# Supplementary material for: RBM6 splicing factor promotes homologous recombination repair of double-strand breaks and modulates sensitivity to chemotherapeutic drugs
Source: Nucleic Acids Res. 2021 Oct 28;49(20):11708–27. doi: 10.1093/nar/gkab976 (PMC8599755; doi:10.1093/nar/gkab976)
Supplement: gkab976_Supplemental_Files [file gkab976_supplemental_files.zip]

Archive with 4 entries (4 files):
- Machour et al-Supplementary_Materials-NAR-00500-U-2021-R2.pdf
- Table S1 - Differential gene expression analysis.xlsx
- Table S2.xlsx
- Table S3 - Mass spec results of APEX-RBM6 interactome.xlsx
