# Supplementary material for: RBM6 splicing factor promotes homologous recombination repair of double-strand breaks and modulates sensitivity to chemotherapeutic drugs
Source: Nucleic Acids Res. 2021 Oct 28;49(20):11708–27. doi: 10.1093/nar/gkab976 (PMC8599755; doi:10.1093/nar/gkab976)
Supplement: gkab976_Supplemental_Files [file gkab976_supplemental_files.zip › Table S1 - Differential gene expression analysis.xlsx]

## Sheet: Untreated (WT vs KO)
Differential expression results - untreated - log2FC(WT/KO)
	baseMean	log2FoldChange	lfcSE	stat	pvalue	padj
ENSG00000115590	416.954	-4.81465	0.278053	-17.3156	3.58704e-67	5.33393e-63
ENSG00000119125	2725.21	-2.41075	0.147761	-16.3152	7.70046e-60	5.7253e-56
ENSG00000132965	362.209	6.13658	0.395679	15.509	3.01516e-54	1.49452e-50
ENSG00000023171	610.442	3.44594	0.232537	14.8189	1.10539e-49	4.10928e-46
ENSG00000095321	401.755	3.21156	0.24407	13.1584	1.52321e-39	4.53003e-36
ENSG00000198959	5591.92	2.30522	0.17852	12.9129	3.80485e-38	9.4297e-35
ENSG00000059804	367.181	2.9689	0.239321	12.4055	2.44049e-35	5.1843e-32
ENSG00000156804	1206.47	2.48019	0.203222	12.2043	2.94753e-34	5.47872e-31
ENSG00000103888	209.883	5.76015	0.483452	11.9146	9.93352e-33	1.64124e-29
ENSG00000101335	564.513	2.25987	0.197816	11.4241	3.16874e-30	4.71192e-27
ENSG00000142173	555.116	-2.34971	0.213354	-11.0132	3.30153e-28	4.46307e-25
ENSG00000168874	169.82	-3.66352	0.338747	-10.8149	2.92606e-27	3.62588e-24
ENSG00000141753	724.137	-1.84244	0.180728	-10.1945	2.09718e-24	2.39886e-21
ENSG00000124225	1605.65	1.52188	0.155446	9.79047	1.23723e-22	1.27717e-19
ENSG00000130005	119.919	4.28789	0.438149	9.78637	1.28834e-22	1.27717e-19
ENSG00000069424	1428.31	-1.53998	0.157527	-9.77592	1.42853e-22	1.32764e-19
ENSG00000092969	365.261	2.16611	0.226065	9.58181	9.5357e-22	8.34094e-19
ENSG00000134824	1307.51	1.54577	0.16462	9.38989	6.00617e-21	4.96177e-18
ENSG00000167767	240.906	2.66215	0.2848	9.34742	8.9809e-21	7.02874e-18
ENSG00000099194	6528.87	1.37304	0.148334	9.2564	2.11432e-20	1.572e-17
ENSG00000124191	442.155	1.94135	0.212048	9.15526	5.42277e-20	3.83984e-17
ENSG00000162496	2632.52	1.37583	0.152049	9.04861	1.44801e-19	9.78726e-17
ENSG00000173210	3061.85	-1.3273	0.147217	-9.01594	1.95192e-19	1.26196e-16
ENSG00000163359	448.637	2.35324	0.271826	8.65717	4.83641e-18	2.99656e-15
ENSG00000130303	1940.28	-1.52244	0.177716	-8.56671	1.06482e-17	6.33355e-15
ENSG00000137440	245.139	2.71606	0.319501	8.50095	1.8805e-17	1.0755e-14
ENSG00000135074	1171.79	1.88778	0.226019	8.3523	6.69442e-17	3.68689e-14
ENSG00000244509	3638.47	1.2445	0.151266	8.22728	1.9152e-16	1.01711e-13
ENSG00000134830	621.363	-1.65973	0.202013	-8.21594	2.10501e-16	1.07936e-13
ENSG00000136944	78.2332	4.48352	0.549673	8.1567	3.44297e-16	1.70657e-13
ENSG00000104332	1073.59	1.32885	0.164358	8.0851	6.21152e-16	2.97953e-13
ENSG00000115380	2041.41	1.39238	0.172439	8.07459	6.77037e-16	3.14611e-13
ENSG00000155850	1065.92	-1.51384	0.190425	-7.94982	1.86785e-15	8.41663e-13
ENSG00000132182	80.673	3.74726	0.478183	7.83644	4.63496e-15	2.02711e-12
ENSG00000110492	108.954	2.97738	0.381226	7.81002	5.71807e-15	2.42936e-12
ENSG00000167680	128.208	3.37153	0.433243	7.78209	7.13364e-15	2.94659e-12
ENSG00000130517	348.43	1.87942	0.246093	7.63706	2.2224e-14	8.93163e-12
ENSG00000103811	356.213	1.73509	0.227909	7.61311	2.67588e-14	1.04711e-11
ENSG00000169710	16705.7	1.03534	0.136544	7.58246	3.39072e-14	1.29282e-11
ENSG00000163734	1800.24	-1.2333	0.162888	-7.57147	3.69034e-14	1.37188e-11
ENSG00000188906	228.345	-2.53835	0.33975	-7.47124	7.94398e-14	2.88114e-11
ENSG00000142910	966.016	1.23988	0.168363	7.36431	1.7806e-13	6.30416e-11
ENSG00000265972	7602.27	1.25368	0.170821	7.33914	2.14975e-13	7.43412e-11
ENSG00000167123	680.827	1.41806	0.193304	7.33591	2.20215e-13	7.44228e-11
ENSG00000253368	687.833	-1.33772	0.183602	-7.28595	3.19406e-13	1.05546e-10
ENSG00000189223	545.821	-1.45399	0.201262	-7.22436	5.03459e-13	1.62748e-10
ENSG00000169764	4933.1	-1.22601	0.170479	-7.19154	6.40661e-13	2.02694e-10
ENSG00000137868	1224.02	-1.20164	0.16742	-7.1774	7.10491e-13	2.20104e-10
ENSG00000137033	243.541	2.05993	0.288602	7.1376	9.49756e-13	2.88222e-10
ENSG00000156453	984.046	1.32022	0.185635	7.11188	1.14471e-12	3.40438e-10
ENSG00000119888	259.592	1.79261	0.258742	6.92815	4.26391e-12	1.24322e-09
ENSG00000131069	1384.44	1.1486	0.167379	6.86226	6.77815e-12	1.93829e-09
ENSG00000134243	211.258	1.89449	0.276292	6.85685	7.03948e-12	1.97504e-09
ENSG00000138061	1129.62	-1.30168	0.19092	-6.81797	9.23372e-12	2.49646e-09
ENSG00000125726	925.859	1.35976	0.199417	6.81864	9.1909e-12	2.49646e-09
ENSG00000173581	72.0301	3.33556	0.491166	6.79111	1.11275e-11	2.95474e-09
ENSG00000088836	78.7825	3.14966	0.466864	6.74642	1.51542e-11	3.95339e-09
ENSG00000175130	319.229	1.58615	0.235371	6.73895	1.5953e-11	4.09003e-09
ENSG00000166313	53.6961	4.16257	0.620922	6.70385	2.03002e-11	5.11633e-09
ENSG00000115009	5931.81	-0.952555	0.142231	-6.69724	2.1239e-11	5.26373e-09
ENSG00000260549	1118.83	-1.25319	0.187461	-6.68505	2.30846e-11	5.62733e-09
ENSG00000189060	817.097	1.18946	0.178116	6.67805	2.42144e-11	5.80755e-09
ENSG00000165905	95.2111	2.66093	0.398705	6.67395	2.49012e-11	5.87748e-09
ENSG00000081041	1252.8	-1.16384	0.174673	-6.66299	2.68312e-11	6.14468e-09
ENSG00000131067	91.6697	2.74662	0.41223	6.66283	2.68597e-11	6.14468e-09
ENSG00000157551	190.919	1.83818	0.278981	6.58891	4.43077e-11	9.98267e-09
ENSG00000101255	1739.53	1.03895	0.158214	6.56671	5.14389e-11	1.14164e-08
ENSG00000133477	168.242	1.912	0.294076	6.50172	7.9405e-11	1.7364e-08
ENSG00000259153	230.881	1.81353	0.279991	6.47709	9.35062e-11	2.01513e-08
ENSG00000172893	1676.17	1.00641	0.155982	6.45206	1.10337e-10	2.34387e-08
ENSG00000079459	4662.06	0.905145	0.141102	6.41483	1.40978e-10	2.95259e-08
ENSG00000133216	147.525	2.05782	0.32182	6.39431	1.61276e-10	3.3308e-08
ENSG00000178773	1170.98	-1.07	0.167528	-6.38703	1.69133e-10	3.44522e-08
ENSG00000143776	1830.48	-1.05291	0.165494	-6.36226	1.98813e-10	3.99506e-08
ENSG00000165507	505.61	1.62499	0.255826	6.35194	2.12619e-10	4.21552e-08
ENSG00000149418	1584.31	1.0457	0.165351	6.32412	2.54679e-10	4.983e-08
ENSG00000108679	3825.43	1.00612	0.159345	6.31411	2.71723e-10	5.24744e-08
ENSG00000168528	6140.81	0.99927	0.158629	6.29941	2.98771e-10	5.69581e-08
ENSG00000197119	288.421	1.57011	0.250263	6.27384	3.52253e-10	6.63037e-08
ENSG00000184792	914.638	1.08883	0.173692	6.26875	3.63951e-10	6.76493e-08
ENSG00000155893	184.835	1.84157	0.294953	6.24362	4.27559e-10	7.84914e-08
ENSG00000145428	55.9486	3.56036	0.572248	6.2217	4.91793e-10	8.8108e-08
ENSG00000187244	162.946	1.84267	0.296153	6.22204	4.90723e-10	8.8108e-08
ENSG00000163739	8847.29	-0.899375	0.144846	-6.20919	5.3259e-10	9.42811e-08
ENSG00000105290	200.823	1.69248	0.273161	6.19591	5.7948e-10	1.01375e-07
ENSG00000153531	272.466	-1.70862	0.277111	-6.16583	7.01132e-10	1.19837e-07
ENSG00000197249	1523.99	1.01183	0.164079	6.16675	6.97085e-10	1.19837e-07
ENSG00000145675	1250.13	-1.23169	0.20105	-6.12627	8.99638e-10	1.52018e-07
ENSG00000073756	275.145	1.54666	0.253631	6.09806	1.07366e-09	1.79386e-07
ENSG00000102996	142.844	1.93997	0.319768	6.0668	1.3048e-09	2.15582e-07
ENSG00000011105	611.113	1.1322	0.18683	6.06005	1.36076e-09	2.22358e-07
ENSG00000177679	42.3532	5.75509	0.965588	5.96019	2.5195e-09	4.0285e-07
ENSG00000170345	439.671	1.23025	0.206399	5.96051	2.51447e-09	4.0285e-07
ENSG00000134339	303.906	-1.55818	0.262086	-5.94528	2.75984e-09	4.36583e-07
ENSG00000157570	288.492	1.43541	0.24452	5.87031	4.34985e-09	6.80866e-07
ENSG00000163737	89.6579	-2.31023	0.394902	-5.85014	4.91165e-09	7.60794e-07
ENSG00000130702	9059.19	0.893428	0.15296	5.84094	5.1906e-09	7.95713e-07
ENSG00000166145	2226.29	0.946024	0.162173	5.83342	5.43011e-09	8.23936e-07
ENSG00000143126	429.586	1.24939	0.216075	5.7822	7.37312e-09	1.10746e-06
ENSG00000232480	46.4787	3.45868	0.599092	5.7732	7.77796e-09	1.15658e-06
ENSG00000064666	2705.25	0.863641	0.149844	5.76361	8.23358e-09	1.21221e-06
ENSG00000072310	1950.01	0.865179	0.15069	5.74144	9.38764e-09	1.36857e-06
ENSG00000179242	701.906	1.0423	0.1823	5.7175	1.08104e-08	1.56069e-06
ENSG00000235523	42.6404	-3.54028	0.620254	-5.70779	1.14452e-08	1.63645e-06
ENSG00000169740	37.5854	4.13145	0.730965	5.65205	1.58547e-08	2.20959e-06
ENSG00000182885	204.208	1.51364	0.267826	5.65156	1.58995e-08	2.20959e-06
ENSG00000099864	44.8411	6.45612	1.14216	5.65257	1.58063e-08	2.20959e-06
ENSG00000115602	4156.74	-0.977103	0.173108	-5.64448	1.65682e-08	2.28119e-06
ENSG00000102879	165.441	1.66119	0.294418	5.6423	1.67797e-08	2.28912e-06
ENSG00000169242	425.399	1.27357	0.226894	5.61307	1.98765e-08	2.62787e-06
ENSG00000168993	154.812	-1.93297	0.34442	-5.61226	1.99697e-08	2.62787e-06
ENSG00000113739	2411.7	-0.867999	0.154641	-5.61298	1.98871e-08	2.62787e-06
ENSG00000137801	1593.76	1.15308	0.205392	5.61402	1.97676e-08	2.62787e-06
ENSG00000023839	366.881	-1.26448	0.227893	-5.54858	2.87992e-08	3.75653e-06
ENSG00000006432	1125.22	0.960708	0.174132	5.51712	3.4461e-08	4.45595e-06
ENSG00000103569	45.4248	-3.50781	0.636358	-5.51233	3.54111e-08	4.53934e-06
ENSG00000117595	1939.33	0.918396	0.166766	5.50708	3.64833e-08	4.63681e-06
ENSG00000186480	814.649	1.00113	0.182022	5.50004	3.797e-08	4.78486e-06
ENSG00000203668	371.527	-1.35807	0.248098	-5.4739	4.40235e-08	5.50109e-06
ENSG00000100227	1019.21	0.921424	0.168947	5.45392	4.9272e-08	6.10562e-06
ENSG00000073350	176.333	1.60539	0.294611	5.44919	5.0601e-08	6.16752e-06
ENSG00000149596	432.631	1.18377	0.217233	5.44933	5.05589e-08	6.16752e-06
ENSG00000171608	443.973	1.23464	0.227992	5.4153	6.11862e-08	7.39707e-06
ENSG00000134871	6122.79	0.826444	0.152782	5.40929	6.32744e-08	7.58783e-06
ENSG00000151692	33.8092	5.45431	1.01058	5.39719	6.76918e-08	7.98871e-06
ENSG00000170458	166.676	1.81198	0.335674	5.39805	6.73675e-08	7.98871e-06
ENSG00000163923	33.0521	4.93357	0.918664	5.37038	7.85728e-08	9.19983e-06
ENSG00000074211	51.1078	2.89826	0.539852	5.36863	7.93389e-08	9.21695e-06
ENSG00000164283	42.9885	-3.23752	0.604372	-5.35684	8.46905e-08	9.76238e-06
ENSG00000151012	1301.92	-1.13984	0.213505	-5.33871	9.36121e-08	1.07078e-05
ENSG00000010278	736.559	0.964262	0.180753	5.33468	9.57126e-08	1.08645e-05
ENSG00000162545	803.869	0.926032	0.17409	5.31929	1.04175e-07	1.17355e-05
ENSG00000213949	591.625	1.07405	0.202847	5.29487	1.19099e-07	1.33158e-05
ENSG00000196368	29.2613	8.28006	1.56613	5.28696	1.24365e-07	1.38008e-05
ENSG00000185201	3004.52	0.931988	0.176814	5.27101	1.35671e-07	1.4944e-05
ENSG00000052802	3039.43	0.826579	0.157139	5.26018	1.43913e-07	1.57352e-05
ENSG00000100321	57.4227	2.77376	0.527586	5.25746	1.4606e-07	1.58534e-05
ENSG00000003989	1689.78	-0.974048	0.186266	-5.22934	1.70115e-07	1.83306e-05
ENSG00000189221	2393.03	-0.830318	0.15896	-5.22344	1.75626e-07	1.87882e-05
ENSG00000116661	545.611	1.22216	0.234373	5.21459	1.84227e-07	1.95676e-05
ENSG00000140443	877.253	1.02386	0.197037	5.19628	2.03319e-07	2.12912e-05
ENSG00000177508	1058.68	0.871777	0.167738	5.19727	2.02239e-07	2.12912e-05
ENSG00000213088	543.808	1.07662	0.207401	5.19099	2.09175e-07	2.17512e-05
ENSG00000163931	21215.2	0.684671	0.13227	5.17632	2.26309e-07	2.32083e-05
ENSG00000134955	1226.21	0.843484	0.162921	5.17727	2.25156e-07	2.32083e-05
ENSG00000064655	33.3797	3.97855	0.770368	5.16448	2.41114e-07	2.45573e-05
ENSG00000011465	1634.54	-0.905421	0.176052	-5.14292	2.70496e-07	2.73624e-05
ENSG00000154133	53.0789	2.66292	0.518747	5.13336	2.84614e-07	2.8596e-05
ENSG00000163362	304.322	1.19493	0.232909	5.13045	2.89046e-07	2.88464e-05
ENSG00000150687	57.3088	2.68048	0.525192	5.10382	3.32866e-07	3.29981e-05
ENSG00000119655	1230.44	0.943488	0.185574	5.08417	3.6924e-07	3.63616e-05
ENSG00000214357	129.777	1.66613	0.328608	5.07028	3.97232e-07	3.88608e-05
ENSG00000049192	546.386	-1.02985	0.2033	-5.06567	4.06974e-07	3.95536e-05
ENSG00000167617	128.584	1.70793	0.337319	5.06323	4.12214e-07	3.98027e-05
ENSG00000126777	3794.95	-0.897204	0.177323	-5.05972	4.19873e-07	4.02807e-05
ENSG00000278266	162.844	-1.58441	0.313297	-5.05723	4.25394e-07	4.05488e-05
ENSG00000198910	125.734	1.79059	0.355072	5.0429	4.58533e-07	4.33626e-05
ENSG00000128165	40.6158	3.16654	0.628036	5.04198	4.60746e-07	4.33626e-05
ENSG00000108840	388.972	1.0961	0.217531	5.0388	4.68451e-07	4.38105e-05
ENSG00000162645	284.799	1.2804	0.254602	5.02905	4.92926e-07	4.58113e-05
ENSG00000230439	1163.89	0.81131	0.16156	5.02172	5.12115e-07	4.70071e-05
ENSG00000234745	2875.1	0.748523	0.149029	5.02267	5.09577e-07	4.70071e-05
ENSG00000160752	1982.57	0.751985	0.149951	5.01486	5.30727e-07	4.84166e-05
ENSG00000134318	686.118	-0.958904	0.192642	-4.97764	6.43653e-07	5.83605e-05
ENSG00000177706	7819.74	0.739065	0.148683	4.97074	6.66972e-07	6.01084e-05
ENSG00000122861	1971.15	0.862527	0.173851	4.96131	7.00195e-07	6.27223e-05
ENSG00000256235	843.718	-0.912272	0.184105	-4.95517	7.22686e-07	6.39663e-05
ENSG00000173432	5668.41	-0.969623	0.195653	-4.95582	7.20252e-07	6.39663e-05
ENSG00000111012	360.367	1.11848	0.225965	4.9498	7.42891e-07	6.53656e-05
ENSG00000272398	177.419	1.38283	0.280524	4.92943	8.24701e-07	7.21371e-05
ENSG00000158417	5381.67	-1.00952	0.205005	-4.92435	8.46419e-07	7.31759e-05
ENSG00000104368	334.525	1.22508	0.248732	4.9253	8.42331e-07	7.31759e-05
ENSG00000132563	205.961	1.32223	0.268703	4.92079	8.61941e-07	7.40871e-05
ENSG00000280237	298.839	-1.19439	0.242936	-4.91651	8.81012e-07	7.5291e-05
ENSG00000103490	21.6689	7.84408	1.59665	4.91284	8.97664e-07	7.62758e-05
ENSG00000115355	1212.96	-1.05303	0.214685	-4.90499	9.34331e-07	7.89404e-05
ENSG00000181885	190.325	1.33445	0.272411	4.89867	9.64896e-07	8.0742e-05
ENSG00000101224	7239.25	0.679088	0.138636	4.89834	9.66515e-07	8.0742e-05
ENSG00000117394	876.591	0.875026	0.17878	4.89442	9.85981e-07	8.1453e-05
ENSG00000147010	3319.76	0.713634	0.145793	4.89485	9.83803e-07	8.1453e-05
ENSG00000187240	328.932	-1.14865	0.234839	-4.89123	1.00209e-06	8.23261e-05
ENSG00000118898	214.219	1.49611	0.306764	4.87707	1.07674e-06	8.79735e-05
ENSG00000100664	4048.28	-0.819947	0.16826	-4.87309	1.09865e-06	8.92725e-05
ENSG00000204099	29.898	-3.69584	0.759339	-4.86718	1.13201e-06	9.1484e-05
ENSG00000125895	26.8519	4.69861	0.965629	4.86585	1.13966e-06	9.16041e-05
ENSG00000237515	27.0699	4.05614	0.838773	4.8358	1.3261e-06	0.000106016
ENSG00000100181	156.684	-1.45233	0.301206	-4.82172	1.42326e-06	0.000113176
ENSG00000159403	424.989	1.02758	0.213213	4.81951	1.43912e-06	0.000113828
ENSG00000131459	4588.51	-0.796623	0.165434	-4.81536	1.46937e-06	0.000115606
ENSG00000171703	575.688	0.947483	0.197087	4.80743	1.52884e-06	0.000119652
ENSG00000164050	2019.55	0.753188	0.1568	4.8035	1.5592e-06	0.000121389
ENSG00000138821	2699.66	-0.72052	0.150152	-4.7986	1.59781e-06	0.000123747
ENSG00000138166	942.228	-0.852405	0.178164	-4.78439	1.71506e-06	0.00013214
ENSG00000138207	48.1226	-2.60607	0.545567	-4.7768	1.78104e-06	0.000136516
ENSG00000171056	414.94	1.07409	0.224933	4.77514	1.79579e-06	0.00013694
ENSG00000162522	1291.29	0.820809	0.171955	4.77338	1.81155e-06	0.000137438
ENSG00000163297	3037.2	-0.82718	0.173444	-4.76914	1.85012e-06	0.000138946
ENSG00000108947	86.6607	2.01296	0.422073	4.76923	1.84932e-06	0.000138946
ENSG00000219507	1755.07	-0.946778	0.198781	-4.76292	1.90807e-06	0.000142578
ENSG00000101384	513.068	0.987392	0.207828	4.75101	2.02401e-06	0.000150485
ENSG00000143816	64.4334	2.35163	0.495849	4.74262	2.10969e-06	0.000156075
ENSG00000125618	95.1753	-1.74815	0.368809	-4.73997	2.13745e-06	0.000157346
ENSG00000137959	244.2	-1.19629	0.253359	-4.72172	2.33853e-06	0.0001713
ENSG00000165821	18.7225	7.63364	1.61789	4.71827	2.37862e-06	0.000173383
ENSG00000123201	25.4795	-4.05881	0.866447	-4.68443	2.80739e-06	0.000203639
ENSG00000142949	3321.75	0.771168	0.16472	4.68169	2.84525e-06	0.000205383
ENSG00000117594	1227.66	-0.843351	0.180307	-4.67732	2.90653e-06	0.000208793
ENSG00000151651	124.541	1.54187	0.329852	4.67442	2.94778e-06	0.000210738
ENSG00000140044	271.757	-1.12901	0.24179	-4.6694	3.02075e-06	0.000214921
ENSG00000139970	266.367	-1.19743	0.258593	-4.63055	3.64703e-06	0.000258245
ENSG00000052344	305.528	1.10414	0.239038	4.61911	3.85392e-06	0.000271601
ENSG00000178445	36.342	2.87985	0.62439	4.61226	3.98317e-06	0.000278074
ENSG00000246705	927.962	0.915064	0.19839	4.61246	3.97927e-06	0.000278074
ENSG00000054793	612.001	0.956186	0.207367	4.61109	4.0056e-06	0.000278333
ENSG00000130164	3102.69	0.772919	0.168198	4.5953	4.32128e-06	0.000298872
ENSG00000226564	461.028	-0.9797	0.213346	-4.59207	4.38875e-06	0.000300741
ENSG00000078081	41.8037	2.62568	0.571671	4.59299	4.3695e-06	0.000300741
ENSG00000186310	17.3932	7.53014	1.64191	4.58621	4.51367e-06	0.000307882
ENSG00000162892	982.491	0.948535	0.207376	4.57399	4.78518e-06	0.000324911
ENSG00000234975	1413.77	-0.884347	0.193442	-4.57164	4.83918e-06	0.00032667
ENSG00000196159	143.092	-1.76449	0.386023	-4.57096	4.85502e-06	0.00032667
ENSG00000083223	1198.06	-0.922667	0.202204	-4.56304	5.04172e-06	0.000337704
ENSG00000092853	698.681	-1.07829	0.236506	-4.55928	5.13302e-06	0.000342278
ENSG00000158106	105.998	1.6917	0.371349	4.55556	5.22461e-06	0.00034683
ENSG00000129657	1266.64	0.78302	0.171942	4.55398	5.26415e-06	0.000347902
ENSG00000129194	502.347	0.952665	0.209682	4.54337	5.53608e-06	0.000364255
ENSG00000028277	122.956	-1.49423	0.329793	-4.53081	5.87584e-06	0.000384907
ENSG00000100395	612.005	0.914443	0.201943	4.52823	5.94806e-06	0.000387929
ENSG00000121931	47.9881	2.56848	0.567794	4.52361	6.07939e-06	0.000394762
ENSG00000156313	610.623	-0.995623	0.220146	-4.52256	6.10962e-06	0.000395
ENSG00000177106	2002.82	0.708989	0.157011	4.51555	6.31534e-06	0.00040478
ENSG00000136378	461.765	0.910017	0.201516	4.51586	6.30605e-06	0.00040478
ENSG00000271270	69.4746	-1.94969	0.432286	-4.51018	6.47731e-06	0.000410863
ENSG00000151834	328.048	-1.03444	0.229351	-4.51029	6.47385e-06	0.000410863
ENSG00000261150	63.2041	2.13424	0.473259	4.50966	6.49313e-06	0.000410863
ENSG00000164114	679.556	-1.06136	0.235696	-4.50309	6.69725e-06	0.000420203
ENSG00000106004	361.673	1.03269	0.229298	4.5037	6.67807e-06	0.000420203
ENSG00000010438	16.1038	7.4181	1.64795	4.50142	6.75012e-06	0.000421741
ENSG00000067798	268.289	-1.16674	0.259289	-4.49978	6.80226e-06	0.00042322
ENSG00000197632	138.534	-1.48332	0.330594	-4.48682	7.22937e-06	0.00044792
ENSG00000163661	80.8242	-1.83877	0.409948	-4.48538	7.27826e-06	0.000449077
ENSG00000168918	1568.78	0.75573	0.168829	4.47632	7.59421e-06	0.000466636
ENSG00000185909	49.964	2.33273	0.521727	4.47116	7.77962e-06	0.000474443
ENSG00000166086	64.5373	1.99563	0.446349	4.47101	7.78507e-06	0.000474443
ENSG00000167653	533.698	-0.985571	0.220734	-4.46497	8.00787e-06	0.000484792
ENSG00000137831	463.15	-0.949827	0.212744	-4.46465	8.02009e-06	0.000484792
ENSG00000124102	240.081	-1.53848	0.344689	-4.46338	8.06751e-06	0.000485684
ENSG00000099953	34.1339	2.87308	0.643855	4.46231	8.10809e-06	0.000486158
ENSG00000184897	1187.4	0.716038	0.160958	4.4486	8.64312e-06	0.000516157
ENSG00000182752	363.993	-0.987477	0.22239	-4.44029	8.98361e-06	0.000534345
ENSG00000072832	327.771	-1.12186	0.252719	-4.43916	9.03126e-06	0.000535039
ENSG00000164330	32.5425	-3.27468	0.738484	-4.43433	9.23611e-06	0.000545004
ENSG00000163535	370.798	-1.16543	0.263284	-4.42652	9.57671e-06	0.000562868
ENSG00000158473	15.1728	7.33204	1.65854	4.42077	9.83486e-06	0.000573507
ENSG00000012660	1114.99	0.800628	0.181072	4.42161	9.79684e-06	0.000573507
ENSG00000205336	317.787	1.01826	0.230516	4.41731	9.99383e-06	0.000580501
ENSG00000124181	1675.57	0.72866	0.165088	4.41378	1.01582e-05	0.000587755
ENSG00000257671	534.645	0.863444	0.196083	4.40347	1.06534e-05	0.000614014
ENSG00000086570	733.727	0.830571	0.188676	4.40211	1.07203e-05	0.000614604
ENSG00000167363	47.8694	2.36329	0.536917	4.40159	1.07463e-05	0.000614604
ENSG00000084731	562.801	0.883959	0.201173	4.39401	1.11277e-05	0.000633981
ENSG00000116133	3966.01	0.621344	0.141532	4.39014	1.13277e-05	0.000642909
ENSG00000172159	89.4832	-1.73666	0.395751	-4.38826	1.14261e-05	0.000646032
ENSG00000072274	2438.11	-0.733509	0.167473	-4.37986	1.18753e-05	0.000668885
ENSG00000105419	264.37	1.15539	0.263849	4.37896	1.19249e-05	0.000669146
ENSG00000144655	16938	-0.598836	0.136796	-4.37758	1.20004e-05	0.000670847
ENSG00000173762	48.714	2.27814	0.521368	4.36955	1.24504e-05	0.000690813
ENSG00000206195	254.113	-1.16854	0.267389	-4.37018	1.24143e-05	0.000690813
ENSG00000196352	2247.18	0.757604	0.173613	4.36376	1.27846e-05	0.00070672
ENSG00000155254	8118.77	0.604205	0.138772	4.35393	1.33716e-05	0.00073643
ENSG00000011021	306.126	1.04092	0.239534	4.34561	1.3889e-05	0.000762099
ENSG00000112972	639.624	1.11522	0.256878	4.34146	1.41541e-05	0.000773795
ENSG00000106366	29370.6	-0.871186	0.201136	-4.33133	1.48209e-05	0.000807276
ENSG00000136068	15115.2	0.709457	0.164061	4.32434	1.52987e-05	0.000827242
ENSG00000160886	1648.34	-0.664738	0.153708	-4.32468	1.52753e-05	0.000827242
ENSG00000029363	1677.45	-0.909816	0.210435	-4.3235	1.53573e-05	0.000827401
ENSG00000232187	577.084	-0.886362	0.205407	-4.31516	1.59491e-05	0.000856182
ENSG00000149573	370.93	0.930508	0.216202	4.30388	1.67836e-05	0.000894523
ENSG00000121060	1387.89	0.800358	0.185961	4.3039	1.67818e-05	0.000894523
ENSG00000130590	94.6354	1.62346	0.377509	4.30045	1.70452e-05	0.000905223
ENSG00000135916	1056.83	0.718029	0.167259	4.29293	1.7633e-05	0.00092908
ENSG00000173705	59.906	2.01944	0.47065	4.29075	1.78068e-05	0.00092908
ENSG00000280128	178.727	-1.24329	0.289687	-4.29186	1.77183e-05	0.00092908
ENSG00000109062	494.572	0.8462	0.197198	4.29111	1.77781e-05	0.00092908
ENSG00000183287	2493.62	-0.628613	0.146438	-4.2927	1.76515e-05	0.00092908
ENSG00000102189	226.547	-1.34773	0.31437	-4.28709	1.8103e-05	0.000941229
ENSG00000125657	448.776	0.993724	0.231952	4.28418	1.83415e-05	0.000950308
ENSG00000184731	606.67	-0.995149	0.232509	-4.28005	1.86853e-05	0.000964758
ENSG00000119986	3610.48	0.637284	0.148944	4.27869	1.87998e-05	0.000967313
ENSG00000197355	54.961	2.04633	0.479698	4.26588	1.99113e-05	0.00102097
ENSG00000101158	1778.48	0.668239	0.157446	4.24423	2.19343e-05	0.00112083
ENSG00000140848	557.904	0.82247	0.19384	4.24304	2.20513e-05	0.00112296
ENSG00000179403	13.4439	7.15817	1.68792	4.24082	2.22702e-05	0.00113023
ENSG00000125648	446.111	0.961029	0.226685	4.23949	2.24025e-05	0.00113308
ENSG00000160179	161.198	1.4471	0.341556	4.23679	2.26738e-05	0.00114291
ENSG00000114626	568.055	0.855336	0.202051	4.23326	2.30328e-05	0.00115709
ENSG00000187678	2517.66	-0.75696	0.179034	-4.22802	2.35758e-05	0.00117932
ENSG00000080854	111.663	-1.51568	0.358595	-4.22671	2.37133e-05	0.00117932
ENSG00000013588	2573.41	0.685418	0.162142	4.22726	2.3655e-05	0.00117932
ENSG00000160471	27.5469	3.31861	0.785321	4.2258	2.38094e-05	0.00118015
ENSG00000282851	43.3118	-2.3506	0.556431	-4.22443	2.39545e-05	0.0011834
ENSG00000162614	131.994	-1.49447	0.353866	-4.22326	2.40789e-05	0.00118561
ENSG00000188488	119.056	1.42963	0.339304	4.21342	2.5153e-05	0.00123441
ENSG00000169403	915.972	0.728812	0.173074	4.21098	2.54266e-05	0.00124373
ENSG00000140416	451.931	0.931947	0.221737	4.20294	2.63466e-05	0.00128031
ENSG00000124226	874.353	0.719352	0.171152	4.20301	2.6339e-05	0.00128031
ENSG00000171867	2470.44	0.685002	0.163125	4.19925	2.67797e-05	0.00129711
ENSG00000109193	220.141	-1.10111	0.262365	-4.19687	2.70629e-05	0.00130658
ENSG00000135127	489.665	0.88038	0.209992	4.19245	2.75962e-05	0.00132801
ENSG00000067900	1676.6	-0.885459	0.211555	-4.18549	2.84555e-05	0.00136495
ENSG00000185818	123.482	-1.47877	0.353556	-4.18257	2.88231e-05	0.00137813
ENSG00000214530	601.153	0.865081	0.206924	4.18067	2.90651e-05	0.00138525
ENSG00000139266	245.151	1.05479	0.252607	4.17564	2.97149e-05	0.0014117
ENSG00000185432	521.081	0.995517	0.238545	4.17329	3.00238e-05	0.00142183
ENSG00000117724	2097.25	-0.765272	0.183423	-4.17218	3.017e-05	0.00142422
ENSG00000101290	1004.06	0.751178	0.180704	4.15694	3.22535e-05	0.00151775
ENSG00000136379	269.07	1.04028	0.250384	4.15477	3.25621e-05	0.00152744
ENSG00000246223	53.1677	-2.04252	0.491733	-4.15372	3.27111e-05	0.00152961
ENSG00000146904	232.482	1.079	0.259826	4.15277	3.28478e-05	0.00153118
ENSG00000047936	901.342	-0.823337	0.198619	-4.14532	3.39343e-05	0.00157197
ENSG00000151773	99.9847	-1.55214	0.374419	-4.14547	3.39117e-05	0.00157197
ENSG00000095539	45.3546	2.19824	0.531858	4.13314	3.57844e-05	0.00165253
ENSG00000226950	734.205	0.756411	0.183237	4.12804	3.65868e-05	0.00166607
ENSG00000095383	1633.22	0.639247	0.154865	4.12777	3.66292e-05	0.00166607
ENSG00000152270	11.8798	-7.07064	1.71203	-4.12997	3.62813e-05	0.00166607
ENSG00000067057	7173.9	0.584951	0.141737	4.12702	3.67499e-05	0.00166607
ENSG00000108055	1531.03	-0.889386	0.215476	-4.12753	3.66675e-05	0.00166607
ENSG00000128274	1318.89	0.710782	0.172141	4.12907	3.64232e-05	0.00166607
ENSG00000197381	392.9	0.864109	0.209633	4.12201	3.75587e-05	0.00169756
ENSG00000198363	8678.35	-0.718185	0.17428	-4.12086	3.77457e-05	0.00170085
ENSG00000111319	5246.59	0.623319	0.151499	4.11433	3.88308e-05	0.00174445
ENSG00000179630	158.691	-1.37952	0.335413	-4.11292	3.90688e-05	0.00174986
ENSG00000170266	979.828	0.696084	0.169795	4.09955	4.1395e-05	0.00184653
ENSG00000265096	27.1039	-2.9451	0.718475	-4.0991	4.14756e-05	0.00184653
ENSG00000163584	2914.44	-0.703167	0.172177	-4.08398	4.42704e-05	0.00196508
ENSG00000074410	1917.4	-0.629684	0.154305	-4.08077	4.48875e-05	0.00198654
ENSG00000006534	1341.25	-0.691101	0.169407	-4.07954	4.51253e-05	0.00199113
ENSG00000132274	283.984	0.984428	0.241768	4.07179	4.66542e-05	0.00205251
ENSG00000166394	41.8411	-2.25483	0.555932	-4.05594	4.99321e-05	0.00219024
ENSG00000163507	564.57	-0.845966	0.208676	-4.05396	5.0358e-05	0.00220242
ENSG00000113504	12.2983	7.03151	1.73532	4.05199	5.07844e-05	0.00221456
ENSG00000135842	31.8193	2.68064	0.662583	4.04575	5.21561e-05	0.00226772
ENSG00000146950	63.4805	2.17373	0.537493	4.04419	5.25034e-05	0.00227617
ENSG00000174640	17.8358	5.08393	1.25856	4.03949	5.35675e-05	0.00231555
ENSG00000107890	543.064	-0.965879	0.239501	-4.03287	5.5099e-05	0.00237485
ENSG00000099889	76.5056	1.73434	0.43029	4.03064	5.56261e-05	0.00239064
ENSG00000146247	2024.35	-0.891043	0.221198	-4.02826	5.61913e-05	0.00240797
ENSG00000213453	244.799	-1.19498	0.298304	-4.00592	6.17769e-05	0.00262862
ENSG00000168487	2480.56	0.592625	0.148	4.00421	6.22241e-05	0.00262862
ENSG00000089486	164.486	-1.17605	0.293627	-4.00525	6.1951e-05	0.00262862
ENSG00000185813	438.783	0.895809	0.223704	4.00444	6.2164e-05	0.00262862
ENSG00000078804	165.046	1.17899	0.29431	4.00594	6.17712e-05	0.00262862
ENSG00000142089	7745.24	0.688246	0.172298	3.99451	6.48295e-05	0.00273092
ENSG00000138398	2289.7	-0.902773	0.226248	-3.9902	6.60187e-05	0.00277316
ENSG00000183255	2409.52	0.587685	0.147334	3.98878	6.64135e-05	0.00278188
ENSG00000137462	90.6158	1.495	0.375451	3.98189	6.83694e-05	0.00285577
ENSG00000145632	191.884	1.0912	0.274446	3.97602	7.00795e-05	0.00291084
ENSG00000184557	64.0062	1.77875	0.447318	3.97648	6.99443e-05	0.00291084
ENSG00000137699	1203.42	0.733349	0.184587	3.97293	7.0995e-05	0.00294066
ENSG00000172889	251.342	1.007	0.25377	3.96817	7.24254e-05	0.00298732
ENSG00000167642	1863.61	0.697835	0.175872	3.96785	7.25235e-05	0.00298732
ENSG00000237264	621.558	-0.815108	0.205626	-3.96403	7.36953e-05	0.00302721
ENSG00000162706	996.625	0.65862	0.166237	3.96193	7.43465e-05	0.00304554
ENSG00000128604	190.267	1.07691	0.273006	3.94464	7.992e-05	0.00325832
ENSG00000205426	128728	0.711171	0.180296	3.94446	7.99789e-05	0.00325832
ENSG00000120738	2328.97	0.684226	0.173522	3.94318	8.0409e-05	0.00326689
ENSG00000130513	861.939	0.689413	0.174918	3.94134	8.10268e-05	0.00328302
ENSG00000080345	736.945	-0.865402	0.219703	-3.93896	8.18367e-05	0.00330683
ENSG00000115758	1902.48	-0.660688	0.167791	-3.93756	8.23137e-05	0.00331709
ENSG00000138182	700.561	-1.02722	0.260929	-3.9368	8.25752e-05	0.00331863
ENSG00000115594	458.912	-0.896223	0.228017	-3.93051	8.47664e-05	0.00339751
ENSG00000159363	1328.89	0.616341	0.157374	3.91641	8.98777e-05	0.00359269
ENSG00000142871	1812.77	-0.6957	0.177754	-3.91384	9.08415e-05	0.00362148
ENSG00000108342	20956.1	-0.541833	0.138557	-3.91056	9.20824e-05	0.00366114
ENSG00000123610	268.651	-0.979571	0.250691	-3.90749	9.32608e-05	0.0036981
ENSG00000174502	35.068	-2.46898	0.632728	-3.90211	9.53561e-05	0.00377064
ENSG00000125968	8861	0.575361	0.147471	3.9015	9.55972e-05	0.00377064
ENSG00000174332	29.2115	-2.6366	0.677881	-3.88947	0.000100464	0.00395211
ENSG00000122417	438.369	-0.801439	0.206108	-3.88845	0.000100889	0.00395834
ENSG00000080608	1302.25	-0.639894	0.164684	-3.88559	0.000102082	0.00399465
ENSG00000189334	19951.4	0.662764	0.170661	3.88352	0.000102956	0.00400773
ENSG00000137776	2581.49	-0.7826	0.201513	-3.88361	0.000102915	0.00400773
ENSG00000054654	1327.86	0.682193	0.175769	3.88118	0.00010395	0.00403585
ENSG00000089048	1403.87	-0.90796	0.233989	-3.88036	0.000104304	0.00403907
ENSG00000141458	953.515	0.861452	0.222155	3.8777	0.000105449	0.00407278
ENSG00000158470	725.472	0.705348	0.182229	3.87066	0.000108541	0.00418134
ENSG00000148019	546.83	-0.791839	0.204709	-3.86812	0.000109678	0.00421423
ENSG00000111424	882.713	0.709634	0.183759	3.86176	0.000112571	0.00431426
ENSG00000143127	838.572	0.735078	0.190698	3.85467	0.000115888	0.00437707
ENSG00000179348	54.4996	1.95463	0.507105	3.85448	0.000115976	0.00437707
ENSG00000091129	751.478	-0.749306	0.194332	-3.8558	0.000115349	0.00437707
ENSG00000175602	4213.71	-0.555466	0.144089	-3.855	0.000115728	0.00437707
ENSG00000102854	1306.01	-0.713449	0.185079	-3.85484	0.000115807	0.00437707
ENSG00000180448	1669.08	0.66652	0.172811	3.85693	0.000114821	0.00437707
ENSG00000165795	30.7447	2.51099	0.652184	3.85013	0.000118057	0.00444433
ENSG00000149809	69.673	1.65904	0.431222	3.84728	0.000119434	0.0044823
ENSG00000178202	287.582	-1.02813	0.267268	-3.8468	0.000119669	0.0044823
ENSG00000170425	324.343	0.862632	0.224424	3.84375	0.000121166	0.00452699
ENSG00000006118	2619.45	0.581169	0.151303	3.8411	0.000122485	0.00455498
ENSG00000151208	1454.94	0.750386	0.195362	3.84101	0.000122528	0.00455498
ENSG00000165525	1329.33	-0.836299	0.217795	-3.83984	0.000123114	0.00456535
ENSG00000141738	407.758	0.881048	0.229611	3.83714	0.000124476	0.0045974
ENSG00000142273	990.535	0.705277	0.183814	3.8369	0.000124597	0.0045974
ENSG00000196843	82.7632	1.49318	0.389296	3.83559	0.000125263	0.00461055
ENSG00000124243	375.118	0.84655	0.220837	3.83337	0.000126401	0.00464095
ENSG00000155962	135.125	-1.26837	0.33122	-3.82939	0.000128461	0.00470497
ENSG00000129292	1023.72	-0.792063	0.206917	-3.82792	0.000129231	0.00472154
ENSG00000235823	93.8087	1.42351	0.371983	3.82682	0.000129812	0.00473112
ENSG00000111885	166.268	-1.25992	0.329491	-3.82384	0.000131387	0.00476485
ENSG00000150907	1869.96	-0.600304	0.157014	-3.82326	0.000131698	0.00476485
ENSG00000040608	101.986	1.37589	0.359854	3.82346	0.000131594	0.00476485
ENSG00000116285	955.584	0.798797	0.209269	3.81708	0.000135038	0.00487382
ENSG00000114315	1124.6	0.694421	0.182055	3.81435	0.000136541	0.00491613
ENSG00000143878	765.765	-0.865184	0.227166	-3.80861	0.000139753	0.00501962
ENSG00000204103	876.177	-0.759502	0.199869	-3.8	0.000144696	0.00518464
ENSG00000256001	63.4682	-1.75386	0.461766	-3.79816	0.000145774	0.00521072
ENSG00000075292	1124.41	-0.691724	0.182804	-3.78396	0.000154351	0.00549092
ENSG00000231574	918.036	-0.677828	0.179113	-3.78437	0.000154101	0.00549092
ENSG00000157227	11192.7	0.56108	0.148332	3.78259	0.000155202	0.00550801
ENSG00000167996	24700.8	-0.615586	0.162835	-3.78043	0.000156557	0.00551659
ENSG00000100852	687.745	-0.794396	0.210107	-3.78092	0.000156251	0.00551659
ENSG00000196562	74.9193	1.73488	0.458857	3.78088	0.000156277	0.00551659
ENSG00000109107	203.146	1.01217	0.268109	3.77522	0.000159869	0.00561999
ENSG00000110318	96.2053	-1.39154	0.368982	-3.77129	0.000162406	0.0056957
ENSG00000132824	2369.76	0.563196	0.149426	3.76905	0.000163871	0.00573354
ENSG00000261068	58.9706	1.73555	0.460892	3.76562	0.000166134	0.00579679
ENSG00000124466	218.847	1.01546	0.269702	3.76514	0.000166458	0.00579679
ENSG00000126878	31.1087	2.54509	0.67641	3.76264	0.000168126	0.00584122
ENSG00000187498	1639.37	0.772115	0.205279	3.7613	0.000169033	0.00585902
ENSG00000108932	93.8193	-1.47483	0.393049	-3.75229	0.000175227	0.00605958
ENSG00000126005	1027.81	0.614914	0.164592	3.73598	0.000186984	0.00645116
ENSG00000101337	1635.14	0.610634	0.163732	3.72947	0.000191886	0.00660495
ENSG00000142634	3450.47	0.526935	0.141322	3.7286	0.000192544	0.00661232
ENSG00000239911	88.8217	-1.4413	0.386674	-3.72743	0.000193442	0.00662785
ENSG00000135083	140.286	1.29069	0.346575	3.72412	0.000195996	0.00668215
ENSG00000110881	155.807	1.09866	0.295	3.72426	0.000195886	0.00668215
ENSG00000062038	1851.68	0.623621	0.167476	3.72363	0.000196375	0.00668215
ENSG00000108219	1850.93	0.568761	0.15296	3.71836	0.000200518	0.00680753
ENSG00000115339	378.409	1.02129	0.274868	3.71555	0.00020276	0.00685579
ENSG00000247844	502.187	-0.751379	0.202232	-3.71543	0.000202861	0.00685579
ENSG00000215105	53.9487	-1.83992	0.495383	-3.71414	0.0002039	0.00687525
ENSG00000078098	81.3939	1.60265	0.431668	3.71269	0.000205065	0.00688333
ENSG00000147454	3608.63	0.559241	0.15061	3.71318	0.000204673	0.00688333
ENSG00000182272	1133.3	0.627397	0.169073	3.71081	0.000206601	0.00691928
ENSG00000181690	159.393	-1.10389	0.297731	-3.70768	0.000209169	0.00697387
ENSG00000132471	2119.36	0.557866	0.150453	3.70791	0.000208975	0.00697387
ENSG00000111057	5200.22	0.633427	0.170869	3.70709	0.000209654	0.00697441
ENSG00000163346	1316.33	0.626426	0.169008	3.70649	0.00021015	0.00697529
ENSG00000176658	803.976	0.694512	0.187416	3.70572	0.000210793	0.0069793
ENSG00000108639	894.505	0.742838	0.200484	3.70522	0.000211209	0.0069793
ENSG00000060339	1939.36	-0.748559	0.202283	-3.70055	0.000215135	0.00709326
ENSG00000159753	39.7602	2.08878	0.565663	3.69262	0.000221952	0.00730181
ENSG00000151136	102.687	1.5446	0.418565	3.69024	0.000224042	0.00735432
ENSG00000158769	1416.77	0.638656	0.173194	3.68752	0.000226447	0.00741689
ENSG00000143320	113.937	1.25144	0.339518	3.68594	0.00022786	0.00744676
ENSG00000135480	31173.2	0.566188	0.153647	3.685	0.000228703	0.00745794
ENSG00000081181	62.2315	1.67042	0.454102	3.67851	0.000234599	0.00763344
ENSG00000163714	2475.69	-0.761234	0.207018	-3.67714	0.000235864	0.00765784
ENSG00000278540	2125.37	0.547476	0.149403	3.66443	0.000247893	0.00803086
ENSG00000111252	744.495	-0.774651	0.211468	-3.66321	0.000249077	0.00805167
ENSG00000188994	353.57	-0.942157	0.25734	-3.66114	0.000251097	0.00809938
ENSG00000075340	150.489	1.11337	0.304336	3.65835	0.000253848	0.00815845
ENSG00000101444	4855.27	0.520261	0.142219	3.65817	0.000254026	0.00815845
ENSG00000100242	1158.43	0.620229	0.169661	3.6557	0.000256482	0.00821958
ENSG00000244687	90.9962	1.38162	0.378248	3.6527	0.000259502	0.00829848
ENSG00000102595	721.971	-0.719737	0.197241	-3.64903	0.000263232	0.00839971
ENSG00000074527	137.105	1.17465	0.321967	3.64835	0.000263925	0.00840379
ENSG00000187908	212.297	0.97346	0.267302	3.6418	0.000270742	0.00860242
ENSG00000198000	603.647	-0.751541	0.206642	-3.63692	0.000275917	0.0087429
ENSG00000128805	608.646	-0.678352	0.186538	-3.63653	0.000276339	0.0087429
ENSG00000086062	4527.61	0.519812	0.143028	3.63432	0.000278709	0.00879917
ENSG00000198208	79.8948	1.44956	0.399369	3.62962	0.00028384	0.00894218
ENSG00000172379	40.7171	2.03987	0.562232	3.62817	0.000285438	0.00897349
ENSG00000070961	917.645	-0.876634	0.24168	-3.62725	0.000286452	0.00898638
ENSG00000186847	1200.9	-0.783455	0.216363	-3.62102	0.000293449	0.00918651
ENSG00000168878	97.0046	-1.37712	0.380422	-3.61998	0.000294631	0.00920412
ENSG00000161682	113.928	1.2093	0.334134	3.6192	0.000295514	0.00921234
ENSG00000130653	85.3912	-1.37387	0.380242	-3.61313	0.000302522	0.00939146
ENSG00000139218	989.266	-0.717251	0.198507	-3.61322	0.000302418	0.00939146
ENSG00000221869	1087.04	0.663103	0.183623	3.61123	0.000304753	0.00944101
ENSG00000171617	287.04	-0.894734	0.248181	-3.60517	0.000311951	0.0096439
ENSG00000198053	550.965	0.717415	0.199122	3.60289	0.000314696	0.00968846
ENSG00000178078	473.784	0.746448	0.207166	3.60313	0.000314405	0.00968846
ENSG00000231993	15.1668	5.85551	1.62619	3.60076	0.000317291	0.00974816
ENSG00000273760	33.6386	-2.31729	0.644348	-3.59633	0.000322737	0.00989507
ENSG00000102038	212.952	-0.947705	0.263652	-3.59453	0.000324981	0.00994336
ENSG00000188677	32.7147	2.82307	0.785607	3.59349	0.000326282	0.00996264
ENSG00000171051	1780.65	0.550363	0.153208	3.59226	0.00032782	0.00998911
ENSG00000134548	212.739	-0.934877	0.260327	-3.59116	0.000329208	0.00999045
ENSG00000171236	25.2548	2.60529	0.725404	3.5915	0.000328774	0.00999045
ENSG00000134324	547.475	0.703255	0.195929	3.58933	0.000331528	0.0100404
ENSG00000129317	308.456	-0.889365	0.248098	-3.58473	0.000337428	0.0101983
ENSG00000112559	835.6	0.64706	0.180714	3.58058	0.000342833	0.0103406
ENSG00000132823	542.4	0.728089	0.203397	3.57964	0.000344065	0.0103568
ENSG00000151023	55.4318	-1.77839	0.497362	-3.57565	0.000349358	0.0104949
ENSG00000196584	163.955	-1.04	0.290973	-3.57421	0.000351292	0.0105317
ENSG00000075407	606.116	-0.740401	0.207538	-3.56754	0.000360342	0.0107813
ENSG00000196154	1934.35	-1.94689	0.545978	-3.56588	0.000362635	0.0108281
ENSG00000114923	393.334	0.768684	0.215855	3.56111	0.000369296	0.0110049
ENSG00000075643	1161.33	0.575146	0.161558	3.55999	0.000370864	0.0110295
ENSG00000186197	13.9428	4.75357	1.33668	3.55625	0.00037618	0.0111653
ENSG00000164134	1956.72	-0.728741	0.205396	-3.54798	0.000388195	0.0114989
ENSG00000082781	2612.92	0.528262	0.14924	3.53967	0.000400627	0.011774
ENSG00000253276	1426.42	0.609824	0.172216	3.54104	0.00039856	0.011774
ENSG00000204839	729.14	0.666225	0.188201	3.53996	0.000400189	0.011774
ENSG00000168610	1974.68	0.548691	0.155029	3.53928	0.000401226	0.011774
ENSG00000125505	2440.63	0.523416	0.147894	3.53914	0.000401439	0.011774
ENSG00000173599	970.469	0.733106	0.207193	3.53827	0.000402755	0.0117893
ENSG00000183421	96.7368	1.36549	0.386154	3.53612	0.00040605	0.0118624
ENSG00000115993	355.959	-0.813113	0.230086	-3.53395	0.000409406	0.0119136
ENSG00000078487	140.827	-1.14352	0.323564	-3.53413	0.000409115	0.0119136
ENSG00000232442	243.684	0.924471	0.261849	3.53055	0.000414696	0.012044
ENSG00000163050	983.431	0.61281	0.173712	3.52773	0.000419134	0.0121451
ENSG00000136824	1319.97	-0.827502	0.234599	-3.52731	0.000419809	0.0121451
ENSG00000100726	1125.93	-0.635514	0.180522	-3.52042	0.000430861	0.0124406
ENSG00000269720	14.4498	-3.83413	1.08934	-3.5197	0.000432034	0.0124503
ENSG00000102181	1554.37	0.560284	0.159653	3.50939	0.000449143	0.0129183
ENSG00000147119	215.024	0.912974	0.260608	3.50324	0.000459628	0.0131943
ENSG00000104419	3161.96	0.539464	0.154148	3.49965	0.000465871	0.0133478
ENSG00000175054	377.816	-0.835613	0.239103	-3.49478	0.000474459	0.0135417
ENSG00000204580	2545.97	0.553716	0.158421	3.49523	0.00047366	0.0135417
ENSG00000099860	307.962	-0.790356	0.226341	-3.49188	0.000479636	0.0136632
ENSG00000122257	1833.19	-0.714281	0.204605	-3.49103	0.000481157	0.0136803
ENSG00000164615	1157.37	0.567907	0.162728	3.48993	0.000483152	0.0137108
ENSG00000112715	1285.94	0.703357	0.201623	3.48848	0.000485772	0.0137589
ENSG00000157557	460.54	0.729391	0.209594	3.48002	0.00050137	0.0141737
ENSG00000166741	6684.04	0.649327	0.186643	3.47898	0.000503325	0.014202
ENSG00000173530	1992.32	-0.528899	0.152106	-3.47718	0.000506721	0.0142707
ENSG00000163220	6991.55	0.684843	0.197301	3.47106	0.000518417	0.0145725
ENSG00000132670	1371.81	0.567199	0.163443	3.47031	0.000519861	0.0145855
ENSG00000197182	689.982	0.726008	0.209287	3.46897	0.000522461	0.0146309
ENSG00000156687	15.8747	3.79884	1.09525	3.46845	0.000523469	0.0146315
ENSG00000196155	307.909	-0.792728	0.228897	-3.46325	0.000533698	0.0148895
ENSG00000149256	104.697	1.21165	0.350219	3.4597	0.000540779	0.0150588
ENSG00000196504	3233.25	-0.629457	0.18199	-3.45875	0.000542692	0.0150838
ENSG00000092010	1594.42	0.544203	0.1574	3.45746	0.000545287	0.0151276
ENSG00000105939	1028.57	-0.628013	0.181682	-3.45665	0.000546933	0.015145
ENSG00000170396	79.218	-1.39987	0.405207	-3.45469	0.000550917	0.0151706
ENSG00000163428	1427.82	-0.695088	0.201192	-3.45485	0.000550594	0.0151706
ENSG00000065613	1194.9	-0.661182	0.191333	-3.45567	0.000548937	0.0151706
ENSG00000230387	102.06	-1.2088	0.35005	-3.45323	0.000553919	0.0152251
ENSG00000120885	77.2509	1.4159	0.410639	3.44803	0.000564685	0.0154354
ENSG00000123106	418.1	-0.830425	0.240788	-3.44878	0.00056313	0.0154354
ENSG00000229771	20.5535	2.8295	0.820504	3.44849	0.000563722	0.0154354
ENSG00000176454	1972.74	0.542856	0.157464	3.4475	0.000565802	0.0154376
ENSG00000224272	12.4069	-4.6342	1.34456	-3.44663	0.000567626	0.015459
ENSG00000110245	15.8516	-3.32515	0.967933	-3.4353	0.000591888	0.0160903
ENSG00000147526	1274.17	-0.577451	0.168218	-3.43275	0.000597502	0.0162133
ENSG00000196458	173.761	-0.971757	0.283182	-3.43157	0.000600098	0.016254
ENSG00000213923	6692.12	0.497049	0.144892	3.43047	0.000602543	0.0162906
ENSG00000119686	24.7876	-2.46397	0.71908	-3.42657	0.000611264	0.0164964
ENSG00000171222	1084.58	0.654184	0.191018	3.42472	0.000615426	0.0165786
ENSG00000003249	372.982	0.797123	0.2329	3.4226	0.000620261	0.0166786
ENSG00000213362	407.62	-0.836752	0.244681	-3.41977	0.000626743	0.0168225
ENSG00000048649	1463.62	-0.722652	0.211441	-3.41775	0.000631406	0.0169171
ENSG00000189057	112.416	-1.33087	0.389522	-3.41668	0.000633907	0.0169231
ENSG00000179111	393.847	0.758204	0.221888	3.41706	0.000633008	0.0169231
ENSG00000255346	102.778	1.24722	0.365676	3.41074	0.000647872	0.017265
ENSG00000130675	25.0087	2.45268	0.719276	3.40992	0.000649816	0.0172858
ENSG00000180340	370.209	0.728819	0.213818	3.4086	0.000652974	0.0173388
ENSG00000138411	30.2447	-2.17893	0.640135	-3.40386	0.000664417	0.0176112
ENSG00000067533	1146.31	-0.688295	0.202333	-3.40178	0.000669476	0.0177137
ENSG00000124214	1861.46	0.538394	0.158399	3.39897	0.000676413	0.0178655
ENSG00000136295	1854.14	0.538686	0.158641	3.39562	0.000684733	0.0180532
ENSG00000143382	494.465	0.777666	0.229065	3.39495	0.000686408	0.0180653
ENSG00000107560	209.221	-0.968879	0.286079	-3.38675	0.000707265	0.0185813
ENSG00000197461	530.024	0.64869	0.191721	3.38351	0.000715648	0.0187386
ENSG00000176485	66.548	1.44665	0.427564	3.38347	0.000715772	0.0187386
ENSG00000038219	1130.65	-0.740558	0.219323	-3.37657	0.000733959	0.019181
ENSG00000076555	68.5641	1.43042	0.423852	3.37481	0.000738658	0.0192699
ENSG00000177200	714.993	-0.730049	0.216369	-3.3741	0.000740577	0.0192861
ENSG00000134574	923.682	0.568133	0.168505	3.37161	0.000747297	0.0194271
ENSG00000125744	250.694	0.837946	0.249021	3.36497	0.000765531	0.0198664
ENSG00000168140	150.38	-1.05747	0.314345	-3.36403	0.000768118	0.0198988
ENSG00000204525	3461.91	0.485247	0.144295	3.36287	0.000771355	0.0199479
ENSG00000002746	63.9237	-1.45903	0.434159	-3.3606	0.000777738	0.0200781
ENSG00000084636	363.472	0.73139	0.217934	3.35601	0.000790748	0.0203786
ENSG00000128591	154.985	-1.08619	0.324513	-3.34716	0.000816445	0.0210044
ENSG00000153976	927.117	-0.632942	0.189231	-3.3448	0.000823415	0.0211471
ENSG00000176170	1149.46	-0.549644	0.164388	-3.34358	0.000827047	0.0212038
ENSG00000131437	862.418	-0.712461	0.213485	-3.33729	0.000846004	0.0216153
ENSG00000166123	628.437	0.629691	0.18867	3.33753	0.000845277	0.0216153
ENSG00000101670	134.335	1.11637	0.334732	3.33513	0.000852599	0.0217464
ENSG00000170558	305.916	0.762419	0.228826	3.33188	0.00086262	0.0219643
ENSG00000115112	1069.9	0.552906	0.166031	3.33013	0.000868043	0.0219894
ENSG00000171155	492.437	0.661161	0.198487	3.33101	0.000865319	0.0219894
ENSG00000100968	217.037	-0.896909	0.269322	-3.33025	0.00086768	0.0219894
ENSG00000163485	28.5787	2.22511	0.668724	3.3274	0.000876606	0.0221335
ENSG00000078674	916.282	-0.68338	0.205382	-3.32737	0.000876709	0.0221335
ENSG00000087245	256.968	0.837159	0.251803	3.32466	0.000885258	0.0223115
ENSG00000165959	158.17	0.994453	0.299328	3.32229	0.00089283	0.0224643
ENSG00000174669	205.477	0.91188	0.27469	3.31967	0.000901244	0.0226377
ENSG00000154764	80.2246	1.43961	0.433751	3.31898	0.000903454	0.0226549
ENSG00000072571	623.611	-0.790652	0.238322	-3.31759	0.000907991	0.0227303
ENSG00000235173	770.351	-0.619058	0.186701	-3.31577	0.000913921	0.0228404
ENSG00000162490	12.0916	5.54198	1.6742	3.31022	0.000932215	0.0232475
ENSG00000237499	58.3446	-1.54095	0.465561	-3.30989	0.000933339	0.0232475
ENSG00000197444	17.7622	2.93635	0.888628	3.30436	0.000951922	0.0236707
ENSG00000196517	98.7338	1.21954	0.369186	3.30332	0.000955489	0.0236802
ENSG00000186523	55.3311	-1.62693	0.492488	-3.30349	0.000954903	0.0236802
ENSG00000169379	349.975	-0.811087	0.245645	-3.30186	0.000960456	0.0237637
ENSG00000140853	216.773	0.873401	0.264743	3.29906	0.000970103	0.0239625
ENSG00000014914	516.123	0.700068	0.212411	3.29581	0.000981373	0.0242007
ENSG00000130475	111.987	1.11547	0.338888	3.29156	0.000996323	0.0245287
ENSG00000225342	17.2012	-2.97602	0.904395	-3.29062	0.00099968	0.0245706
ENSG00000180353	61.8002	1.45757	0.443118	3.28935	0.0010042	0.0246005
ENSG00000118503	1234.04	-0.690849	0.209997	-3.28981	0.00100256	0.0246005
ENSG00000198121	80.2089	-1.29286	0.393194	-3.28811	0.00100864	0.0246685
ENSG00000029993	1150.03	0.548123	0.166892	3.28429	0.00102241	0.0249215
ENSG00000107262	975.034	-0.578941	0.176295	-3.28394	0.00102366	0.0249215
ENSG00000101160	5101.63	0.471584	0.143607	3.28385	0.00102401	0.0249215
ENSG00000008838	9563.22	0.508279	0.154814	3.28315	0.00102653	0.024942
ENSG00000153162	135.44	-1.18	0.35977	-3.27988	0.00103853	0.0251924
ENSG00000107816	945.483	0.576828	0.175954	3.27829	0.0010444	0.0252934
ENSG00000168394	556.451	0.690288	0.21103	3.27105	0.0010715	0.0259075
ENSG00000134107	1464.04	0.633811	0.19423	3.2632	0.00110164	0.0265501
ENSG00000133739	166.904	-1.06734	0.327085	-3.26319	0.00110164	0.0265501
ENSG00000120318	2730.65	0.507898	0.155717	3.26168	0.00110755	0.0266494
ENSG00000137752	453.955	0.653932	0.200603	3.25984	0.00111477	0.0267796
ENSG00000050327	798.439	0.5923	0.181763	3.25864	0.00111947	0.0268492
ENSG00000100982	688.421	0.625377	0.192153	3.25459	0.00113557	0.0271916
ENSG00000133121	291.394	-0.782571	0.240494	-3.25402	0.00113786	0.0272025
ENSG00000151632	3985.24	0.673741	0.207241	3.251	0.00114999	0.027369
ENSG00000196139	1741.31	0.543532	0.167194	3.25091	0.00115035	0.027369
ENSG00000101365	1959.66	0.525341	0.16159	3.25107	0.0011497	0.027369
ENSG00000065717	22.1818	2.49046	0.767227	3.24605	0.00117019	0.0277573
ENSG00000090339	793.095	0.688152	0.212	3.246	0.0011704	0.0277573
ENSG00000182585	627.186	-0.618847	0.190796	-3.2435	0.00118069	0.0279568
ENSG00000166813	257.862	-0.823096	0.253923	-3.24152	0.00118894	0.0281074
ENSG00000169715	11359.7	0.504034	0.15567	3.23785	0.00120436	0.0284267
ENSG00000129116	823.022	0.604645	0.186903	3.23508	0.0012161	0.0286584
ENSG00000198736	456.956	0.705867	0.218373	3.2324	0.00122757	0.0288828
ENSG00000122483	307.996	-0.944764	0.292756	-3.22714	0.00125034	0.0293722
ENSG00000230937	10183.5	0.520825	0.161472	3.22548	0.00125763	0.029404
ENSG00000197976	1215.62	0.532094	0.164941	3.22596	0.00125549	0.029404
ENSG00000149591	101.73	1.17034	0.362816	3.22572	0.00125656	0.029404
ENSG00000196839	386.909	0.686485	0.212897	3.22449	0.00126199	0.0294596
ENSG00000229647	182.763	0.899455	0.27905	3.22328	0.00126732	0.0295377
ENSG00000153250	1441.2	-0.5779	0.17932	-3.22274	0.00126971	0.0295472
ENSG00000135318	5401.69	-0.615451	0.191087	-3.22079	0.0012784	0.0297028
ENSG00000197043	2431.49	-0.470969	0.146363	-3.21782	0.00129167	0.0299644
ENSG00000105443	1156.64	0.526831	0.16378	3.2167	0.00129675	0.0300353
ENSG00000166949	1184.3	0.536669	0.166953	3.21449	0.00130675	0.0302199
ENSG00000126653	1363.24	-0.62682	0.19509	-3.21299	0.00131363	0.0303318
ENSG00000172965	576.265	0.615512	0.191713	3.21058	0.00132465	0.0305389
ENSG00000138944	39.9919	2.07449	0.64711	3.20577	0.001347	0.031006
ENSG00000162711	130.831	1.01713	0.31808	3.1977	0.00138527	0.0318375
ENSG00000128567	20.3818	2.90242	0.908493	3.19476	0.00139947	0.0321143
ENSG00000105327	224.896	0.896837	0.28085	3.1933	0.00140656	0.0322273
ENSG00000185519	53.089	1.59144	0.49854	3.1922	0.00141194	0.0323009
ENSG00000111679	348.907	0.751655	0.235502	3.19172	0.00141428	0.0323047
ENSG00000106714	37.7056	1.80499	0.565785	3.19024	0.00142156	0.0324211
ENSG00000197183	369.891	0.72357	0.226902	3.18891	0.00142809	0.0325201
ENSG00000099994	57.3918	1.46577	0.46013	3.18554	0.00144482	0.0328508
ENSG00000145734	471.873	-0.753621	0.236743	-3.18328	0.00145616	0.0330581
ENSG00000118412	251.11	-0.928606	0.291768	-3.18268	0.00145916	0.0330758
ENSG00000151348	1403.27	0.553636	0.174012	3.1816	0.00146463	0.0330989
ENSG00000111247	225.689	-0.825061	0.259297	-3.18191	0.00146305	0.0330989
ENSG00000041982	149.423	0.967404	0.304118	3.18102	0.00146757	0.0331149
ENSG00000196912	171.977	-1.06405	0.334627	-3.17981	0.00147374	0.0331785
ENSG00000240184	128.629	1.05492	0.331777	3.17959	0.00147485	0.0331785
ENSG00000110811	1086.53	0.635506	0.199971	3.17799	0.00148301	0.033271
ENSG00000101193	857.283	0.553317	0.174114	3.1779	0.00148344	0.033271
ENSG00000103528	19.6999	2.70628	0.851722	3.17742	0.00148591	0.0332764
ENSG00000125775	500.892	0.633117	0.199356	3.17581	0.00149417	0.0334109
ENSG00000133101	48.6528	1.66156	0.52327	3.17534	0.0014966	0.0334151
ENSG00000001036	1305.09	-0.515986	0.16267	-3.17198	0.00151404	0.0337539
ENSG00000254004	167.333	-0.973701	0.307017	-3.17149	0.0015166	0.0337601
ENSG00000133302	256.884	-0.839743	0.264862	-3.17049	0.00152182	0.0338259
ENSG00000136490	33.8801	1.92018	0.605905	3.16911	0.00152905	0.0339358
ENSG00000105810	878.724	-0.655503	0.206959	-3.16731	0.00153857	0.0340962
ENSG00000204516	230.32	0.796647	0.251682	3.1653	0.00154925	0.0342817
ENSG00000188042	322.598	0.706953	0.223394	3.1646	0.00155298	0.0343133
ENSG00000188487	288.858	-0.773056	0.244385	-3.16327	0.00156006	0.0343166
ENSG00000005810	789.802	-0.627163	0.19821	-3.16413	0.00155545	0.0343166
ENSG00000105426	632.916	0.800454	0.253038	3.16338	0.00155949	0.0343166
ENSG00000130589	677.762	0.623315	0.197107	3.16231	0.00156521	0.0343792
ENSG00000130147	895.482	-0.596705	0.188738	-3.16155	0.0015693	0.0344181
ENSG00000143162	1828.02	0.521053	0.164843	3.1609	0.00157283	0.034427
ENSG00000137203	1516.79	0.516095	0.163289	3.16062	0.00157433	0.034427
ENSG00000188910	2169.8	0.509323	0.161281	3.15798	0.00158865	0.0345738
ENSG00000115648	656.281	0.580855	0.183951	3.15767	0.00159035	0.0345738
ENSG00000181444	303.292	0.752142	0.23819	3.15774	0.00158998	0.0345738
ENSG00000136100	451.495	-0.707462	0.223981	-3.15858	0.00158538	0.0345738
ENSG00000115221	371.883	0.826732	0.262113	3.15411	0.00160989	0.0349476
ENSG00000166582	400.289	0.669075	0.212259	3.15217	0.00162064	0.0351296
ENSG00000134247	2133.16	0.480287	0.152498	3.14947	0.00163566	0.0354036
ENSG00000170412	332.042	0.728063	0.231298	3.14773	0.00164542	0.0355631
ENSG00000204386	469.614	0.67488	0.214506	3.1462	0.00165404	0.0356976
ENSG00000138829	2384.85	0.5788	0.184386	3.13906	0.00169491	0.0365265
ENSG00000198911	3600.74	0.463883	0.147861	3.1373	0.00170514	0.0366723
ENSG00000160285	1422.11	0.506009	0.161301	3.13704	0.00170661	0.0366723
ENSG00000168672	173.077	0.962872	0.307003	3.13636	0.0017106	0.0367052
ENSG00000110092	3295.47	-0.451461	0.143975	-3.1357	0.00171443	0.0367343
ENSG00000214078	2452.33	0.505533	0.161242	3.13525	0.00171707	0.0367378
ENSG00000132639	25.7145	-2.20359	0.703872	-3.13067	0.00174409	0.0372624
ENSG00000171219	262.34	0.806668	0.257725	3.12996	0.00174831	0.037299
ENSG00000168056	4096.31	0.458397	0.146554	3.12783	0.00176099	0.0375157
ENSG00000205413	222.424	-0.905121	0.289462	-3.12691	0.00176656	0.0375805
ENSG00000151461	825.263	-0.679291	0.217488	-3.12335	0.00178805	0.037945
ENSG00000124098	782.961	0.567831	0.181809	3.12323	0.0017888	0.037945
ENSG00000148426	953.82	0.537194	0.172669	3.11112	0.0018638	0.0393675
ENSG00000118596	270.812	-0.846275	0.271984	-3.11148	0.00186151	0.0393675
ENSG00000197971	253.047	0.771113	0.247807	3.11175	0.00185981	0.0393675
ENSG00000076554	389.669	0.681682	0.219247	3.1092	0.00187594	0.0395676
ENSG00000139116	842.046	-0.597123	0.19245	-3.10274	0.00191736	0.040384
ENSG00000198131	299.177	-0.707466	0.228143	-3.10097	0.00192888	0.0405692
ENSG00000008853	552.771	0.608223	0.196175	3.10041	0.00193254	0.0405888
ENSG00000100815	276.837	-0.770205	0.248588	-3.09832	0.00194621	0.0408182
ENSG00000135090	1367.47	-0.506717	0.163585	-3.09758	0.00195111	0.0408474
ENSG00000161921	96.4855	1.17559	0.379555	3.09727	0.00195309	0.0408474
ENSG00000188707	68.3257	-1.3281	0.428882	-3.09666	0.00195713	0.0408743
ENSG00000259828	58.1156	-1.46835	0.474282	-3.09594	0.00196192	0.0409139
ENSG00000178401	167.405	-0.888568	0.287047	-3.09554	0.00196453	0.0409139
ENSG00000131242	95.3642	1.13012	0.365155	3.09491	0.00196871	0.0409436
ENSG00000197565	1318.3	0.581843	0.188072	3.09373	0.0019766	0.0410504
ENSG00000172183	97.9321	1.14136	0.3696	3.08811	0.00201435	0.041776
ENSG00000158747	499.068	0.637922	0.206756	3.08538	0.00203294	0.0420823
ENSG00000134802	785.321	-0.707533	0.229338	-3.08511	0.00203478	0.0420823
ENSG00000169554	173.074	-1.02105	0.331623	-3.07894	0.00207739	0.0429038
ENSG00000067082	5380.48	-0.507882	0.165037	-3.07738	0.00208827	0.0430687
ENSG00000272335	167.404	-0.945894	0.307446	-3.07662	0.0020936	0.0431189
ENSG00000153207	2187.96	-0.601744	0.195644	-3.07571	0.00209999	0.0431311
ENSG00000120306	301.147	0.709319	0.230601	3.07596	0.00209828	0.0431311
ENSG00000065357	2048.35	0.457948	0.148919	3.07515	0.00210395	0.0431528
ENSG00000181722	237.412	-0.908132	0.295388	-3.07437	0.0021095	0.043207
ENSG00000259712	27.5234	-2.05934	0.66996	-3.07383	0.0021133	0.0432254
ENSG00000170421	4686.19	0.456639	0.148694	3.07101	0.00213339	0.0435761
ENSG00000198598	223.65	0.805875	0.262558	3.06932	0.00214545	0.0437625
ENSG00000205542	6294.79	0.453007	0.147627	3.0686	0.00215064	0.0438083
ENSG00000184787	1871.92	-0.518346	0.168967	-3.06774	0.00215688	0.0438752
ENSG00000177614	119.298	-1.15494	0.377214	-3.06177	0.00220029	0.0446362
ENSG00000204054	695.093	-0.62525	0.204194	-3.06205	0.00219828	0.0446362
ENSG00000198604	2466.94	-0.62564	0.204726	-3.05599	0.00224321	0.045383
ENSG00000170689	59.8284	1.41605	0.46336	3.05604	0.00224281	0.045383
ENSG00000114062	1828.91	-0.533638	0.174705	-3.05452	0.00225424	0.0455443
ENSG00000137601	382.755	-0.804348	0.263579	-3.05164	0.00227592	0.0459199
ENSG00000163513	3597.72	0.621362	0.203694	3.05047	0.00228483	0.0460372
ENSG00000023445	1465.86	-0.564504	0.185176	-3.04847	0.00230012	0.0462826
ENSG00000197579	434.405	-0.639039	0.209932	-3.04403	0.0023343	0.0469054
ENSG00000161714	1012.52	0.520657	0.171064	3.04364	0.00233738	0.0469054
ENSG00000184292	329.859	0.743245	0.244413	3.04094	0.00235843	0.047264
ENSG00000149639	1757.26	0.486642	0.160076	3.04007	0.0023652	0.0473359
ENSG00000164211	323.319	0.800797	0.263455	3.03959	0.002369	0.0473481
ENSG00000121210	677.925	-0.568194	0.186985	-3.03871	0.00237591	0.0474225
ENSG00000124067	1713.9	0.469063	0.154867	3.02882	0.00245514	0.0489383
ENSG00000143303	596.666	0.609595	0.201306	3.02821	0.0024601	0.0489715
ENSG00000101412	426.848	-0.641883	0.212264	-3.02399	0.00249464	0.0495926
ENSG00000104140	63.1404	1.36815	0.452718	3.02208	0.00251045	0.0498404
ENSG00000095303	69.0699	1.29909	0.430038	3.02087	0.00252053	0.0499736
ENSG00000145247	1354.44	0.475927	0.157683	3.01825	0.00254239	0.0502039
ENSG00000130193	332.097	0.682927	0.226276	3.01811	0.00254354	0.0502039
ENSG00000167508	1673.19	0.554314	0.183654	3.01825	0.00254236	0.0502039
ENSG00000105613	46.64	1.56198	0.517579	3.01786	0.00254564	0.0502039
ENSG00000001617	1720.83	0.458923	0.152219	3.01489	0.00257073	0.0506315
ENSG00000138185	271.54	-0.74196	0.246192	-3.01374	0.00258045	0.0506887
ENSG00000167964	136.74	0.944779	0.313489	3.01376	0.00258033	0.0506887
ENSG00000114948	185.57	-0.817115	0.271316	-3.01168	0.00259808	0.0509521
ENSG00000158669	854.285	-0.520885	0.172973	-3.01137	0.00260072	0.0509521
ENSG00000196549	1958.26	-0.637729	0.21202	-3.00787	0.00263086	0.0514748
ENSG00000151090	138.888	-0.953873	0.317239	-3.0068	0.00264015	0.0515887
ENSG00000159685	428.235	0.702456	0.233677	3.0061	0.00264626	0.0516402
ENSG00000179085	298.121	0.813291	0.270854	3.00269	0.00267601	0.0520161
ENSG00000153922	603.366	-0.66408	0.221141	-3.00297	0.00267358	0.0520161
ENSG00000171988	593.17	-0.644857	0.214707	-3.00343	0.00266957	0.0520161
ENSG00000111647	210.339	-0.795386	0.265051	-3.00088	0.00269202	0.052259
ENSG00000181218	206.329	0.802965	0.26795	2.9967	0.0027292	0.0528428
ENSG00000171700	385.261	0.654144	0.218282	2.99679	0.00272839	0.0528428
ENSG00000112655	2572.77	0.456545	0.152422	2.99526	0.00274208	0.0530231
ENSG00000079308	124.437	-0.992057	0.332175	-2.98655	0.00282144	0.0544664
ENSG00000129354	240.311	0.760793	0.254764	2.98627	0.00282405	0.0544664
ENSG00000023287	914.936	-0.671894	0.22511	-2.98474	0.00283822	0.0546688
ENSG00000100350	442.054	-0.637991	0.213818	-2.9838	0.00284694	0.0547658
ENSG00000160949	2037.04	-0.469628	0.15742	-2.98329	0.00285168	0.0547861
ENSG00000151702	335.879	0.717205	0.240588	2.98106	0.00287256	0.0549043
ENSG00000120800	501.235	-0.69348	0.232596	-2.98148	0.00286862	0.0549043
ENSG00000167972	14.9657	2.89043	0.969483	2.98141	0.00286923	0.0549043
ENSG00000166845	181.257	-0.988045	0.331442	-2.98105	0.0028726	0.0549043
ENSG00000129534	364.063	-0.647122	0.217269	-2.97843	0.00289727	0.0552338
ENSG00000072071	516.51	0.664506	0.223101	2.97849	0.00289668	0.0552338
ENSG00000144810	670.754	0.584436	0.196408	2.97562	0.00292397	0.0556716
ENSG00000129680	1077.3	-0.59293	0.199324	-2.97471	0.00293265	0.0557654
ENSG00000214717	730.99	-0.525323	0.176689	-2.97315	0.0029476	0.055978
ENSG00000158715	704.658	0.532738	0.17967	2.96509	0.0030259	0.0573917
ENSG00000110400	3411.5	0.456893	0.154148	2.964	0.0030367	0.0574499
ENSG00000076826	172.529	0.859053	0.2898	2.9643	0.00303372	0.0574499
ENSG00000101680	121.438	-1.10525	0.373321	-2.96058	0.00307059	0.0580173
ENSG00000135838	84.8893	-1.15211	0.389384	-2.9588	0.00308838	0.058132
ENSG00000105928	839.71	0.524246	0.177139	2.95953	0.00308113	0.058132
ENSG00000006016	22.5978	2.18396	0.738048	2.95911	0.00308532	0.058132
ENSG00000105767	48.5628	1.51696	0.512848	2.95792	0.00309727	0.0582255
ENSG00000137812	291.998	-0.753276	0.255323	-2.95028	0.00317485	0.0596086
ENSG00000064687	605.292	0.609295	0.206717	2.94749	0.00320367	0.0600738
ENSG00000148516	219.943	-1.05307	0.357446	-2.94611	0.003218	0.0602666
ENSG00000211450	303.458	0.677783	0.230102	2.94557	0.00322356	0.0602947
ENSG00000187800	163.685	0.99354	0.337376	2.9449	0.00323059	0.0603504
ENSG00000121211	359.644	-0.639849	0.217403	-2.94314	0.003249	0.0605499
ENSG00000167797	747.544	0.589643	0.200348	2.9431	0.00324941	0.0605499
ENSG00000144554	434.841	-0.61065	0.207572	-2.94187	0.00326239	0.0607156
ENSG00000203666	209.804	-0.774914	0.263459	-2.9413	0.00326834	0.0607503
ENSG00000064393	4993.3	-0.409222	0.139156	-2.94074	0.00327424	0.060784
ENSG00000233429	110.299	1.00259	0.341082	2.93944	0.00328803	0.0609638
ENSG00000148344	13057.7	0.430644	0.146533	2.93888	0.00329396	0.0609977
ENSG00000134775	731.462	0.650513	0.221383	2.9384	0.00329912	0.0610173
ENSG00000116717	1161.52	-0.501218	0.170711	-2.93607	0.00332403	0.0614017
ENSG00000126822	1095.44	0.485785	0.165552	2.93433	0.00334273	0.0616704
ENSG00000163013	317.586	0.696652	0.237658	2.93132	0.00337524	0.0621161
ENSG00000197070	789.079	0.590278	0.201345	2.93168	0.00337137	0.0621161
ENSG00000012048	443.43	-0.678459	0.231511	-2.93057	0.00338342	0.0621896
ENSG00000198743	268.145	0.74011	0.252723	2.92854	0.00340559	0.0625199
ENSG00000100100	67.1686	1.3075	0.446631	2.92747	0.00341732	0.0626579
ENSG00000134222	607.754	0.570551	0.195006	2.92581	0.00343563	0.062916
ENSG00000072864	502.773	0.614377	0.210033	2.92515	0.00344293	0.0629722
ENSG00000046651	607.021	-0.551586	0.188914	-2.91978	0.0035028	0.0639885
ENSG00000142765	756.444	0.563701	0.193169	2.91817	0.00352097	0.0641886
ENSG00000075618	10065.5	0.389656	0.133584	2.91692	0.00353503	0.0641886
ENSG00000177464	35.0487	1.95107	0.668662	2.91787	0.00352436	0.0641886
ENSG00000184117	1008.52	0.499832	0.171358	2.9169	0.00353534	0.0641886
ENSG00000182670	2153.45	-0.495074	0.169686	-2.91759	0.00352752	0.0641886
ENSG00000136997	4033.88	0.440795	0.151274	2.91389	0.00356955	0.0647307
ENSG00000089060	944.837	0.503484	0.172963	2.91094	0.0036034	0.0652649
ENSG00000162664	389.32	-0.780544	0.268619	-2.90577	0.00366354	0.0662735
ENSG00000151914	1529.71	-0.493425	0.169887	-2.90443	0.00367918	0.0664755
ENSG00000230453	720.062	-0.648973	0.223555	-2.90297	0.00369644	0.0666347
ENSG00000164976	302.352	0.718876	0.247639	2.90293	0.00369695	0.0666347
ENSG00000168214	1312.37	-0.580482	0.200109	-2.90083	0.00372173	0.066919
ENSG00000135473	455.853	0.607772	0.209515	2.90086	0.00372145	0.066919
ENSG00000130202	1379.53	0.472764	0.163017	2.90008	0.00373064	0.0669984
ENSG00000162493	1044.87	0.507628	0.175106	2.89897	0.00374392	0.0671557
ENSG00000087206	734.025	0.527452	0.18214	2.89587	0.00378112	0.0677413
ENSG00000023892	593.185	0.553871	0.191307	2.8952	0.0037892	0.0678043
ENSG00000164190	660.031	-0.545446	0.188451	-2.89437	0.00379919	0.0679013
ENSG00000127561	15.7833	2.76929	0.956932	2.89393	0.00380452	0.0679149
ENSG00000174233	610.34	0.592352	0.204777	2.89267	0.00381978	0.0681056
ENSG00000177409	33.3321	-1.74132	0.60214	-2.89188	0.00382942	0.0681958
ENSG00000272482	15.425	2.72995	0.944252	2.89113	0.00383859	0.0681958
ENSG00000186280	29.5734	-1.85083	0.640171	-2.89115	0.00383833	0.0681958
ENSG00000101188	25.4655	2.04962	0.709815	2.88754	0.00388271	0.0688972
ENSG00000166897	145.693	0.887111	0.307604	2.88394	0.00392736	0.0696065
ENSG00000177666	1503.6	0.451973	0.156898	2.88068	0.00396822	0.070247
ENSG00000101079	786.567	0.527901	0.183406	2.87832	0.00399794	0.0706889
ENSG00000141480	446.273	0.580299	0.201713	2.87686	0.0040166	0.0709344
ENSG00000144115	274.266	-0.697511	0.242599	-2.87516	0.00403827	0.0712326
ENSG00000149428	3150.62	0.426093	0.148277	2.87362	0.00405798	0.0713265
ENSG00000068137	459.319	0.576634	0.20065	2.87383	0.00405529	0.0713265
ENSG00000099998	614.443	0.566925	0.197265	2.87392	0.00405406	0.0713265
ENSG00000146083	1302.78	0.530223	0.184696	2.87078	0.00409457	0.0718846
ENSG00000155307	1314.43	-0.584646	0.203855	-2.86795	0.00413142	0.072446
ENSG00000135968	348.779	-0.735396	0.256665	-2.8652	0.00416743	0.0729322
ENSG00000163946	1259.84	-0.600959	0.209752	-2.86509	0.00416895	0.0729322
ENSG00000182134	160.585	0.844502	0.294923	2.86347	0.00419031	0.0731337
ENSG00000106617	1271.64	-0.470236	0.164206	-2.86369	0.00418738	0.0731337
ENSG00000154493	22.7879	-2.08557	0.728696	-2.86207	0.0042089	0.073372
ENSG00000112511	895.317	0.494926	0.172964	2.86143	0.00421732	0.0734328
ENSG00000109667	292.65	0.672009	0.234973	2.85995	0.00423713	0.0736914
ENSG00000109881	505.471	-0.651296	0.227783	-2.85928	0.00424599	0.0737592
ENSG00000229344	3291.44	-0.49907	0.174684	-2.85699	0.00427677	0.0742071
ENSG00000170242	895.755	-0.59458	0.208251	-2.85511	0.00430214	0.0745604
ENSG00000118257	560.968	0.556029	0.194821	2.85405	0.00431656	0.0747232
ENSG00000088888	3378.37	0.418452	0.146923	2.84811	0.00439801	0.0760447
ENSG00000162458	3403.52	0.414571	0.145766	2.84408	0.00445397	0.0768335
ENSG00000269190	492.957	0.597316	0.210012	2.8442	0.00445233	0.0768335
ENSG00000116741	244.461	-0.756249	0.26604	-2.84261	0.00447453	0.0770988
ENSG00000170522	743.958	0.553423	0.19478	2.84127	0.00449338	0.0773341
ENSG00000053371	606.073	0.538387	0.189521	2.84078	0.00450037	0.0773647
ENSG00000164506	482.175	-0.57377	0.202049	-2.83976	0.00451478	0.0775228
ENSG00000100600	655.329	0.531621	0.187237	2.83929	0.00452146	0.077548
ENSG00000233608	442.585	0.577515	0.203632	2.83607	0.00456725	0.0782431
ENSG00000170525	665.685	0.53603	0.18907	2.83508	0.00458138	0.0783949
ENSG00000147676	468.493	0.563033	0.198676	2.83392	0.00459812	0.078446
ENSG00000139318	2135.89	0.428721	0.15129	2.83377	0.0046002	0.078446
ENSG00000154065	85.973	1.08644	0.383383	2.83382	0.00459952	0.078446
ENSG00000166689	46.0524	1.43222	0.506911	2.82538	0.00472244	0.0804383
ENSG00000127124	81.5119	-1.16867	0.413787	-2.82433	0.00473802	0.0806113
ENSG00000197467	91.8786	1.08212	0.383299	2.82317	0.00475507	0.0808091
ENSG00000134575	327.508	-0.653412	0.231667	-2.82048	0.0047952	0.0813979
ENSG00000178467	220.957	0.717109	0.254364	2.81922	0.00481401	0.0815312
ENSG00000175893	147.727	-0.916493	0.325065	-2.81942	0.00481112	0.0815312
ENSG00000250451	60.0517	1.41791	0.503091	2.8184	0.0048263	0.0816463
ENSG00000116745	129.376	-0.90341	0.321195	-2.81265	0.00491346	0.082838
ENSG00000135926	2635.64	0.444173	0.157882	2.81332	0.00490332	0.082838
ENSG00000279800	23.1673	-2.02952	0.721497	-2.81293	0.00490916	0.082838
ENSG00000069812	143.204	0.869607	0.309293	2.81159	0.00492973	0.0829243
ENSG00000112379	13.094	2.96611	1.05487	2.81184	0.00492592	0.0829243
ENSG00000181035	88.3544	1.05051	0.3737	2.81109	0.00493733	0.0829584
ENSG00000126773	754.901	-0.514743	0.183158	-2.81037	0.00494843	0.0830509
ENSG00000117016	54.0385	1.34868	0.480399	2.80741	0.00499424	0.0836558
ENSG00000111615	491.178	-0.580549	0.206817	-2.80707	0.00499944	0.0836558
ENSG00000100344	235.094	0.717739	0.255701	2.80695	0.00500135	0.0836558
ENSG00000204860	58.1303	1.28394	0.457844	2.80432	0.00504236	0.084247
ENSG00000054267	1897.03	-0.541475	0.193114	-2.80392	0.00504861	0.0842568
ENSG00000182379	59.8747	1.36359	0.486869	2.80073	0.00509874	0.084998
ENSG00000169429	7818.49	-0.528988	0.188966	-2.79938	0.00512001	0.0851618
ENSG00000198393	152.966	-0.83074	0.296735	-2.7996	0.00511652	0.0851618
ENSG00000006704	1099	0.498513	0.17813	2.79859	0.00513263	0.0852762
ENSG00000125970	2329.87	0.420875	0.150429	2.79782	0.00514481	0.0853831
ENSG00000103044	180.355	0.8691	0.310698	2.79725	0.00515399	0.0854402
ENSG00000167107	484.669	0.584275	0.208927	2.79656	0.00516504	0.085528
ENSG00000101745	518.008	-0.642363	0.22979	-2.79544	0.00518298	0.0857295
ENSG00000065328	181.969	-0.769137	0.275243	-2.7944	0.00519968	0.0859103
ENSG00000158483	71.2214	-1.16892	0.418477	-2.79328	0.00521768	0.0861119
ENSG00000131051	3187.93	0.44007	0.157595	2.79241	0.00523166	0.086247
ENSG00000273706	128.356	0.916725	0.328402	2.79147	0.00524693	0.086403
ENSG00000196526	843.846	0.493391	0.17681	2.79052	0.00526236	0.0864655
ENSG00000196411	2301.07	0.437143	0.156643	2.7907	0.00525945	0.0864655
ENSG00000142235	138.045	0.859776	0.308432	2.78757	0.00531047	0.0871597
ENSG00000071575	148.629	0.849539	0.304999	2.78538	0.00534652	0.0876546
ENSG00000163993	52.2382	1.33204	0.478398	2.78437	0.00536318	0.0878309
ENSG00000055044	2291.57	-0.471309	0.169369	-2.78274	0.00539023	0.0881768
ENSG00000185100	229.439	-0.706879	0.254088	-2.78203	0.00540206	0.0882733
ENSG00000197122	1346.3	0.463148	0.166666	2.77889	0.00545449	0.0890322
ENSG00000078618	4054.43	-0.401018	0.144407	-2.77701	0.0054862	0.0892557
ENSG00000163364	127.392	-0.905611	0.326109	-2.77702	0.00548597	0.0892557
ENSG00000136051	522.092	-0.637251	0.229436	-2.77747	0.00547839	0.0892557
ENSG00000118707	480.714	0.600426	0.216307	2.7758	0.00550658	0.0894895
ENSG00000003137	258.742	0.746885	0.269195	2.77451	0.00552846	0.0896047
ENSG00000160867	60.8588	1.24108	0.447299	2.7746	0.00552701	0.0896047
ENSG00000165092	13.5347	2.90899	1.04854	2.77432	0.00553175	0.0896047
ENSG00000187720	1830.74	0.480982	0.173586	2.77086	0.00559087	0.0904638
ENSG00000059769	262.245	-0.699119	0.252564	-2.76809	0.00563864	0.0911376
ENSG00000125652	610.151	0.541531	0.195757	2.76635	0.0056688	0.0915256
ENSG00000226419	783.071	-0.546519	0.197665	-2.76488	0.00569433	0.0918259
ENSG00000174343	1177.23	-0.577762	0.208988	-2.76457	0.00569975	0.0918259
ENSG00000088826	1770.32	0.463705	0.167782	2.76374	0.00571434	0.0919613
ENSG00000067606	174.166	0.775576	0.280724	2.76277	0.00573131	0.0921347
ENSG00000180447	41.4249	1.56124	0.565338	2.7616	0.00575181	0.0923644
ENSG00000117523	8768.78	-0.499299	0.180845	-2.76092	0.00576385	0.0924579
ENSG00000117318	493.273	-0.545225	0.197545	-2.76001	0.00578	0.0925173
ENSG00000105963	63.571	1.21325	0.439574	2.76007	0.00577897	0.0925173
ENSG00000155827	535.746	-0.524445	0.190523	-2.75266	0.00591129	0.0944156
ENSG00000111276	353.196	0.634036	0.230319	2.75286	0.00590772	0.0944156
ENSG00000164509	164.069	0.809876	0.294377	2.75115	0.00593862	0.0946488
ENSG00000164219	436.154	-0.777115	0.282433	-2.7515	0.00593228	0.0946488
ENSG00000163328	213.545	-0.77651	0.282324	-2.75042	0.00595188	0.0947585
ENSG00000123094	447.881	-0.757224	0.275492	-2.74862	0.0059846	0.0951775
ENSG00000118482	627.295	-0.557783	0.203002	-2.74767	0.00600204	0.0952364
ENSG00000165434	176.37	-0.808669	0.294343	-2.74737	0.00600751	0.0952364
ENSG00000128346	160.444	0.813463	0.296045	2.74777	0.00600019	0.0952364
ENSG00000174501	261.926	-0.7998	0.291924	-2.73976	0.00614846	0.0973669
ENSG00000276600	169.273	-0.835229	0.304963	-2.73879	0.00616651	0.097549
ENSG00000145287	69.5013	1.25096	0.456884	2.73804	0.00618073	0.09767
ENSG00000104643	293.727	-0.693298	0.253314	-2.73691	0.00620185	0.0977958
ENSG00000120688	495.287	-0.686699	0.250897	-2.73697	0.00620074	0.0977958
ENSG00000163808	184.621	-0.769347	0.281374	-2.73425	0.00625222	0.0983815
ENSG00000088766	1109.67	0.465489	0.170231	2.73445	0.00624846	0.0983815
ENSG00000133030	6328.8	-0.40416	0.147961	-2.73152	0.00630421	0.0990948
ENSG00000138347	54.5797	-1.31369	0.481433	-2.72871	0.00635821	0.099838
ENSG00000005059	292.592	0.638309	0.233964	2.72824	0.00636735	0.0998761
ENSG00000168071	120.542	0.943585	0.345932	2.72766	0.00637849	0.0999454
ENSG00000077782	266.482	0.652945	0.239457	2.72677	0.00639567	0.10003
ENSG00000125875	735.135	0.497573	0.182483	2.72669	0.00639734	0.10003
ENSG00000244306	202.957	-0.725741	0.266204	-2.72625	0.0064058	0.100057
ENSG00000116747	919.495	-0.658539	0.241762	-2.72391	0.00645134	0.100663
ENSG00000091986	1956.88	-0.447733	0.164425	-2.72302	0.00646891	0.100708
ENSG00000155660	4227.35	0.397041	0.145825	2.72273	0.00647454	0.100708
ENSG00000167034	82.6381	1.11428	0.4092	2.72306	0.00646803	0.100708
ENSG00000167280	1013.9	-0.464061	0.17052	-2.72144	0.00649973	0.100994
ENSG00000067334	1419.26	-0.517805	0.190496	-2.71819	0.00656395	0.101461
ENSG00000007944	36.8782	1.55414	0.571612	2.71887	0.00655056	0.101461
ENSG00000090776	2497.91	0.395589	0.145504	2.71876	0.00655277	0.101461
ENSG00000227063	317.51	0.624425	0.229715	2.71826	0.00656258	0.101461
ENSG00000198792	1790.9	0.409754	0.150733	2.71841	0.00655956	0.101461
ENSG00000143429	77.7468	-1.07556	0.395937	-2.71649	0.00659773	0.101824
ENSG00000260878	33.4428	-1.71728	0.632286	-2.71598	0.00660797	0.101824
ENSG00000104549	2128.4	0.454911	0.167482	2.71618	0.00660397	0.101824
ENSG00000104447	397.178	-0.665897	0.245264	-2.71502	0.00662722	0.101925
ENSG00000165802	2881.86	-0.389153	0.143336	-2.71497	0.00662823	0.101925
ENSG00000198157	468.472	-0.773018	0.284902	-2.71328	0.00666217	0.102341
ENSG00000135976	365.436	-0.75948	0.279967	-2.71275	0.00667281	0.102399
ENSG00000131015	155.526	0.791211	0.29183	2.71121	0.00670387	0.10277
ENSG00000065154	1380.7	0.457472	0.168838	2.70953	0.00673782	0.103184
ENSG00000019144	942.312	0.518355	0.191637	2.70488	0.00683292	0.104532
ENSG00000159445	481.742	-0.545966	0.20207	-2.70187	0.00689513	0.105282
ENSG00000118523	670.325	0.569153	0.210655	2.70182	0.00689608	0.105282
ENSG00000170442	380.295	0.62147	0.230159	2.70017	0.00693031	0.105598
ENSG00000198732	1318.02	-0.500912	0.185513	-2.70014	0.00693098	0.105598
ENSG00000110013	334.684	-0.636886	0.236014	-2.69851	0.00696515	0.10601
ENSG00000114270	1180.22	0.490126	0.181655	2.69812	0.00697329	0.106025
ENSG00000260260	499.901	0.64672	0.239958	2.69514	0.00703587	0.106868
ENSG00000125826	2769.39	0.393905	0.146193	2.69441	0.00705134	0.106884
ENSG00000124216	21.0177	2.04341	0.758362	2.6945	0.00704946	0.106884
ENSG00000182580	38.867	1.52549	0.567012	2.69041	0.00713649	0.108065
ENSG00000111728	46.0557	-1.35128	0.502389	-2.6897	0.00715152	0.108104
ENSG00000270647	2837.58	-0.451818	0.167987	-2.68961	0.00715363	0.108104
ENSG00000138587	50.2966	-1.39345	0.518251	-2.68875	0.00717211	0.108273
ENSG00000180902	527.495	-0.537717	0.200233	-2.68546	0.00724302	0.108819
ENSG00000145476	167.154	-0.808336	0.301014	-2.68538	0.00724481	0.108819
ENSG00000198055	1439.09	0.426174	0.158648	2.68628	0.00722516	0.108819
ENSG00000129757	134.374	-0.891595	0.331944	-2.68598	0.0072318	0.108819
ENSG00000149600	810.536	0.478662	0.178178	2.68643	0.00722209	0.108819
ENSG00000166173	417.742	0.607375	0.226292	2.68403	0.00727405	0.109147
ENSG00000148346	86.9277	-1.05737	0.394207	-2.68227	0.00731243	0.109613
ENSG00000115604	210.307	-0.72925	0.272078	-2.6803	0.0073556	0.110149
ENSG00000168496	834.559	-0.476174	0.177689	-2.67982	0.00736623	0.110197
ENSG00000257093	308.957	0.686038	0.256103	2.67876	0.00738953	0.110343
ENSG00000185019	188.696	0.762044	0.284493	2.6786	0.00739299	0.110343
ENSG00000105552	1357.08	0.450854	0.168332	2.67836	0.00739828	0.110343
ENSG00000161040	11.7511	-2.86222	1.06925	-2.67685	0.00743177	0.110692
ENSG00000134569	69.2299	1.13392	0.423636	2.67664	0.00743653	0.110692
ENSG00000173706	320.681	0.64776	0.242076	2.67585	0.00745394	0.110729
ENSG00000110367	1180.67	-0.488151	0.182423	-2.67593	0.00745221	0.110729
ENSG00000113810	2063.45	-0.583246	0.218164	-2.67343	0.0075079	0.111296
ENSG00000105821	1023.36	-0.561863	0.210189	-2.67314	0.00751456	0.111296
ENSG00000198786	66655.4	-0.352623	0.131908	-2.67325	0.00751193	0.111296
ENSG00000123600	601.148	-0.498613	0.186554	-2.67276	0.00752302	0.111311
ENSG00000174953	971.74	-0.538786	0.201717	-2.671	0.00756266	0.111786
ENSG00000124795	2581.56	-0.498357	0.18672	-2.669	0.00760776	0.112341
ENSG00000132821	1328.67	-0.423536	0.158711	-2.6686	0.00761684	0.112363
ENSG00000281881	33.0988	-1.72488	0.646569	-2.66775	0.00763619	0.112537
ENSG00000121274	313.59	-0.683212	0.256188	-2.66684	0.00765681	0.112729
ENSG00000171055	843.807	-0.465651	0.174646	-2.66625	0.00767032	0.112817
ENSG00000080845	1325.43	0.440273	0.165177	2.66547	0.00768814	0.112967
ENSG00000106789	711.913	0.486765	0.182645	2.66508	0.00769695	0.112985
ENSG00000102890	1138.99	0.476112	0.178766	2.66333	0.00773725	0.113464
ENSG00000101199	2685.85	0.457331	0.17181	2.66184	0.00777148	0.113854
ENSG00000138363	3296.58	-0.39882	0.149882	-2.6609	0.00779322	0.113877
ENSG00000171462	130.592	0.832907	0.313022	2.66086	0.00779424	0.113877
ENSG00000101400	247.974	0.66443	0.249713	2.66078	0.00779603	0.113877
ENSG00000143384	21824.1	0.418459	0.157335	2.65966	0.00782187	0.114031
ENSG00000186298	2748.95	0.400338	0.150508	2.65992	0.00781602	0.114031
ENSG00000107521	364.698	-0.582026	0.218908	-2.65877	0.00784258	0.114109
ENSG00000047621	192.43	-0.762467	0.286742	-2.65907	0.00783559	0.114109
ENSG00000187210	1354.02	0.49861	0.187641	2.65726	0.00787798	0.114512
ENSG00000116514	483.475	0.524875	0.197693	2.655	0.00793089	0.114944
ENSG00000152061	575.395	-0.534031	0.201125	-2.65522	0.00792567	0.114944
ENSG00000245937	765.245	-0.519746	0.195756	-2.65507	0.00792923	0.114944
ENSG00000013016	42.9908	-1.44111	0.54291	-2.65442	0.00794441	0.115028
ENSG00000257267	468.26	-0.608265	0.229221	-2.65362	0.00796342	0.115191
ENSG00000179361	181.488	0.741665	0.279678	2.65186	0.00800509	0.115681
ENSG00000178295	229.531	-0.690183	0.260431	-2.65016	0.00804543	0.116151
ENSG00000133056	51.8944	1.2702	0.479681	2.64801	0.0080968	0.116779
ENSG00000056558	38.1251	-1.50528	0.56882	-2.64631	0.00813745	0.117252
ENSG00000078177	125.388	-0.989269	0.373904	-2.64578	0.00815023	0.117299
ENSG00000166024	195.417	-0.702571	0.26557	-2.64552	0.00815653	0.117299
ENSG00000072840	567.865	-0.589745	0.22295	-2.64519	0.0081646	0.117302
ENSG00000075539	564.213	-0.573067	0.216733	-2.64411	0.00819058	0.117562
ENSG00000166682	12.9585	-2.72303	1.03026	-2.64306	0.00821606	0.117814
ENSG00000032219	501.374	-0.658942	0.249445	-2.64164	0.00825062	0.118081
ENSG00000167772	12008.1	-0.374594	0.1418	-2.64171	0.00824895	0.118081
ENSG00000272711	100.109	-0.943232	0.357152	-2.64098	0.00826658	0.118196
ENSG00000198848	85.5299	-1.15974	0.439513	-2.6387	0.00832252	0.118864
ENSG00000141401	655.431	-0.546211	0.207022	-2.63842	0.00832927	0.118864
ENSG00000088812	1061.14	0.479107	0.181653	2.63749	0.00835228	0.119078
ENSG00000274180	153.26	0.849701	0.322275	2.63657	0.00837495	0.119287
ENSG00000000971	855.07	-0.511869	0.194253	-2.63506	0.00841221	0.119596
ENSG00000263753	80.5673	-1.02842	0.390285	-2.63504	0.00841274	0.119596
ENSG00000138758	1534.02	-0.4526	0.171861	-2.63352	0.00845044	0.120001
ENSG00000135686	615.245	0.510721	0.193951	2.63324	0.00845736	0.120001
ENSG00000168303	563.805	0.517755	0.196698	2.63223	0.00848257	0.120015
ENSG00000137871	268.229	-0.747843	0.28407	-2.6326	0.00847345	0.120015
ENSG00000103241	22.7229	-1.98437	0.753858	-2.63228	0.00848137	0.120015
ENSG00000186193	336.144	0.576013	0.218926	2.63109	0.0085112	0.120306
ENSG00000124383	618.349	-0.551013	0.20947	-2.63051	0.00852557	0.120394
ENSG00000187790	99.1848	-0.95742	0.364067	-2.62979	0.00854381	0.120485
ENSG00000171634	912.64	-0.477099	0.181433	-2.62961	0.00854821	0.120485
ENSG00000228253	2042.9	-0.40414	0.153712	-2.62921	0.00855842	0.120515
ENSG00000058272	1534.99	-0.52829	0.201041	-2.62778	0.00859441	0.120907
ENSG00000126001	1752.67	0.427664	0.162948	2.62454	0.0086767	0.121949
ENSG00000158850	1260.24	0.426296	0.162498	2.6234	0.0087058	0.122013
ENSG00000140945	1201.2	0.45858	0.174792	2.62357	0.00870128	0.122013
ENSG00000169184	73.713	-1.06796	0.40703	-2.62378	0.00869601	0.122013
ENSG00000149131	68.7574	-1.08488	0.413698	-2.6224	0.0087312	0.122036
ENSG00000107438	1951.82	0.408122	0.155628	2.62242	0.00873074	0.122036
ENSG00000167889	42.1211	1.38962	0.52991	2.62237	0.00873211	0.122036
ENSG00000105926	337.284	-0.585056	0.223144	-2.62188	0.00874464	0.122097
ENSG00000116984	1134.24	-0.534465	0.203949	-2.62058	0.00877807	0.122121
ENSG00000173267	578.972	0.592481	0.226061	2.62089	0.00876997	0.122121
ENSG00000065361	124.254	0.917636	0.350172	2.62053	0.00877926	0.122121
ENSG00000128309	2184.93	0.487927	0.186183	2.62068	0.00877551	0.122121
ENSG00000113356	648.134	-0.592628	0.226284	-2.61895	0.00881998	0.122573
ENSG00000155115	877.438	-0.459753	0.175639	-2.6176	0.00885499	0.122945
ENSG00000176678	132.58	0.839661	0.320888	2.61668	0.00887892	0.123162
ENSG00000100985	36.8259	1.50297	0.574645	2.61547	0.00891042	0.123484
ENSG00000167232	162.399	-0.811605	0.310414	-2.61459	0.00893343	0.123687
ENSG00000100647	686.033	0.618913	0.236767	2.61402	0.00894841	0.123779
ENSG00000102312	462.847	0.523742	0.200487	2.61235	0.00899216	0.124269
ENSG00000014216	5540.17	0.360176	0.137905	2.61176	0.00900766	0.124368
ENSG00000188002	16.4499	2.26321	0.86724	2.60967	0.0090629	0.124783
ENSG00000158987	148.56	-0.952692	0.365045	-2.60979	0.00905968	0.124783
ENSG00000176845	245.33	-0.648858	0.248607	-2.60998	0.00905482	0.124783
ENSG00000166946	658.462	0.507477	0.194574	2.60814	0.00910347	0.125225
ENSG00000171951	16.9001	2.58885	0.993348	2.60618	0.00915573	0.125674
ENSG00000205403	269.581	0.621327	0.238411	2.60612	0.00915735	0.125674
ENSG00000186862	45.5338	1.31727	0.505483	2.60597	0.00916147	0.125674
ENSG00000126106	71.5316	1.0796	0.41443	2.60502	0.00918677	0.125905
ENSG00000107738	2906.81	0.401921	0.154412	2.60292	0.00924342	0.126565
ENSG00000162729	1106.69	0.421645	0.162274	2.59835	0.00936731	0.127791
ENSG00000240875	47.2114	-1.28923	0.496087	-2.59879	0.00935533	0.127791
ENSG00000118689	1015.86	-0.452167	0.173991	-2.59879	0.00935516	0.127791
ENSG00000061987	332.099	-0.66419	0.255609	-2.59846	0.00936427	0.127791
ENSG00000147679	388.389	-0.562566	0.216617	-2.59706	0.00940258	0.128154
ENSG00000234741	7592.44	-0.366711	0.141226	-2.59663	0.00941435	0.128197
ENSG00000165626	61.5467	1.1725	0.451684	2.59584	0.00943596	0.128374
ENSG00000114450	610.265	-0.520849	0.200692	-2.59526	0.00945181	0.128472
ENSG00000111799	1531.66	0.543437	0.209455	2.59453	0.00947193	0.128628
ENSG00000138035	795.97	-0.484213	0.186657	-2.59413	0.00948293	0.12866
ENSG00000102781	415.591	-0.563827	0.217478	-2.59257	0.0095261	0.129128
ENSG00000116209	1636.56	0.399493	0.154228	2.59028	0.00958972	0.12928
ENSG00000109501	399.193	0.544904	0.210296	2.59113	0.00956618	0.12928
ENSG00000134852	1051.27	-0.534788	0.206463	-2.59023	0.00959118	0.12928
ENSG00000164916	1217.14	0.499429	0.192702	2.59172	0.0095497	0.12928
ENSG00000147155	2136.11	0.46126	0.178094	2.58998	0.0095982	0.12928
ENSG00000196976	389.164	-0.600242	0.231686	-2.59075	0.00957659	0.12928
ENSG00000173801	2780.45	0.397679	0.153508	2.59061	0.00958055	0.12928
ENSG00000116663	117.076	0.985724	0.380701	2.58924	0.00961885	0.129441
ENSG00000169946	18.083	-2.11764	0.818929	-2.58587	0.00971342	0.130595
ENSG00000169967	402.422	-0.568119	0.21986	-2.58401	0.00976601	0.130947
ENSG00000092068	65.9085	-1.16968	0.452557	-2.58459	0.00974946	0.130947
ENSG00000132535	770.843	0.471387	0.182404	2.5843	0.00975757	0.130947
ENSG00000115368	913.074	-0.478079	0.18504	-2.58365	0.00977602	0.130963
ENSG00000143643	487.857	0.525973	0.203623	2.58307	0.00979247	0.131066
ENSG00000128203	41.963	1.39066	0.538502	2.58246	0.00980996	0.131182
ENSG00000232973	35.2365	-1.50093	0.581722	-2.58015	0.00987569	0.131914
ENSG00000148773	3965.32	-0.459305	0.178052	-2.5796	0.00989135	0.131914
ENSG00000174718	182.306	-0.72921	0.282656	-2.57985	0.00988428	0.131914
ENSG00000178764	127.933	0.825248	0.32005	2.57849	0.00992322	0.132221
ENSG00000064012	430.137	-0.529123	0.205305	-2.57725	0.00995909	0.132461
ENSG00000198886	280188	-0.35629	0.138235	-2.57743	0.00995381	0.132461
ENSG00000261373	384.571	-0.613397	0.238115	-2.57605	0.00999362	0.132802
ENSG00000163516	1275.25	0.438576	0.170315	2.57509	0.0100215	0.133053
ENSG00000135636	55.1036	1.19429	0.463871	2.57462	0.010035	0.133114
ENSG00000101955	1753.88	-0.410088	0.159345	-2.57358	0.0100652	0.133395
ENSG00000214300	84.4275	-1.00778	0.391775	-2.57234	0.0101013	0.133754
ENSG00000075223	246.623	-0.6949	0.270194	-2.57185	0.0101156	0.133825
ENSG00000243927	716.405	0.581539	0.226214	2.57075	0.0101478	0.134132
ENSG00000136628	7846.74	-0.41729	0.162448	-2.56876	0.0102064	0.134547
ENSG00000032742	168.027	-0.777152	0.302526	-2.56888	0.0102029	0.134547
ENSG00000184208	547.484	-0.514577	0.200299	-2.56905	0.0101979	0.134547
ENSG00000073605	88.509	1.02082	0.397855	2.56582	0.0102934	0.135573
ENSG00000279148	18.5201	-2.13897	0.833944	-2.56489	0.010321	0.135817
ENSG00000076067	1175.86	0.425607	0.166014	2.56368	0.0103569	0.136127
ENSG00000125868	4852.88	0.372819	0.145435	2.56348	0.0103629	0.136127
ENSG00000121858	16.0454	2.23686	0.87321	2.56165	0.0104177	0.136606
ENSG00000100644	4448.08	-0.550944	0.21506	-2.56182	0.0104125	0.136606
ENSG00000221988	127.918	0.820739	0.320556	2.56036	0.0104563	0.136991
ENSG00000130203	27.0648	1.69238	0.661121	2.55986	0.0104714	0.137068
ENSG00000141524	238.5	0.661797	0.258683	2.55833	0.0105175	0.137551
ENSG00000135709	164.877	0.901025	0.352462	2.55637	0.010577	0.138208
ENSG00000171793	1714.36	-0.388189	0.151999	-2.55389	0.0106526	0.138829
ENSG00000254999	1517.64	0.413193	0.161783	2.55399	0.0106496	0.138829
ENSG00000164902	1154.74	-0.434413	0.170092	-2.55399	0.0106497	0.138829
ENSG00000150510	42.8713	-1.40432	0.550918	-2.54906	0.0108013	0.140545
ENSG00000101310	1189.79	0.464114	0.182077	2.549	0.0108032	0.140545
ENSG00000057657	474.43	-0.523853	0.205652	-2.54728	0.0108568	0.140935
ENSG00000106078	38.8372	1.3933	0.546964	2.54733	0.010855	0.140935
ENSG00000057294	253.952	0.617079	0.242265	2.54712	0.0108616	0.140935
ENSG00000253519	11.9884	2.82024	1.1075	2.5465	0.010881	0.140941
ENSG00000244560	63.58	-1.10942	0.435635	-2.54668	0.0108754	0.140941
ENSG00000224078	568.249	-0.508127	0.199652	-2.54506	0.0109259	0.141399
ENSG00000205002	13.9173	-2.43213	0.956074	-2.54388	0.010963	0.14151
ENSG00000100439	212.884	0.687979	0.270444	2.54389	0.0109627	0.14151
ENSG00000141622	188.955	0.700094	0.275162	2.54429	0.0109499	0.14151
ENSG00000164332	834.05	-0.518864	0.204307	-2.53963	0.0110969	0.143115
ENSG00000130714	576.407	0.497317	0.195917	2.5384	0.0111359	0.143414
ENSG00000150782	1810.89	0.394526	0.155429	2.5383	0.0111394	0.143414
ENSG00000135525	210.383	0.654968	0.258191	2.53676	0.0111884	0.143796
ENSG00000153048	528.833	0.498172	0.196358	2.53706	0.0111789	0.143796
ENSG00000132424	2793.25	-0.506625	0.199798	-2.53569	0.0112226	0.143863
ENSG00000166004	150.702	-0.773476	0.305004	-2.53596	0.0112141	0.143863
ENSG00000182054	824.284	0.436103	0.171981	2.53576	0.0112202	0.143863
ENSG00000163617	90.6464	-0.950349	0.374887	-2.53503	0.0112437	0.144008
ENSG00000093009	690.541	-0.470415	0.185692	-2.5333	0.0112993	0.144596
ENSG00000107290	701.827	-0.563387	0.222437	-2.53279	0.0113159	0.144684
ENSG00000185561	200.033	0.711937	0.281357	2.53037	0.0113942	0.14556
ENSG00000083312	1976.14	-0.447225	0.176803	-2.52952	0.011422	0.145789
ENSG00000011028	1354.41	0.447307	0.176857	2.5292	0.0114323	0.145796
ENSG00000113389	157.023	-0.732582	0.289867	-2.5273	0.0114942	0.146461
ENSG00000174804	91.0245	0.966628	0.382534	2.52691	0.0115072	0.146494
ENSG00000130844	61.8122	1.13118	0.447706	2.52662	0.0115166	0.146494
ENSG00000117519	498.308	0.553974	0.219282	2.52631	0.0115268	0.146499
ENSG00000182903	188.042	-0.71417	0.28284	-2.52499	0.01157	0.146922
ENSG00000135503	432.667	0.575942	0.228169	2.52419	0.0115965	0.147133
ENSG00000138385	2290.54	-0.385082	0.152798	-2.52021	0.0117286	0.148556
ENSG00000184500	333.828	-0.628375	0.249321	-2.52035	0.0117238	0.148556
ENSG00000120437	685.518	0.464325	0.184307	2.5193	0.0117588	0.148558
ENSG00000146707	270.632	-0.634542	0.251855	-2.51948	0.0117529	0.148558
ENSG00000256292	51.5656	-1.20015	0.476344	-2.51951	0.0117519	0.148558
ENSG00000162607	641.035	-0.544787	0.216468	-2.51671	0.0118457	0.149529
ENSG00000204650	238.603	0.637244	0.253305	2.51572	0.011879	0.149823
ENSG00000160325	70.0866	1.03358	0.411281	2.51306	0.0119689	0.150828
ENSG00000162511	301.577	0.629703	0.250751	2.51127	0.0120297	0.151338
ENSG00000001084	3985.72	-0.446885	0.177941	-2.51142	0.0120247	0.151338
ENSG00000119862	197.513	0.668034	0.266091	2.51055	0.0120544	0.151521
ENSG00000132846	122.164	-0.828141	0.330002	-2.5095	0.0120901	0.151841
ENSG00000160818	1791.29	-0.508741	0.202788	-2.50873	0.0121165	0.152043
ENSG00000114796	219.217	0.766698	0.305684	2.50814	0.0121369	0.152043
ENSG00000132003	325.11	0.582745	0.232334	2.50822	0.012134	0.152043
ENSG00000129675	92.8997	-0.972633	0.387938	-2.50719	0.0121697	0.152197
ENSG00000087460	12407.4	0.341448	0.136177	2.50739	0.0121626	0.152197
ENSG00000066135	384.981	0.554513	0.221269	2.50606	0.0122084	0.152554
ENSG00000121207	40.4791	-1.33535	0.533148	-2.50465	0.0122571	0.153034
ENSG00000135837	773.534	-0.537202	0.214638	-2.50283	0.0123205	0.153696
ENSG00000126767	645.646	0.485511	0.194016	2.50242	0.0123346	0.153743
ENSG00000004766	145.838	-0.838837	0.335315	-2.50164	0.0123619	0.153954
ENSG00000173020	1817.53	0.379457	0.151712	2.50117	0.0123783	0.153975
ENSG00000101333	125.37	-0.801925	0.320641	-2.501	0.0123843	0.153975
ENSG00000105355	1815.81	0.401565	0.160583	2.50068	0.0123956	0.153987
ENSG00000154380	2404.23	-0.431701	0.172691	-2.49985	0.0124244	0.154217
ENSG00000104381	75.3981	-1.00371	0.401714	-2.49857	0.0124695	0.154647
ENSG00000141510	672.691	0.470062	0.188186	2.49786	0.0124946	0.154829
ENSG00000224259	55.1327	-1.18633	0.47503	-2.49738	0.0125114	0.154836
ENSG00000181045	196.803	0.665322	0.266422	2.49725	0.012516	0.154836
ENSG00000131473	2902.86	0.430263	0.17237	2.49616	0.0125545	0.155054
ENSG00000075240	222.505	0.642128	0.257221	2.49641	0.0125459	0.155054
ENSG00000196878	126127	0.382483	0.153274	2.49542	0.0125808	0.15525
ENSG00000104237	77.9847	-1.00869	0.404304	-2.49487	0.0126003	0.155362
ENSG00000051341	188.205	-0.793327	0.318125	-2.49376	0.0126397	0.15559
ENSG00000122641	7302.02	-0.414338	0.166137	-2.49396	0.0126327	0.15559
ENSG00000115816	450.895	-0.586764	0.235672	-2.48975	0.0127834	0.157147
ENSG00000163738	501.527	-0.520177	0.208937	-2.48964	0.0127873	0.157147
ENSG00000196535	1090.94	0.446413	0.179548	2.48632	0.0129073	0.15849
ENSG00000187764	146.033	0.752966	0.302995	2.48508	0.0129524	0.158912
ENSG00000051108	614.646	0.488197	0.196491	2.48457	0.0129708	0.159008
ENSG00000128564	137.567	-0.788922	0.317697	-2.48325	0.0130189	0.159466
ENSG00000114857	1243.61	-0.50347	0.2029	-2.48137	0.0130879	0.160047
ENSG00000198763	60709.4	-0.347237	0.139932	-2.48148	0.0130839	0.160047
ENSG00000185133	15.7696	2.21019	0.890826	2.48105	0.0130995	0.160057
ENSG00000128335	456.956	-0.53779	0.21679	-2.4807	0.0131126	0.160086
ENSG00000082458	602.586	0.480364	0.193673	2.48028	0.013128	0.160142
ENSG00000169607	372.795	-0.689471	0.278018	-2.47995	0.0131401	0.160158
ENSG00000099785	228.377	0.635036	0.256116	2.47948	0.0131573	0.160237
ENSG00000173702	44.8873	-1.33501	0.53856	-2.47884	0.0131809	0.160393
ENSG00000198730	964.031	-0.585148	0.236121	-2.47817	0.0132057	0.160563
ENSG00000196876	23.25	1.86673	0.754485	2.47418	0.0133543	0.162237
ENSG00000105376	300.184	-0.644355	0.260739	-2.47127	0.0134635	0.16343
ENSG00000114439	1969.06	-0.543971	0.220233	-2.46998	0.013512	0.163885
ENSG00000186687	330.841	-0.660761	0.26771	-2.46819	0.0135796	0.164059
ENSG00000171097	280.381	0.585203	0.237089	2.46828	0.0135765	0.164059
ENSG00000162148	71.7971	1.07528	0.435663	2.46815	0.0135815	0.164059
ENSG00000123405	20.9909	2.23062	0.903669	2.4684	0.0135717	0.164059
ENSG00000010310	36.588	1.5188	0.615117	2.46912	0.0135448	0.164059
ENSG00000204642	228.464	0.63145	0.255981	2.46679	0.0136331	0.164434
ENSG00000111554	58.344	-1.12323	0.455351	-2.46675	0.0136347	0.164434
ENSG00000104228	391.518	-0.533031	0.216211	-2.46533	0.0136887	0.164952
ENSG00000283633	108.963	-0.83941	0.340553	-2.46484	0.0137073	0.165043
ENSG00000197935	45.7622	-1.27972	0.519525	-2.46324	0.0137686	0.165574
ENSG00000135541	361.331	-0.5933	0.240874	-2.46311	0.0137737	0.165574
ENSG00000157978	648.743	0.470918	0.191287	2.46184	0.0138228	0.165896
ENSG00000135365	808.045	0.426028	0.173052	2.46185	0.0138223	0.165896
ENSG00000176842	89.934	0.908413	0.369267	2.46004	0.013892	0.166494
ENSG00000175931	894.346	0.448144	0.182175	2.45997	0.013895	0.166494
ENSG00000125089	740.188	0.442154	0.179819	2.45888	0.0139371	0.166863
ENSG00000088367	183.109	0.748708	0.304628	2.45778	0.0139799	0.167242
ENSG00000057019	2691.93	-0.420328	0.171151	-2.45588	0.0140538	0.167482
ENSG00000159784	13.2346	2.52038	1.02605	2.45639	0.014034	0.167482
ENSG00000156030	657.785	0.536757	0.218503	2.45651	0.0140293	0.167482
ENSG00000103253	604.752	-0.48434	0.197221	-2.45582	0.0140564	0.167482
ENSG00000156256	748.983	-0.50985	0.207589	-2.45605	0.0140473	0.167482
ENSG00000228705	22.5683	1.79064	0.729264	2.45541	0.0140725	0.167541
ENSG00000162714	1839.33	0.391571	0.159569	2.45393	0.0141306	0.168097
ENSG00000171603	4215.28	0.351135	0.143204	2.452	0.0142067	0.168775
ENSG00000134668	417.409	-0.530994	0.216586	-2.45166	0.0142199	0.168775
ENSG00000198040	200.178	-0.702848	0.286688	-2.45162	0.0142216	0.168775
ENSG00000182179	97.4603	0.885975	0.361541	2.45055	0.0142638	0.169071
ENSG00000174327	64.5537	1.15943	0.473157	2.45041	0.0142693	0.169071
ENSG00000225630	586.921	-0.469085	0.191532	-2.44913	0.0143204	0.169541
ENSG00000113161	998.984	0.440659	0.179962	2.44861	0.0143407	0.169647
ENSG00000124097	169.165	-0.717644	0.293207	-2.44757	0.0143823	0.170004
ENSG00000033050	2134.71	-0.371203	0.151696	-2.44702	0.0144041	0.170127
ENSG00000153363	339.711	-0.604648	0.247317	-2.44483	0.0144922	0.170996
ENSG00000154134	1132.63	0.39944	0.163396	2.44461	0.0145007	0.170996
ENSG00000081026	166.165	-0.7048	0.288518	-2.44283	0.0145725	0.17157
ENSG00000131435	2608.65	0.377478	0.154509	2.44309	0.0145622	0.17157
ENSG00000230590	315.401	-0.546355	0.223879	-2.44041	0.0146707	0.17259
ENSG00000132256	248.253	0.644337	0.26413	2.43947	0.014709	0.172904
ENSG00000076641	189.964	-0.716066	0.293712	-2.43798	0.0147694	0.173339
ENSG00000276805	13.6638	2.33329	0.957043	2.43802	0.0147679	0.173339
ENSG00000108821	172.881	0.74659	0.30627	2.43769	0.0147815	0.173345
ENSG00000080371	734.342	-0.456834	0.187502	-2.43641	0.0148337	0.17382
ENSG00000169288	297.555	-0.596556	0.244921	-2.43571	0.0148627	0.174022
ENSG00000131188	597.337	0.462458	0.189935	2.43482	0.014899	0.174149
ENSG00000065054	1016.9	0.524695	0.215517	2.43459	0.0149087	0.174149
ENSG00000185716	355.266	-0.530199	0.21776	-2.43479	0.0149005	0.174149
ENSG00000135750	450.247	0.514844	0.211506	2.43419	0.0149253	0.174207
ENSG00000121966	26.1539	-1.61706	0.664431	-2.43375	0.0149433	0.17428
ENSG00000177000	241.089	0.648291	0.266597	2.43172	0.0150273	0.175002
ENSG00000108669	622.419	0.447624	0.184101	2.4314	0.0150405	0.175002
ENSG00000160190	282.266	0.654893	0.269345	2.43142	0.0150397	0.175002
ENSG00000127663	998.25	0.441098	0.181443	2.43106	0.0150549	0.175032
ENSG00000241288	98.4173	-0.865709	0.356228	-2.43021	0.0150901	0.175305
ENSG00000171680	1844.28	0.387483	0.159466	2.42988	0.015104	0.175329
ENSG00000100697	483.001	-0.502139	0.206706	-2.42925	0.0151303	0.17536
ENSG00000168701	489.93	-0.532525	0.219192	-2.42949	0.01512	0.17536
ENSG00000198707	316.018	-0.647508	0.266706	-2.42779	0.0151911	0.175928
ENSG00000271711	19.304	-1.92059	0.791295	-2.42715	0.0152179	0.17607
ENSG00000197498	745.08	-0.454972	0.187471	-2.4269	0.0152286	0.17607
ENSG00000240849	817.541	0.429159	0.176852	2.42665	0.0152388	0.17607
ENSG00000178700	125.631	-0.798497	0.329286	-2.42493	0.0153112	0.176741
ENSG00000009954	2744.21	-0.399632	0.164817	-2.42471	0.0153207	0.176741
ENSG00000235609	37.946	1.43091	0.591	2.42117	0.0154707	0.178332
ENSG00000133657	1164.52	-0.476222	0.196758	-2.42035	0.0155057	0.178598
ENSG00000125834	778.574	0.442102	0.182703	2.41978	0.0155297	0.178736
ENSG00000163029	821.658	-0.477017	0.197213	-2.41879	0.0155724	0.178812
ENSG00000169252	167.945	-0.700128	0.289425	-2.41903	0.0155621	0.178812
ENSG00000091136	5751.6	0.434285	0.179547	2.41879	0.0155723	0.178812
ENSG00000172037	4947.76	0.374117	0.154946	2.4145	0.0157568	0.180095
ENSG00000197324	5067.07	0.34232	0.141759	2.41481	0.0157434	0.180095
ENSG00000140564	2694.27	0.361311	0.14958	2.4155	0.0157135	0.180095
ENSG00000186868	108.825	0.823843	0.34118	2.41469	0.0157487	0.180095
ENSG00000124171	22.1695	1.99029	0.823831	2.4159	0.0156964	0.180095
ENSG00000100003	3071.14	0.348936	0.144488	2.41498	0.0157361	0.180095
ENSG00000135341	730.678	-0.483655	0.20051	-2.41212	0.01586	0.181013
ENSG00000148672	2538.09	0.369077	0.153011	2.41209	0.0158615	0.181013
ENSG00000231074	291.756	-0.560086	0.232251	-2.41156	0.0158845	0.181137
ENSG00000138834	2052.02	0.374995	0.155608	2.40987	0.0159582	0.181838
ENSG00000094916	2289	-0.40417	0.167913	-2.40703	0.0160829	0.183118
ENSG00000177565	1332.62	-0.460842	0.191633	-2.40482	0.0161805	0.184088
ENSG00000132879	648.958	0.495389	0.206078	2.40389	0.0162218	0.184417
ENSG00000151835	514.944	-0.555174	0.23108	-2.40252	0.0162827	0.184968
ENSG00000104783	2628.96	0.395654	0.164706	2.40219	0.0162974	0.184994
ENSG00000104413	641.256	0.459532	0.191383	2.40112	0.016345	0.185393
ENSG00000167632	586.895	0.464251	0.193577	2.39827	0.0164728	0.1867
ENSG00000085224	1869.12	-1.20771	0.503906	-2.3967	0.0165435	0.187358
ENSG00000133612	1898.07	0.387696	0.161848	2.39543	0.016601	0.187782
ENSG00000253352	1282.52	-0.400328	0.16713	-2.39531	0.0166062	0.187782
ENSG00000179674	55.4537	1.09708	0.458303	2.39378	0.0166756	0.188424
ENSG00000012171	607.295	-0.475015	0.198502	-2.393	0.0167113	0.188541
ENSG00000087299	222.916	0.615107	0.257036	2.39308	0.0167078	0.188541
ENSG00000180346	162.263	-0.708846	0.296648	-2.38952	0.0168705	0.189905
ENSG00000100058	437.488	-0.550106	0.230174	-2.38996	0.0168502	0.189905
ENSG00000073169	920.563	0.430504	0.18016	2.38956	0.0168684	0.189905
ENSG00000148803	504.934	-0.538338	0.225649	-2.38573	0.0170452	0.191581
ENSG00000167670	896.806	-0.452811	0.189782	-2.38595	0.0170352	0.191581
ENSG00000156802	797.406	-0.551392	0.231235	-2.38456	0.0170996	0.192048
ENSG00000247627	2796.01	-0.361102	0.151465	-2.38407	0.0171225	0.19216
ENSG00000231185	77.1966	-0.973512	0.408526	-2.38299	0.0171728	0.192553
ENSG00000076770	122.55	-0.920668	0.386433	-2.38248	0.0171964	0.192553
ENSG00000077238	1214.51	0.384237	0.161271	2.38255	0.0171932	0.192553
ENSG00000160932	4733.95	0.380732	0.159877	2.38141	0.0172467	0.192825
ENSG00000251562	145472	-0.96384	0.404709	-2.38156	0.0172393	0.192825
ENSG00000158825	1957.78	0.398458	0.167521	2.37856	0.0173805	0.19403
ENSG00000079435	109.194	0.818344	0.344044	2.3786	0.0173785	0.19403
ENSG00000044115	7927.07	0.340911	0.143413	2.37712	0.0174485	0.194643
ENSG00000226121	67.4786	-0.99477	0.418616	-2.37633	0.0174859	0.194914
ENSG00000241749	1049.11	-0.518291	0.218202	-2.37528	0.0175357	0.195176
ENSG00000007038	696.525	-0.458333	0.192955	-2.37533	0.0175332	0.195176
ENSG00000213071	24.0636	-1.71595	0.723022	-2.3733	0.0176299	0.196078
ENSG00000125375	228.564	-0.597116	0.251662	-2.37269	0.0176592	0.196257
ENSG00000169504	1960.43	0.501586	0.211464	2.37196	0.0176939	0.19635
ENSG00000151233	309.544	-0.595719	0.251133	-2.37213	0.017686	0.19635
ENSG00000175505	376.367	-0.515814	0.217499	-2.37157	0.0177129	0.196414
ENSG00000233901	320.983	0.540567	0.228056	2.37033	0.0177722	0.196925
ENSG00000162676	24.2943	1.65804	0.69965	2.36981	0.0177972	0.197055
ENSG00000133805	222.999	-0.641451	0.270817	-2.36858	0.0178566	0.197566
ENSG00000090612	99.9582	-0.869299	0.367128	-2.36784	0.0178923	0.197813
ENSG00000272579	176.681	-0.848393	0.35838	-2.3673	0.0179183	0.197953
ENSG00000070950	452.434	-0.499352	0.210986	-2.36675	0.0179451	0.198102
ENSG00000110237	622.905	0.464636	0.196458	2.36507	0.0180268	0.198857
ENSG00000248923	367.758	-0.515803	0.218201	-2.36389	0.0180843	0.199195
ENSG00000234545	553.756	-0.509522	0.215527	-2.36407	0.0180752	0.199195
ENSG00000005483	1052.09	-0.474048	0.200699	-2.36198	0.0181775	0.200074
ENSG00000182902	86.7925	-0.905251	0.383439	-2.36087	0.018232	0.200525
ENSG00000118518	267.453	-0.565968	0.239866	-2.35952	0.0182987	0.20111
ENSG00000146729	962.972	0.437464	0.185457	2.35884	0.0183319	0.201178
ENSG00000107014	16.483	2.00422	0.849656	2.35885	0.0183314	0.201178
ENSG00000174371	515.358	-0.497074	0.21081	-2.35793	0.0183771	0.201228
ENSG00000071553	1629.27	0.366726	0.155516	2.35812	0.0183678	0.201228
ENSG00000204852	314.587	-0.534228	0.226518	-2.35843	0.0183523	0.201228
ENSG00000136802	1534.18	0.380926	0.161726	2.35538	0.0185036	0.202464
ENSG00000101361	3464.96	-0.406132	0.1725	-2.35438	0.0185535	0.202861
ENSG00000179431	566.578	-0.445021	0.189071	-2.35372	0.0185864	0.203072
ENSG00000124155	1682.91	0.363374	0.15441	2.35331	0.0186069	0.203145
ENSG00000272872	46.0453	-1.19712	0.508855	-2.35258	0.0186439	0.2034
ENSG00000064042	486.486	0.493178	0.209995	2.34852	0.0188483	0.205479
ENSG00000084693	597.093	0.444812	0.189445	2.34798	0.0188755	0.205626
ENSG00000170871	377.096	-0.539563	0.229919	-2.34675	0.0189381	0.206156
ENSG00000119681	812.594	0.496238	0.211687	2.34421	0.0190675	0.207413
ENSG00000261786	102.897	-0.816112	0.348537	-2.34154	0.0192046	0.208752
ENSG00000181450	84.0239	-0.905493	0.386951	-2.34007	0.0192802	0.20942
ENSG00000165732	7331.18	-0.457998	0.195772	-2.33945	0.0193121	0.209614
ENSG00000284485	142.719	0.778894	0.333052	2.33865	0.0193533	0.209908
ENSG00000257698	89.8714	0.871499	0.373068	2.33603	0.0194894	0.21123
ENSG00000101294	4451.8	0.365599	0.156537	2.33555	0.0195148	0.211351
ENSG00000106443	767.548	-0.509425	0.21831	-2.3335	0.0196221	0.211896
ENSG00000105835	8076.62	-0.437093	0.187253	-2.33424	0.0195834	0.211896
ENSG00000225210	96.7967	-0.850279	0.364339	-2.33376	0.0196085	0.211896
ENSG00000261371	56.507	-1.16994	0.501348	-2.33359	0.0196172	0.211896
ENSG00000044090	854.839	-0.432389	0.185337	-2.333	0.0196484	0.212026
ENSG00000143401	2591.31	-0.489195	0.209751	-2.33226	0.0196868	0.212286
ENSG00000143190	785.417	-0.458888	0.196851	-2.33114	0.0197459	0.212769
ENSG00000264230	258.245	0.574152	0.246366	2.33049	0.0197805	0.212833
ENSG00000119630	122.737	0.811929	0.348366	2.33068	0.0197704	0.212833
ENSG00000026508	6165.35	0.342228	0.14689	2.32982	0.0198156	0.213057
ENSG00000197915	18.2655	-1.91357	0.821828	-2.32843	0.0198895	0.213389
ENSG00000106948	211.981	0.603095	0.258997	2.32858	0.0198812	0.213389
ENSG00000127585	1167.84	0.450231	0.193341	2.32869	0.0198756	0.213389
ENSG00000175040	698.574	-0.499707	0.214675	-2.32774	0.0199261	0.213628
ENSG00000178188	1128.94	0.388807	0.167146	2.32614	0.0200108	0.214381
ENSG00000083642	559.095	-0.533203	0.22951	-2.32322	0.0201674	0.215748
ENSG00000185513	164.342	0.700679	0.301594	2.32326	0.0201654	0.215748
ENSG00000053372	1953.28	-0.437341	0.188446	-2.32078	0.0202986	0.216629
ENSG00000197375	561.328	0.464174	0.200023	2.32061	0.0203081	0.216629
ENSG00000165417	360.114	-0.584833	0.252011	-2.32067	0.0203049	0.216629
ENSG00000166922	135.09	-0.761332	0.328021	-2.32098	0.0202878	0.216629
ENSG00000060558	1551.52	0.381298	0.16447	2.31834	0.0204308	0.217782
ENSG00000145908	123.647	-0.83283	0.359311	-2.31785	0.0204573	0.217909
ENSG00000087111	1013.71	0.382331	0.164974	2.31752	0.0204755	0.217947
ENSG00000139364	86.372	1.0186	0.439794	2.31608	0.0205538	0.218623
ENSG00000124151	984.477	0.45724	0.197507	2.31506	0.0206099	0.219063
ENSG00000179632	2917.24	0.34502	0.149099	2.31403	0.0206661	0.219503
ENSG00000259230	137.136	-0.707565	0.305853	-2.31341	0.0206999	0.219705
ENSG00000174842	239.442	-0.57724	0.249692	-2.31181	0.0207879	0.220012
ENSG00000206503	3255.83	0.372139	0.160957	2.31204	0.0207757	0.220012
ENSG00000168209	2412.79	0.34393	0.148738	2.31233	0.0207597	0.220012
ENSG00000139211	444.784	0.466984	0.201932	2.31257	0.0207461	0.220012
ENSG00000100605	1550.36	0.386191	0.167127	2.31077	0.0208458	0.220467
ENSG00000196782	82.6487	0.8825	0.381955	2.31048	0.0208615	0.220477
ENSG00000185101	622.624	0.458407	0.198463	2.30978	0.0209001	0.220728
ENSG00000245060	78.051	-0.909244	0.393854	-2.30858	0.0209669	0.221275
ENSG00000010292	3069.72	0.360348	0.156157	2.30761	0.0210209	0.221689
ENSG00000116260	8891.04	-0.316794	0.1373	-2.30731	0.0210376	0.221708
ENSG00000152404	408.54	-0.579827	0.251719	-2.30347	0.0212523	0.223709
ENSG00000234409	48.651	1.13564	0.493033	2.30338	0.0212576	0.223709
ENSG00000092020	160.79	-0.6596	0.286414	-2.30296	0.0212809	0.223795
ENSG00000177485	379.746	-0.583164	0.253316	-2.30212	0.0213286	0.224138
ENSG00000166228	757.662	0.413489	0.179739	2.3005	0.0214198	0.224938
ENSG00000127914	591.684	-0.504033	0.219156	-2.29988	0.021455	0.225026
ENSG00000236144	143.233	0.697218	0.303162	2.29982	0.0214584	0.225026
ENSG00000163093	95.3863	0.9535	0.414702	2.29924	0.0214911	0.225053
ENSG00000165030	217.091	-0.586502	0.255085	-2.29924	0.0214913	0.225053
ENSG00000076716	93.9255	0.837524	0.364308	2.29894	0.0215082	0.225071
ENSG00000059377	108.833	-0.778396	0.338647	-2.29855	0.0215306	0.225148
ENSG00000180817	2937.3	0.350577	0.152547	2.29816	0.0215525	0.225218
ENSG00000182704	809.447	0.401475	0.174743	2.29752	0.0215891	0.225442
ENSG00000164171	908.837	0.49039	0.213836	2.2933	0.0218306	0.227805
ENSG00000152413	463.528	-0.564447	0.246223	-2.29242	0.0218815	0.228015
ENSG00000185187	341.653	0.529553	0.230999	2.29244	0.0218801	0.228015
ENSG00000048052	42.6954	-1.22322	0.533893	-2.29113	0.021956	0.228207
ENSG00000110080	1082.46	0.374053	0.163242	2.2914	0.0219405	0.228207
ENSG00000111348	924.604	0.406468	0.177437	2.29077	0.0219766	0.228207
ENSG00000149948	3901.66	-0.35181	0.153548	-2.2912	0.0219517	0.228207
ENSG00000239415	73.2376	-0.924906	0.403744	-2.29082	0.0219737	0.228207
ENSG00000132485	1341.45	-0.497236	0.21711	-2.29025	0.0220067	0.228262
ENSG00000185885	13.3473	2.2492	0.982347	2.28962	0.0220433	0.228262
ENSG00000125844	10299.9	0.342827	0.149704	2.29003	0.0220195	0.228262
ENSG00000100226	1607.58	0.353602	0.154428	2.28975	0.0220359	0.228262
ENSG00000014123	389.951	-0.616456	0.269344	-2.28873	0.0220949	0.228434
ENSG00000135477	373.94	0.575639	0.251484	2.28897	0.0220813	0.228434
ENSG00000063854	690.743	0.463373	0.202475	2.28854	0.022106	0.228434
ENSG00000117266	1037.83	0.40192	0.175798	2.28626	0.0222392	0.22965
ENSG00000083799	482.45	-0.49534	0.216982	-2.28286	0.0224385	0.231547
ENSG00000103966	954.339	0.397683	0.174255	2.28219	0.0224784	0.231799
ENSG00000168077	323.777	0.519504	0.227697	2.28155	0.0225156	0.232022
ENSG00000116918	746.059	-0.498484	0.21858	-2.28055	0.022575	0.23237
ENSG00000172785	222.212	-0.583557	0.255895	-2.28046	0.0225807	0.23237
ENSG00000130592	43.3739	1.25185	0.549069	2.27995	0.0226107	0.232518
ENSG00000281344	133.64	-0.743749	0.326403	-2.27862	0.0226898	0.23317
ENSG00000174720	796.964	-0.514006	0.225648	-2.27791	0.0227319	0.233442
ENSG00000138031	638.035	0.464693	0.204028	2.27759	0.022751	0.233476
ENSG00000146242	1180.57	0.399298	0.175337	2.27732	0.0227673	0.233482
ENSG00000084112	580.784	0.460817	0.202455	2.27614	0.0228373	0.233878
ENSG00000092439	339.176	-0.538769	0.236677	-2.27639	0.0228226	0.233878
ENSG00000175592	5709.02	-0.311856	0.137055	-2.27541	0.0228811	0.234165
ENSG00000149548	63.2345	-1.02421	0.450224	-2.2749	0.0229122	0.234322
ENSG00000100578	223.632	-0.660605	0.290542	-2.2737	0.0229841	0.234896
ENSG00000227376	792.332	-1.24321	0.547097	-2.27237	0.0230641	0.235505
ENSG00000169062	1335.55	-0.421805	0.18564	-2.27216	0.0230768	0.235505
ENSG00000088899	214.811	0.603848	0.265787	2.27192	0.0230912	0.235505
ENSG00000164040	770.062	0.404672	0.17816	2.2714	0.0231226	0.235663
ENSG00000148848	286.025	-0.524862	0.231167	-2.27049	0.0231779	0.236065
ENSG00000184402	290.877	0.54584	0.240599	2.26867	0.0232882	0.237027
ENSG00000168374	2833.56	0.344019	0.151855	2.26545	0.0234852	0.238868
ENSG00000169891	66.1183	0.983807	0.434382	2.26485	0.0235222	0.23908
ENSG00000082898	2204.27	-0.419262	0.185198	-2.26386	0.0235826	0.239531
ENSG00000153147	1566.67	-0.381487	0.168565	-2.26315	0.0236265	0.239616
ENSG00000253552	92.7515	0.831715	0.367533	2.26297	0.0236378	0.239616
ENSG00000165272	48.0536	1.25892	0.556375	2.26271	0.0236536	0.239616
ENSG00000148400	1123.81	0.392145	0.17331	2.26268	0.0236555	0.239616
ENSG00000183091	14.2564	-2.12364	0.939081	-2.2614	0.0237344	0.240252
ENSG00000143476	736.727	-0.421342	0.186393	-2.26051	0.0237897	0.240648
ENSG00000138399	686.274	-0.413213	0.18284	-2.25996	0.0238234	0.240826
ENSG00000065911	1140.25	0.367727	0.162847	2.25812	0.0239383	0.241495
ENSG00000160551	984.74	-0.444754	0.196936	-2.25837	0.0239227	0.241495
ENSG00000198171	1352.37	0.392623	0.173841	2.25852	0.0239135	0.241495
ENSG00000044459	258.805	-0.572105	0.253553	-2.25635	0.0240485	0.242277
ENSG00000196476	194.479	0.627868	0.27824	2.25657	0.0240347	0.242277
ENSG00000088205	1556.41	-0.390909	0.173335	-2.25522	0.0241193	0.242826
ENSG00000123685	79.4066	-0.91173	0.40459	-2.25347	0.0242298	0.243773
ENSG00000015133	421.345	0.47415	0.210624	2.25117	0.0243747	0.245065
ENSG00000104723	900.957	-0.404478	0.179779	-2.24986	0.0244581	0.245713
ENSG00000103876	1106.05	-0.382563	0.170056	-2.24963	0.0244721	0.245713
ENSG00000117298	2560.94	0.33751	0.150046	2.24937	0.024489	0.245716
ENSG00000136943	100.039	0.80168	0.356509	2.2487	0.0245318	0.245856
ENSG00000134470	291.811	0.520006	0.231254	2.24863	0.024536	0.245856
ENSG00000204231	783.957	0.398144	0.177087	2.24829	0.0245575	0.245906
ENSG00000153006	1099.1	-0.500506	0.222662	-2.24783	0.0245872	0.245982
ENSG00000155906	378.587	-0.488929	0.217529	-2.24765	0.0245982	0.245982
ENSG00000151729	588.249	0.425633	0.189522	2.24583	0.0247151	0.246985
ENSG00000197301	1468.04	-0.506906	0.225759	-2.24534	0.024746	0.247128
ENSG00000105655	47.0112	1.21261	0.540528	2.24338	0.0248724	0.248223
ENSG00000130787	1035.9	0.403969	0.180159	2.24228	0.024943	0.24876
ENSG00000120549	528.623	0.445487	0.198744	2.24151	0.0249931	0.248913
ENSG00000135111	265.207	0.688819	0.307334	2.24127	0.0250084	0.248913
ENSG00000273748	186.43	0.770172	0.34363	2.24128	0.0250077	0.248913
ENSG00000110497	625.306	0.430788	0.192274	2.24048	0.0250595	0.249254
ENSG00000240038	56.6931	-1.03366	0.461564	-2.23946	0.0251257	0.249412
ENSG00000168824	18.8626	1.75477	0.783549	2.23951	0.0251226	0.249412
ENSG00000151623	18.1477	1.78943	0.798906	2.23985	0.0251009	0.249412
ENSG00000280138	95.8808	0.842109	0.376196	2.23849	0.0251894	0.249878
ENSG00000035928	1356.42	-0.426024	0.190385	-2.2377	0.0252404	0.25005
ENSG00000112984	1106.2	0.39889	0.178249	2.23782	0.0252327	0.25005
ENSG00000198729	144.16	0.679698	0.30392	2.23644	0.0253231	0.250683
ENSG00000177045	139.585	0.681785	0.304884	2.23621	0.025338	0.250683
ENSG00000173402	1307.12	0.373323	0.167334	2.23101	0.0256807	0.253636
ENSG00000124702	1670.94	0.360004	0.161384	2.23074	0.0256986	0.253636
ENSG00000123505	1240.93	-0.41409	0.185637	-2.23064	0.0257048	0.253636
ENSG00000161888	610.39	-0.420937	0.188702	-2.23069	0.0257015	0.253636
ENSG00000067248	700.227	-0.479058	0.21487	-2.22953	0.0257788	0.254198
ENSG00000138642	120.858	-0.738817	0.33152	-2.22858	0.025842	0.254315
ENSG00000164620	181.984	0.612317	0.274711	2.22894	0.0258176	0.254315
ENSG00000198695	34513.3	-0.347061	0.15573	-2.22861	0.0258398	0.254315
ENSG00000157778	925.579	-0.428732	0.192603	-2.22599	0.0260151	0.25585
ENSG00000167994	127.7	-0.756028	0.339999	-2.22362	0.0261742	0.257244
ENSG00000117385	1432.21	0.358527	0.161299	2.22275	0.0262324	0.257646
ENSG00000146856	22.4282	-1.60588	0.722807	-2.22172	0.0263023	0.258162
ENSG00000171045	166.995	0.646193	0.291064	2.22011	0.0264116	0.259064
ENSG00000215788	835.357	0.414586	0.186784	2.21961	0.0264453	0.259085
ENSG00000266094	80.0734	0.938938	0.423102	2.21917	0.0264748	0.259085
ENSG00000251095	75.1879	0.884946	0.39889	2.21852	0.0265195	0.259085
ENSG00000156463	230.778	0.553662	0.249591	2.21828	0.0265357	0.259085
ENSG00000188747	187.399	0.647611	0.291878	2.21877	0.0265023	0.259085
ENSG00000121741	725.351	-0.527294	0.237637	-2.2189	0.0264933	0.259085
ENSG00000138592	826.38	-0.435682	0.196292	-2.21956	0.0264488	0.259085
ENSG00000182013	124.022	0.706583	0.318656	2.21739	0.0265966	0.259509
ENSG00000196628	387.268	-0.530765	0.239424	-2.21684	0.026634	0.259703
ENSG00000092978	254.342	-0.605748	0.273328	-2.21619	0.0266782	0.259964
ENSG00000120699	632.245	-0.404764	0.182919	-2.2128	0.0269112	0.262062
ENSG00000230457	86.457	-0.894964	0.40465	-2.2117	0.0269874	0.262633
ENSG00000111371	3075.4	-0.356367	0.161152	-2.21138	0.0270098	0.262679
ENSG00000171858	7175.15	0.375597	0.169886	2.21087	0.0270447	0.262846
ENSG00000180398	1553.59	0.409294	0.185164	2.21044	0.0270748	0.262967
ENSG00000164626	155.945	0.647044	0.29288	2.20925	0.0271575	0.263598
ENSG00000225151	57.3596	1.02204	0.462737	2.20869	0.0271965	0.263633
ENSG00000159128	1105.4	0.371109	0.16801	2.20885	0.027185	0.263633
ENSG00000277363	90.9533	0.859543	0.389231	2.20831	0.0272227	0.263714
ENSG00000203709	310.747	0.50406	0.228345	2.20744	0.0272831	0.264127
ENSG00000198162	951.819	-0.408224	0.184977	-2.20689	0.0273217	0.264157
ENSG00000143842	989.826	0.373079	0.169043	2.20701	0.0273137	0.264157
ENSG00000185774	17.5684	-1.81669	0.823497	-2.20607	0.027379	0.26454
ENSG00000115275	2064.49	0.345946	0.156859	2.20546	0.0274218	0.26478
ENSG00000117525	4719.82	-0.368891	0.167465	-2.20279	0.0276094	0.266079
ENSG00000248275	141.47	0.675479	0.306656	2.20273	0.027614	0.266079
ENSG00000236017	43.1044	-1.13602	0.515642	-2.20312	0.0275862	0.266079
ENSG00000135643	67.5177	0.938792	0.426233	2.20253	0.0276279	0.266079
ENSG00000182253	32.6988	-1.3156	0.597399	-2.20221	0.0276503	0.266123
ENSG00000087253	128.84	0.7144	0.324587	2.20095	0.0277398	0.266691
ENSG00000198464	121.433	-0.71178	0.323408	-2.20087	0.0277451	0.266691
ENSG00000171148	1324.45	0.358509	0.163046	2.19882	0.0278909	0.267918
ENSG00000263847	21.2267	-1.7189	0.782004	-2.19807	0.027944	0.268255
ENSG00000072110	7970.07	0.33196	0.151052	2.19765	0.0279738	0.268337
ENSG00000140481	58.5751	-1.01829	0.463399	-2.19745	0.0279887	0.268337
ENSG00000115107	1285.43	-0.361611	0.164611	-2.19676	0.0280377	0.268635
ENSG00000163624	356.475	0.491948	0.22401	2.1961	0.0280849	0.26874
ENSG00000259207	16.1854	2.00593	0.913356	2.19622	0.0280763	0.26874
ENSG00000156052	987.222	-0.452925	0.206383	-2.19458	0.0281938	0.269609
ENSG00000145860	2152.18	0.325817	0.148523	2.19371	0.0282563	0.269687
ENSG00000198467	6636.16	0.336913	0.153551	2.19415	0.0282249	0.269687
ENSG00000185262	2527.39	0.317997	0.144955	2.19376	0.0282525	0.269687
ENSG00000138172	310.745	0.506521	0.231453	2.18844	0.0286377	0.273151
ENSG00000110921	624.206	0.412616	0.188596	2.18784	0.0286815	0.273393
ENSG00000155636	144.113	-0.664423	0.303881	-2.18645	0.0287824	0.274133
ENSG00000213676	1190.66	0.357222	0.163393	2.18627	0.028796	0.274133
ENSG00000162413	772.477	0.422317	0.193226	2.18561	0.0288443	0.274271
ENSG00000117472	101.528	0.774373	0.354353	2.18531	0.0288658	0.274271
ENSG00000107581	7268.38	-0.408305	0.186836	-2.18537	0.0288618	0.274271
ENSG00000226608	330.998	-0.533643	0.244243	-2.18488	0.0288976	0.274398
ENSG00000173542	486.555	-0.492049	0.225245	-2.18451	0.0289248	0.274481
ENSG00000185862	245.102	-0.567199	0.259692	-2.18412	0.0289532	0.274575
ENSG00000197299	203.341	-0.615833	0.282076	-2.18322	0.0290198	0.275032
ENSG00000185049	639.05	0.405359	0.185776	2.18198	0.0291111	0.27552
ENSG00000240065	144.119	0.66312	0.303937	2.18176	0.0291269	0.27552
ENSG00000169609	409.815	-0.458563	0.210132	-2.18226	0.0290905	0.27552
ENSG00000117791	74.5027	0.8726	0.400088	2.18102	0.029182	0.275865
ENSG00000011114	646.312	-0.430683	0.197612	-2.17943	0.0292996	0.276801
ENSG00000133706	3134.17	-0.321667	0.147635	-2.17879	0.0293472	0.277075
ENSG00000162599	799.69	-0.44956	0.20642	-2.17789	0.0294141	0.277471
ENSG00000125482	573.312	-0.446036	0.204841	-2.17748	0.0294451	0.277471
ENSG00000128973	329.596	-0.518115	0.237936	-2.17754	0.0294401	0.277471
ENSG00000137309	44079	0.295017	0.135528	2.17681	0.0294951	0.27759
ENSG00000102760	60.3547	0.975967	0.448298	2.17705	0.0294768	0.27759
ENSG00000162783	1816.08	0.350006	0.160823	2.17635	0.0295291	0.277734
ENSG00000162430	1417.94	0.360015	0.165501	2.1753	0.0296077	0.278121
ENSG00000139324	357.652	-0.550414	0.253029	-2.1753	0.0296074	0.278121
ENSG00000132688	32.4379	1.28304	0.590839	2.17156	0.0298891	0.27978
ENSG00000164379	37.585	1.20877	0.556424	2.17238	0.0298266	0.27978
ENSG00000101868	188.628	-0.647717	0.298288	-2.17145	0.0298972	0.27978
ENSG00000064115	1424.41	0.356371	0.164028	2.17263	0.0298083	0.27978
ENSG00000108592	981.7	-0.382904	0.176319	-2.17165	0.0298819	0.27978
ENSG00000078699	558.41	0.44085	0.202978	2.17191	0.0298622	0.27978
ENSG00000198663	1309.14	-0.349935	0.161183	-2.17104	0.0299281	0.279894
ENSG00000158006	320.636	-0.492065	0.226765	-2.16993	0.0300119	0.280026
ENSG00000041802	519.488	-0.421309	0.194098	-2.1706	0.0299613	0.280026
ENSG00000167216	73.5978	-0.891297	0.410763	-2.16986	0.0300176	0.280026
ENSG00000130703	784.73	0.409569	0.188724	2.1702	0.0299916	0.280026
ENSG00000166801	507.236	-0.428005	0.197361	-2.16864	0.03011	0.280406
ENSG00000279117	47.2691	1.08431	0.500012	2.16858	0.0301149	0.280406
ENSG00000171262	680.421	-0.488604	0.22529	-2.16878	0.0300995	0.280406
ENSG00000124813	293.328	0.516684	0.238315	2.16807	0.030153	0.280585
ENSG00000111845	582.183	-0.428423	0.197883	-2.16503	0.0303852	0.282569
ENSG00000167543	896.658	0.376503	0.174019	2.16358	0.030497	0.283431
ENSG00000089006	2107.38	0.325408	0.150443	2.163	0.0305411	0.283664
ENSG00000262943	52.9384	1.01732	0.470504	2.16219	0.0306036	0.284067
ENSG00000213190	898.072	0.381814	0.17664	2.16154	0.0306538	0.284355
ENSG00000251602	34.908	-1.24537	0.576412	-2.16056	0.0307293	0.284878
ENSG00000125347	229.149	0.567397	0.262677	2.16006	0.0307679	0.284881
ENSG00000112739	1718.81	-0.427998	0.19812	-2.1603	0.0307495	0.284881
ENSG00000100997	968.906	0.369472	0.171115	2.1592	0.0308343	0.285318
ENSG00000130762	408.567	0.468543	0.217102	2.15817	0.0309145	0.285704
ENSG00000090989	515.338	-0.467836	0.216764	-2.15827	0.0309067	0.285704
ENSG00000164406	49.5364	1.21668	0.564231	2.15634	0.0310569	0.286842
ENSG00000184007	3623.05	-0.302993	0.140558	-2.15565	0.0311113	0.286856
ENSG00000103067	361.193	0.477964	0.221709	2.15581	0.0310982	0.286856
ENSG00000239697	139.134	0.680479	0.315682	2.15558	0.0311162	0.286856
ENSG00000267934	46.0923	-1.11446	0.517209	-2.15475	0.0311813	0.287278
ENSG00000137965	80.068	-0.848132	0.394044	-2.15238	0.0313676	0.287913
ENSG00000115295	389.79	0.480643	0.223205	2.15337	0.0312897	0.287913
ENSG00000177830	1358	0.357731	0.166142	2.15316	0.0313061	0.287913
ENSG00000185215	1344.7	0.355149	0.164965	2.15288	0.0313283	0.287913
ENSG00000108830	16.9518	1.77566	0.825016	2.15227	0.0313757	0.287913
ENSG00000171456	1680.56	0.335245	0.155773	2.15215	0.0313858	0.287913
ENSG00000171469	188.184	0.618292	0.287167	2.15308	0.0313125	0.287913
ENSG00000135316	2734.46	-0.360025	0.167316	-2.15177	0.0314152	0.288005
ENSG00000120149	81.0811	0.84669	0.393596	2.15116	0.0314633	0.288268
ENSG00000185479	238.533	-0.56615	0.263216	-2.15089	0.0314847	0.288287
ENSG00000180385	190.146	-0.588117	0.273518	-2.15019	0.03154	0.288615
ENSG00000196295	287.82	-0.498876	0.232113	-2.14928	0.0316121	0.289094
ENSG00000167674	2054.6	0.338863	0.157681	2.14904	0.0316312	0.289094
ENSG00000105711	22.7385	1.52719	0.710903	2.14824	0.0316944	0.289494
ENSG00000225855	474.583	0.432609	0.201427	2.14772	0.031736	0.289546
ENSG00000143845	60.7713	0.957433	0.445868	2.14735	0.0317656	0.289546
ENSG00000163848	466.964	-0.56433	0.262823	-2.14719	0.031778	0.289546
ENSG00000007392	941.261	0.380596	0.177231	2.14747	0.0317563	0.289546
ENSG00000206337	49.8204	1.17197	0.546051	2.14627	0.0318517	0.29004
ENSG00000171206	1891.87	0.352712	0.164358	2.146	0.0318732	0.290058
ENSG00000268903	382.483	0.45856	0.213979	2.14301	0.032112	0.290542
ENSG00000070759	69.7195	0.910633	0.424935	2.14299	0.0321135	0.290542
ENSG00000279355	112.499	-0.773078	0.360764	-2.14289	0.0321218	0.290542
ENSG00000127399	110.516	-0.721139	0.336298	-2.14434	0.0320053	0.290542
ENSG00000155097	901.148	-0.374519	0.174759	-2.14306	0.0321084	0.290542
ENSG00000133816	1479.2	0.389484	0.181664	2.14398	0.0320348	0.290542
ENSG00000151116	436.31	-0.445356	0.20765	-2.14475	0.031973	0.290542
ENSG00000155256	776.862	0.393482	0.183436	2.14506	0.031948	0.290542
ENSG00000172819	1301.25	0.342572	0.159802	2.14373	0.0320546	0.290542
ENSG00000066654	609.971	-0.500664	0.233466	-2.14449	0.031994	0.290542
ENSG00000007384	594.762	0.412708	0.192812	2.14047	0.0323165	0.291786
ENSG00000129195	307	0.487165	0.227547	2.14094	0.032279	0.291786
ENSG00000197296	229.577	0.567266	0.265021	2.14045	0.0323181	0.291786
ENSG00000180488	292.238	-0.576375	0.269445	-2.13912	0.0324258	0.292449
ENSG00000071054	15122.5	-0.286889	0.134119	-2.13906	0.0324309	0.292449
ENSG00000149177	275.033	-0.520671	0.243527	-2.13804	0.0325133	0.293014
ENSG00000125991	3530.44	0.349526	0.163506	2.13769	0.0325415	0.293091
ENSG00000116704	357.275	-0.483693	0.226319	-2.13721	0.0325806	0.293155
ENSG00000104218	436.117	-0.517194	0.242005	-2.13712	0.0325881	0.293155
ENSG00000111906	1318.15	-0.356828	0.167012	-2.13654	0.0326353	0.293225
ENSG00000111196	257.167	-0.524913	0.245668	-2.13668	0.032624	0.293225
ENSG00000132953	429.743	-0.500631	0.23444	-2.13544	0.0327253	0.293856
ENSG00000103429	1160.8	0.34971	0.163786	2.13517	0.032747	0.293873
ENSG00000140525	640.004	-0.451994	0.211814	-2.13392	0.032849	0.294433
ENSG00000167522	4326.06	-0.319444	0.149682	-2.13415	0.0328309	0.294433
ENSG00000149289	1178.03	-0.446986	0.209575	-2.13282	0.0329397	0.295068
ENSG00000185338	33.9457	-1.26781	0.594582	-2.13227	0.0329846	0.295115
ENSG00000174951	42.5678	1.14221	0.535639	2.13242	0.0329721	0.295115
ENSG00000101189	959.602	0.361932	0.169788	2.13167	0.0330339	0.295379
ENSG00000248092	262.556	-0.564738	0.265011	-2.131	0.0330894	0.295609
ENSG00000240771	143.35	-0.654337	0.307074	-2.13088	0.0330994	0.295609
ENSG00000183354	604.756	-0.436235	0.204767	-2.1304	0.0331388	0.295782
ENSG00000137975	372.558	0.506882	0.238034	2.12945	0.0332167	0.296301
ENSG00000125351	553.982	-0.5398	0.253561	-2.12888	0.0332645	0.296549
ENSG00000117174	617.435	-0.458295	0.215424	-2.12741	0.0333863	0.297073
ENSG00000005022	6110.52	0.290148	0.136374	2.12758	0.0333718	0.297073
ENSG00000189180	348.783	-0.472527	0.222122	-2.12733	0.0333926	0.297073
ENSG00000250251	140.484	0.710413	0.333966	2.1272	0.0334032	0.297073
ENSG00000146918	714.314	-0.438947	0.206373	-2.12696	0.0334233	0.297074
ENSG00000188266	64.7486	0.906771	0.4267	2.12508	0.03358	0.298289
ENSG00000172086	323.318	-0.503174	0.236963	-2.12343	0.0337178	0.298637
ENSG00000025796	1575.63	-0.38026	0.17906	-2.12364	0.0336999	0.298637
ENSG00000165512	66.3113	-1.00788	0.474439	-2.12436	0.03364	0.298637
ENSG00000165886	574.206	0.402033	0.189334	2.12341	0.0337197	0.298637
ENSG00000189067	2312.07	0.333614	0.15708	2.12384	0.0336835	0.298637
ENSG00000185760	149.449	-0.685105	0.322721	-2.1229	0.033762	0.298656
ENSG00000279108	11.8592	-2.15275	1.014	-2.12302	0.0337519	0.298656
ENSG00000136828	26.042	1.43957	0.678493	2.12171	0.0338622	0.299187
ENSG00000100116	414.563	0.475739	0.224224	2.12171	0.0338621	0.299187
ENSG00000113805	49.4096	-1.02607	0.484074	-2.11966	0.0340347	0.299643
ENSG00000167110	2511.47	0.333096	0.157113	2.12011	0.0339971	0.299643
ENSG00000224411	437.4	-0.493129	0.232564	-2.12041	0.0339718	0.299643
ENSG00000110719	1302.68	-0.354382	0.167139	-2.12029	0.033982	0.299643
ENSG00000088832	4962.91	0.309634	0.146013	2.1206	0.0339555	0.299643
ENSG00000198899	107359	-0.324823	0.15323	-2.11984	0.0340195	0.299643
ENSG00000069275	19052.1	-0.382128	0.180313	-2.11925	0.0340692	0.299769
ENSG00000186854	1143.85	-0.347368	0.163942	-2.11885	0.0341035	0.299893
ENSG00000118873	1896.8	-0.383833	0.181319	-2.11689	0.0342688	0.300833
ENSG00000145022	234.606	-0.525847	0.248423	-2.11674	0.0342819	0.300833
ENSG00000163110	2319.1	-0.329819	0.155811	-2.11679	0.0342776	0.300833
ENSG00000184047	32.954	1.25865	0.594647	2.11663	0.0342914	0.300833
ENSG00000204767	29.847	-1.52179	0.719143	-2.11611	0.0343351	0.300873
ENSG00000152894	289.667	0.501762	0.237117	2.1161	0.0343364	0.300873
ENSG00000257621	394.394	-0.455876	0.215488	-2.11556	0.0343825	0.300947
ENSG00000182173	417.82	0.435035	0.205639	2.11552	0.0343852	0.300947
ENSG00000163812	1001.84	0.363957	0.172101	2.11479	0.0344482	0.301192
ENSG00000087842	847.96	0.370642	0.175267	2.11472	0.0344538	0.301192
ENSG00000185436	29.321	1.32776	0.628374	2.113	0.0346004	0.301445
ENSG00000198625	1112.6	-0.350468	0.165821	-2.11353	0.0345552	0.301445
ENSG00000179833	687.595	-0.388425	0.18381	-2.11319	0.0345848	0.301445
ENSG00000065548	2000.92	-0.390695	0.184861	-2.11345	0.0345623	0.301445
ENSG00000174780	3547.81	-0.36306	0.171825	-2.11296	0.0346043	0.301445
ENSG00000138658	131.084	-0.666587	0.315301	-2.11413	0.0345042	0.301445
ENSG00000172057	382.911	0.446792	0.211496	2.11253	0.0346409	0.301586
ENSG00000176022	747.414	-0.387823	0.183622	-2.11207	0.0346801	0.301752
ENSG00000166828	164.901	0.625776	0.29633	2.11176	0.0347073	0.301811
ENSG00000139974	102.233	-0.771737	0.365616	-2.11079	0.0347904	0.302357
ENSG00000164741	378.392	-0.448958	0.212827	-2.1095	0.0349015	0.303145
ENSG00000085788	740.843	0.456451	0.21644	2.10891	0.0349526	0.303341
ENSG00000139832	70.1034	0.897366	0.425541	2.10877	0.0349648	0.303341
ENSG00000174799	101.962	-0.847582	0.402018	-2.10832	0.0350035	0.303446
ENSG00000243444	12.5833	-2.06456	0.979343	-2.10811	0.0350218	0.303446
ENSG00000166439	129.731	0.73513	0.348747	2.10792	0.0350382	0.303446
ENSG00000007541	535.216	-0.428529	0.203337	-2.10749	0.0350755	0.303593
ENSG00000198719	27.4058	1.42289	0.675235	2.10725	0.0350963	0.303596
ENSG00000159023	247.516	0.548961	0.260615	2.1064	0.0351694	0.303875
ENSG00000125818	2355.16	0.316872	0.150427	2.10649	0.0351619	0.303875
ENSG00000023902	541.653	0.423534	0.201311	2.10388	0.0353892	0.304693
ENSG00000047410	1683.84	-0.366145	0.174067	-2.10347	0.0354245	0.304693
ENSG00000083896	1209.28	-0.383253	0.18207	-2.10498	0.0352934	0.304693
ENSG00000184967	935.565	-0.381458	0.181283	-2.10421	0.0353603	0.304693
ENSG00000233532	313.268	0.473231	0.224981	2.10343	0.035428	0.304693
ENSG00000137764	540.921	0.42096	0.200106	2.10368	0.035406	0.304693
ENSG00000156642	683.393	0.432852	0.205655	2.10475	0.0353133	0.304693
ENSG00000179889	1416.6	0.340651	0.161882	2.10432	0.0353505	0.304693
ENSG00000198301	773.212	-0.411653	0.195856	-2.10181	0.0355698	0.305732
ENSG00000196922	214.976	-0.539455	0.25669	-2.10158	0.0355899	0.305732
ENSG00000146802	329.119	-0.543284	0.258631	-2.10061	0.035675	0.306193
ENSG00000134291	642.805	0.383371	0.182514	2.1005	0.0356847	0.306193
ENSG00000105516	29.1324	1.42064	0.676556	2.09981	0.0357454	0.306536
ENSG00000213047	191.91	-0.583418	0.278054	-2.09822	0.035886	0.306656
ENSG00000164331	185.525	0.578944	0.275948	2.09802	0.0359037	0.306656
ENSG00000038274	952.875	0.38588	0.183897	2.09835	0.0358741	0.306656
ENSG00000078053	20.6938	-1.55097	0.73923	-2.09809	0.0358971	0.306656
ENSG00000173674	2149.97	-0.40334	0.192231	-2.0982	0.0358872	0.306656
ENSG00000101447	460.537	0.470407	0.224158	2.09855	0.0358562	0.306656
ENSG00000160183	13.2081	2.03269	0.968257	2.09933	0.0357878	0.306656
ENSG00000118246	851.235	-0.382656	0.18252	-2.09651	0.0360366	0.307437
ENSG00000179104	74.5244	0.853277	0.406987	2.09657	0.0360316	0.307437
ENSG00000246582	60.2983	0.930665	0.443974	2.09621	0.0360632	0.307438
ENSG00000169129	34.3005	1.30333	0.621804	2.09605	0.036078	0.307438
ENSG00000068724	889.084	0.35695	0.1704	2.09478	0.0361907	0.308222
ENSG00000272031	68.6318	0.916469	0.437576	2.09442	0.0362224	0.308315
ENSG00000047932	551.043	-0.454152	0.216914	-2.0937	0.036287	0.308512
ENSG00000139508	89.0623	0.798061	0.381155	2.0938	0.036278	0.308512
ENSG00000247828	119.029	-0.696446	0.332786	-2.09278	0.0363692	0.308978
ENSG00000092108	767.039	-0.423236	0.202271	-2.09242	0.0364007	0.308978
ENSG00000198938	123887	-0.294287	0.140647	-2.09238	0.0364042	0.308978
ENSG00000127364	13.3535	-1.99396	0.95324	-2.09177	0.0364588	0.309089
ENSG00000101019	848.255	0.393269	0.187996	2.0919	0.0364476	0.309089
ENSG00000105227	222.702	0.565176	0.270249	2.09131	0.0364999	0.309261
ENSG00000087510	275.527	0.519166	0.248307	2.09082	0.0365438	0.309281
ENSG00000170892	1119.71	0.352305	0.168483	2.09104	0.0365247	0.309281
ENSG00000271971	43.3643	-1.08722	0.520301	-2.08959	0.0366544	0.309864
ENSG00000168734	293.462	0.513007	0.245486	2.08976	0.0366393	0.309864
ENSG00000175352	198.601	-0.574734	0.27519	-2.0885	0.0367527	0.310023
ENSG00000184574	88.0002	0.782345	0.374604	2.08846	0.0367566	0.310023
ENSG00000269927	113.501	0.782303	0.374527	2.08878	0.0367278	0.310023
ENSG00000183914	43.0207	1.12273	0.537575	2.0885	0.0367525	0.310023
ENSG00000111785	232.002	-0.593715	0.28441	-2.08753	0.0368401	0.310551
ENSG00000162695	602.177	-0.47947	0.229755	-2.08687	0.0368997	0.310694
ENSG00000126012	2786.61	0.301072	0.144285	2.08665	0.0369198	0.310694
ENSG00000101421	2338.52	0.312801	0.149901	2.08671	0.036914	0.310694
ENSG00000183048	117.881	-0.681824	0.326923	-2.08558	0.0370168	0.311334
ENSG00000154553	104.547	0.776673	0.372526	2.08488	0.0370799	0.311689
ENSG00000162825	353.029	-0.523565	0.251226	-2.08404	0.0371563	0.311979
ENSG00000173418	1351.46	0.375707	0.18027	2.08413	0.0371481	0.311979
ENSG00000185122	3158.3	0.309341	0.148479	2.0834	0.0372146	0.312292
ENSG00000139112	506.093	0.444047	0.213237	2.08241	0.0373051	0.312875
ENSG00000136492	133.828	-0.659951	0.316969	-2.08207	0.0373364	0.312961
ENSG00000069329	2482.46	-0.342736	0.164649	-2.08162	0.0373773	0.313127
ENSG00000119777	2164.18	0.317839	0.15279	2.08023	0.0375041	0.313836
ENSG00000244026	385.946	-0.440356	0.211672	-2.08037	0.0374916	0.313836
ENSG00000068354	527.486	0.411178	0.197686	2.07996	0.0375295	0.313871
ENSG00000112701	755.064	-0.400877	0.192803	-2.0792	0.0375987	0.313921
ENSG00000148481	233.332	-0.593515	0.285427	-2.07939	0.0375812	0.313921
ENSG00000167306	37.3125	1.22773	0.590416	2.07942	0.0375785	0.313921
ENSG00000149257	4106.95	0.289071	0.139051	2.07888	0.0376285	0.313993
ENSG00000204520	606.249	0.389051	0.187263	2.07757	0.0377492	0.314823
ENSG00000276170	53.415	-0.974463	0.469333	-2.07627	0.0378688	0.315644
ENSG00000001631	312.922	-0.484823	0.233554	-2.07585	0.0379076	0.31579
ENSG00000127220	168.708	0.593278	0.28584	2.07556	0.0379346	0.315839
ENSG00000128052	43.3148	4.11501	1.98301	2.07514	0.0379738	0.31591
ENSG00000125901	1221.85	0.353775	0.170493	2.07501	0.0379857	0.31591
ENSG00000159216	883.512	0.353782	0.17056	2.07424	0.0380572	0.316328
ENSG00000267002	203.211	-0.56043	0.270241	-2.07382	0.0380963	0.316476
ENSG00000151693	558.803	0.453283	0.218654	2.07306	0.0381669	0.316581
ENSG00000172985	1457.68	0.325084	0.156788	2.0734	0.0381354	0.316581
ENSG00000251194	11.5638	-2.1425	1.03353	-2.07299	0.0381729	0.316581
ENSG00000155760	60.7206	0.973193	0.469657	2.07214	0.0382526	0.316586
ENSG00000005700	836.433	-0.460051	0.222038	-2.07194	0.0382708	0.316586
ENSG00000080802	298.385	-0.485228	0.234201	-2.07185	0.0382798	0.316586
ENSG00000137509	1072.58	0.36272	0.175035	2.07228	0.0382398	0.316586
ENSG00000153391	398.386	0.439533	0.212065	2.07263	0.0382066	0.316586
ENSG00000165300	253.333	-0.498938	0.240897	-2.07117	0.0383434	0.316827
ENSG00000100711	612.715	0.384217	0.185515	2.07108	0.0383516	0.316827
ENSG00000196935	1097.63	-0.336885	0.16268	-2.07084	0.0383735	0.316831
ENSG00000087087	3417.38	-0.329181	0.159024	-2.07001	0.0384512	0.317297
ENSG00000172216	5142.32	0.326803	0.157896	2.06973	0.0384773	0.317336
ENSG00000142784	862.388	0.359608	0.173803	2.06905	0.0385411	0.317388
ENSG00000105997	282.915	0.481543	0.232749	2.06894	0.0385517	0.317388
ENSG00000175482	135.79	0.65159	0.315002	2.06853	0.0385903	0.317388
ENSG00000100941	2926.65	-0.362358	0.17513	-2.06908	0.0385387	0.317388
ENSG00000129219	940.958	0.34824	0.168351	2.06853	0.0385898	0.317388
ENSG00000144199	267.386	0.500172	0.241846	2.06815	0.0386262	0.317508
ENSG00000072954	59.5993	-0.928509	0.449014	-2.06788	0.0386512	0.317538
ENSG00000170791	447.817	-0.427254	0.206848	-2.06554	0.0388717	0.319173
ENSG00000228526	254.898	0.516757	0.250243	2.06502	0.038921	0.319401
ENSG00000179979	245.991	-0.505833	0.245015	-2.06449	0.0389708	0.319471
ENSG00000136205	1269.57	0.398318	0.192939	2.06448	0.0389725	0.319471
ENSG00000075945	752.754	-0.425812	0.206458	-2.06246	0.0391638	0.320333
ENSG00000040275	452.727	-0.538206	0.260949	-2.06249	0.0391606	0.320333
ENSG00000013619	170.732	-0.610594	0.296004	-2.06279	0.0391324	0.320333
ENSG00000131650	148.638	0.629808	0.305346	2.06261	0.0391498	0.320333
ENSG00000158710	13661.3	0.285011	0.138259	2.06143	0.039262	0.32096
ENSG00000198712	244625	-0.324741	0.157628	-2.06017	0.0393819	0.321763
ENSG00000116675	61.4155	1.02506	0.497705	2.05958	0.0394385	0.321942
ENSG00000077514	391.146	-0.440995	0.214128	-2.05949	0.0394471	0.321942
ENSG00000102452	12.6085	2.0129	0.977557	2.05911	0.0394836	0.322063
ENSG00000260296	15.1377	-1.79581	0.87243	-2.0584	0.0395516	0.322441
ENSG00000167721	1158.48	-0.331815	0.161289	-2.05726	0.0396608	0.323154
ENSG00000204959	304.877	0.470521	0.228738	2.05703	0.039683	0.323158
ENSG00000197892	317.497	0.494248	0.240307	2.05674	0.0397114	0.323212
ENSG00000091409	3369.24	0.329944	0.160452	2.05633	0.0397504	0.323352
ENSG00000083520	916.818	-0.409447	0.199162	-2.05585	0.0397967	0.323376
ENSG00000169594	1291.34	0.394339	0.191801	2.05598	0.0397849	0.323376
ENSG00000197045	736.788	-0.456748	0.22224	-2.0552	0.0398598	0.323712
ENSG00000163659	898.926	0.413181	0.201088	2.05473	0.0399055	0.323729
ENSG00000187134	15649.6	-0.357604	0.174034	-2.05479	0.0398995	0.323729
ENSG00000246273	19.8461	-1.54886	0.753963	-2.05429	0.0399472	0.323845
ENSG00000162298	911.02	0.346811	0.168842	2.05405	0.0399705	0.323845
ENSG00000254703	95.0812	0.753599	0.366911	2.0539	0.0399852	0.323845
ENSG00000175793	15602.8	0.344202	0.167764	2.0517	0.0401987	0.324771
ENSG00000163888	111.505	0.732571	0.356996	2.05204	0.0401656	0.324771
ENSG00000145147	100.11	0.721438	0.351647	2.0516	0.0402087	0.324771
ENSG00000196367	1098.73	0.419694	0.20455	2.05179	0.0401897	0.324771
ENSG00000139372	1003.25	-0.382532	0.186387	-2.05235	0.0401354	0.324771
ENSG00000168958	1306.05	0.33246	0.162091	2.05107	0.0402599	0.325008
ENSG00000171735	490.319	0.404116	0.197157	2.04971	0.0403926	0.325197
ENSG00000275052	905.855	-0.433647	0.211552	-2.04984	0.0403801	0.325197
ENSG00000155090	709.783	-0.442845	0.216025	-2.04997	0.0403674	0.325197
ENSG00000172932	1349.25	0.35375	0.17255	2.05013	0.0403519	0.325197
ENSG00000140386	166.224	-0.606941	0.296064	-2.05004	0.0403608	0.325197
ENSG00000139697	1700.98	-0.385508	0.188128	-2.04918	0.0404446	0.325439
ENSG00000080824	40049.6	-0.407969	0.199293	-2.04708	0.0406504	0.326918
ENSG00000076003	1034.16	-0.364686	0.178228	-2.04617	0.0407392	0.327278
ENSG00000113441	805.212	-0.432111	0.211178	-2.0462	0.0407368	0.327278
ENSG00000144026	117.718	-0.665899	0.325534	-2.04556	0.0407995	0.32738
ENSG00000160796	1837.27	0.336661	0.164631	2.04495	0.0408601	0.32738
ENSG00000039319	334.741	-0.48825	0.238777	-2.0448	0.0408749	0.32738
ENSG00000196793	91.8024	-0.774488	0.378661	-2.04533	0.0408223	0.32738
ENSG00000197006	3332.36	-0.345062	0.168759	-2.0447	0.040884	0.32738
ENSG00000177051	476.36	0.452541	0.221262	2.04527	0.040828	0.32738
ENSG00000166326	2840.74	-0.300773	0.147124	-2.04435	0.0409186	0.327481
ENSG00000115946	510.482	-0.401925	0.196665	-2.0437	0.0409828	0.327818
ENSG00000143641	1980.29	0.320678	0.156985	2.04273	0.0410789	0.32841
ENSG00000154639	25.0918	1.41203	0.691376	2.04235	0.0411169	0.328537
ENSG00000005073	16.6516	-1.79495	0.879035	-2.04195	0.0411563	0.328675
ENSG00000126602	1352.16	0.329376	0.161385	2.04093	0.0412579	0.32931
ENSG00000161904	1572.41	0.324634	0.15925	2.03851	0.0414991	0.330307
ENSG00000073910	66.1248	0.894668	0.438814	2.03883	0.0414668	0.330307
ENSG00000081177	409.068	0.455861	0.22363	2.03847	0.0415034	0.330307
ENSG00000196502	78.326	0.82045	0.402336	2.03922	0.0414285	0.330307
ENSG00000167703	243.356	0.502444	0.246364	2.03944	0.0414061	0.330307
ENSG00000005961	23.8725	1.42489	0.699047	2.03834	0.0415161	0.330307
ENSG00000170759	4424.77	-0.872987	0.428692	-2.0364	0.0417106	0.331677
ENSG00000197818	289.638	-0.476406	0.233984	-2.03606	0.0417444	0.331768
ENSG00000280649	28.2541	1.30617	0.64164	2.03567	0.0417835	0.331902
ENSG00000104524	412.934	-0.444882	0.21881	-2.03319	0.0420332	0.333643
ENSG00000179218	8437.12	0.27291	0.134237	2.03305	0.0420475	0.333643
ENSG00000109133	1483.67	-0.346073	0.170278	-2.0324	0.0421134	0.333987
ENSG00000103855	2306.57	0.302631	0.148932	2.03201	0.0421528	0.334122
ENSG00000254635	708.731	-0.412192	0.202965	-2.03085	0.0422705	0.334876
ENSG00000197157	5860.3	0.293091	0.14435	2.03042	0.0423136	0.335039
ENSG00000119711	178.284	0.578734	0.285092	2.02999	0.0423577	0.33521
ENSG00000013523	372.455	0.442122	0.21784	2.02957	0.0424	0.335366
ENSG00000198682	144.739	0.634259	0.31264	2.02872	0.0424865	0.335872
ENSG00000064999	444.048	0.465586	0.229624	2.0276	0.0426012	0.336421
ENSG00000254432	14.0902	-1.93802	0.955739	-2.02777	0.0425834	0.336421
ENSG00000115963	216.405	-0.672243	0.331644	-2.027	0.0426624	0.336422
ENSG00000166557	2413.53	0.329733	0.162676	2.02693	0.0426692	0.336422
ENSG00000109063	17.5697	-1.74382	0.860145	-2.02735	0.0426263	0.336422
ENSG00000170745	136.484	0.653665	0.322554	2.02653	0.0427105	0.336491
ENSG00000187446	1805.22	0.317395	0.156629	2.02641	0.0427233	0.336491
ENSG00000185129	1234.39	-0.394615	0.194766	-2.0261	0.0427546	0.33656
ENSG00000249867	85.6505	-0.843702	0.416566	-2.02537	0.0428291	0.336719
ENSG00000185070	389.915	-0.468431	0.231297	-2.02524	0.0428428	0.336719
ENSG00000185386	348.415	-0.44331	0.218856	-2.02558	0.0428077	0.336719
ENSG00000168803	247.545	-0.498373	0.246192	-2.02433	0.0429363	0.337276
ENSG00000110422	461.872	-0.421534	0.208486	-2.02188	0.0431886	0.338784
ENSG00000276045	755.365	0.388772	0.192254	2.02218	0.0431583	0.338784
ENSG00000131467	2529.44	-0.30224	0.14949	-2.0218	0.0431967	0.338784
ENSG00000130508	3608.01	0.307356	0.152074	2.02109	0.04327	0.339139
ENSG00000135919	420.273	0.432665	0.214093	2.02092	0.0432876	0.339139
ENSG00000214193	59.4767	0.895261	0.443405	2.01906	0.0434809	0.340007
ENSG00000242992	69.1624	-0.82843	0.410456	-2.01832	0.0435584	0.340007
ENSG00000134352	905.056	-0.432151	0.214108	-2.01838	0.0435519	0.340007
ENSG00000196670	242.156	-0.525799	0.260488	-2.01851	0.0435378	0.340007
ENSG00000004799	110.106	0.74954	0.371332	2.01852	0.0435371	0.340007
ENSG00000179094	3354.9	0.305759	0.151417	2.01932	0.0434541	0.340007
ENSG00000236499	27.8678	-1.28715	0.637318	-2.01963	0.043422	0.340007
ENSG00000137310	528.485	-0.394092	0.195331	-2.01756	0.0436376	0.340446
ENSG00000109576	179.507	-0.556887	0.276435	-2.01453	0.0439539	0.342734
ENSG00000120756	157.267	0.634391	0.314993	2.01399	0.044011	0.342886
ENSG00000124615	189.825	0.548235	0.272253	2.0137	0.0440411	0.342886
ENSG00000165983	266.906	-0.581393	0.288721	-2.01369	0.0440426	0.342886
ENSG00000111962	171.948	-0.568631	0.282455	-2.01318	0.0440959	0.343122
ENSG00000173905	618.27	-0.433188	0.215235	-2.01263	0.0441539	0.343214
ENSG00000268798	26.4879	1.34144	0.666476	2.01273	0.0441431	0.343214
ENSG00000008952	3008.18	-0.41655	0.207011	-2.01221	0.0441977	0.343219
ENSG00000084093	1042.62	-0.41424	0.205873	-2.01211	0.0442082	0.343219
ENSG00000187193	195.14	0.583385	0.289958	2.01196	0.0442238	0.343219
ENSG00000162542	371.134	-0.436046	0.216898	-2.01038	0.0443914	0.343982
ENSG00000181104	270.606	0.486174	0.241813	2.01053	0.0443748	0.343982
ENSG00000139746	981.177	-0.435679	0.216711	-2.01041	0.0443878	0.343982
ENSG00000170264	110.498	-0.713002	0.35475	-2.00987	0.044445	0.34421
ENSG00000151466	260.772	-0.502208	0.249897	-2.00966	0.0444673	0.34421
ENSG00000156253	406.072	-0.447494	0.222752	-2.00893	0.0445444	0.344628
ENSG00000198887	418.32	-0.522645	0.260385	-2.00721	0.0447277	0.345867
ENSG00000152133	265.747	-0.515634	0.25692	-2.00698	0.0447515	0.345871
ENSG00000223745	200.285	-0.549414	0.273869	-2.00612	0.0448437	0.346223
ENSG00000100393	214.699	-0.550388	0.27434	-2.00623	0.044832	0.346223
ENSG00000159167	456.031	0.478502	0.238705	2.00457	0.0450087	0.347165
ENSG00000162337	2162.68	0.302379	0.150863	2.00433	0.0450346	0.347165
ENSG00000100558	1276.95	0.317767	0.158541	2.00432	0.0450358	0.347165
ENSG00000151665	97.1391	-0.725625	0.362165	-2.00358	0.0451154	0.347199
ENSG00000112208	393.647	-0.444685	0.221965	-2.00341	0.0451336	0.347199
ENSG00000165480	349.751	-0.466422	0.232791	-2.0036	0.0451124	0.347199
ENSG00000258441	300.273	-0.598717	0.298801	-2.00373	0.0450986	0.347199
ENSG00000147874	512.822	-0.47581	0.237541	-2.00307	0.0451701	0.347301
ENSG00000138160	807.119	-0.463636	0.231577	-2.00208	0.045276	0.347935
ENSG00000180573	119.06	-0.712694	0.356086	-2.00147	0.0453421	0.348263
ENSG00000101417	180.307	0.554786	0.277223	2.00122	0.0453683	0.348284
ENSG00000068078	29.8355	1.24184	0.620826	2.0003	0.0454677	0.348328
ENSG00000137103	278.781	0.485944	0.24293	2.00034	0.0454633	0.348328
ENSG00000126814	414.482	-0.413986	0.206953	-2.00038	0.0454588	0.348328
ENSG00000134757	603.8	0.378846	0.189374	2.00052	0.0454445	0.348328
ENSG00000168026	47.5738	0.991892	0.496187	1.99903	0.0456051	0.349053
ENSG00000050730	174.801	-0.646658	0.323632	-1.99812	0.0457031	0.349053
ENSG00000153132	105.643	-0.723427	0.362016	-1.99833	0.0456808	0.349053
ENSG00000091127	347.862	-0.44571	0.223043	-1.99831	0.0456829	0.349053
ENSG00000107798	773.513	0.38327	0.191779	1.99849	0.045663	0.349053
ENSG00000205476	472.048	0.39732	0.198806	1.99853	0.0456596	0.349053
ENSG00000272750	121.617	-0.707118	0.353965	-1.99771	0.0457483	0.349218
ENSG00000237973	5050.55	-0.299114	0.149751	-1.99741	0.0457808	0.349287
ENSG00000153187	10440.1	-0.266616	0.133511	-1.99696	0.0458295	0.349337
ENSG00000220205	1050.31	0.345077	0.172805	1.99692	0.0458343	0.349337
ENSG00000185946	150.44	-0.629634	0.315362	-1.99654	0.0458752	0.349469
ENSG00000181381	133.318	-0.663782	0.33295	-1.99364	0.0461913	0.351697
ENSG00000113391	218.287	-0.543741	0.273024	-1.99155	0.0464205	0.3529
ENSG00000240230	327.172	0.469241	0.235611	1.99159	0.0464156	0.3529
ENSG00000129473	653.982	0.396983	0.199301	1.99187	0.0463849	0.3529
ENSG00000143110	14.91	-1.81161	0.910011	-1.99075	0.0465079	0.353203
ENSG00000133313	1579.77	-0.309234	0.155325	-1.99088	0.0464938	0.353203
ENSG00000033867	487.522	-0.442108	0.222151	-1.99012	0.0465775	0.353552
ENSG00000090238	512.443	0.394865	0.198454	1.98971	0.0466232	0.353718
ENSG00000178531	243.565	0.577577	0.290412	1.98882	0.046721	0.354279
ENSG00000138092	247.212	-0.483578	0.243241	-1.98806	0.0468051	0.354713
ENSG00000120889	3132.15	0.313211	0.157578	1.98766	0.0468498	0.354713
ENSG00000122862	1209.55	-0.325375	0.163695	-1.98769	0.0468455	0.354713
ENSG00000251022	556.777	-0.400822	0.201686	-1.98735	0.0468835	0.354781
ENSG00000152484	425.607	-0.498813	0.25102	-1.98714	0.0469065	0.354781
ENSG00000095059	1168.65	0.320894	0.161714	1.98433	0.0472188	0.356962
ENSG00000144320	525.936	-0.476941	0.240412	-1.98385	0.0472723	0.357185
ENSG00000177707	302.201	-0.499144	0.25169	-1.98317	0.0473486	0.357398
ENSG00000140553	2128.2	0.303195	0.15287	1.98334	0.0473289	0.357398
ENSG00000177674	1801.8	0.310335	0.156658	1.98098	0.0475941	0.358262
ENSG00000168389	1202.15	0.34947	0.176365	1.98151	0.0475336	0.358262
ENSG00000160766	153.427	-0.600893	0.30335	-1.98085	0.0476077	0.358262
ENSG00000273841	1071.88	0.327725	0.165405	1.98135	0.0475524	0.358262
ENSG00000169220	632.544	0.386215	0.19489	1.98171	0.0475113	0.358262
ENSG00000255198	58.0368	-0.916975	0.462846	-1.98117	0.0475726	0.358262
ENSG00000116350	2222.42	0.31152	0.157316	1.98022	0.0476791	0.358263
ENSG00000115548	336.226	-0.460169	0.232364	-1.98038	0.0476609	0.358263
ENSG00000119139	873.221	0.369407	0.18657	1.97999	0.0477041	0.358263
ENSG00000105708	45.4673	-1.02005	0.515159	-1.98006	0.0476966	0.358263
ENSG00000168010	675.671	-0.380731	0.192376	-1.9791	0.0478049	0.358476
ENSG00000261801	80.8634	0.766655	0.387344	1.97926	0.0477868	0.358476
ENSG00000133247	330.859	0.474245	0.239575	1.97952	0.0477572	0.358476
ENSG00000258602	25.8519	-1.30189	0.658071	-1.97835	0.0478896	0.358931
ENSG00000130723	2190.6	0.348987	0.176432	1.97803	0.0479252	0.359017
ENSG00000105643	498.908	0.407845	0.20625	1.97743	0.0479932	0.359345
ENSG00000189143	20.8624	1.45465	0.735734	1.97714	0.0480263	0.359412
ENSG00000184840	3882.21	0.287603	0.145512	1.97649	0.0480995	0.359779
ENSG00000174672	14.1615	-1.8361	0.929315	-1.97575	0.0481827	0.360219
ENSG00000006468	315.264	-0.502873	0.254564	-1.97543	0.048219	0.36031
ENSG00000109534	434.365	-0.447263	0.226524	-1.97446	0.048329	0.360951
ENSG00000144747	325.542	-0.522921	0.265058	-1.97285	0.0485121	0.362136
ENSG00000251432	19.4617	-1.56013	0.791065	-1.97219	0.0485879	0.362338
ENSG00000134987	405.534	-0.441576	0.223896	-1.97224	0.048582	0.362338
ENSG00000244038	3525.2	0.278192	0.141161	1.97074	0.0487541	0.363195
ENSG00000042445	936.228	0.331818	0.168389	1.97054	0.0487761	0.363195
ENSG00000093144	851.652	-0.370984	0.188235	-1.97085	0.0487411	0.363195
ENSG00000162769	825.427	-0.34152	0.173391	-1.96965	0.0488781	0.363262
[truncated: 24,840 more rows]

## Sheet: IR (WT vs KO)
Differential expression results - 12hrs 5Gy IR - log2FC(WT/KO)
	baseMean	log2FoldChange	lfcSE	stat	pvalue	padj
ENSG00000132965	421.503	4.56976	0.320448	14.2605	3.85448e-46	6.7623e-42
ENSG00000115590	297.552	-4.56254	0.333792	-13.6688	1.55952e-42	1.36801e-38
ENSG00000023171	897.212	3.15182	0.244719	12.8793	5.8851e-38	3.44161e-34
ENSG00000130005	209.193	4.89216	0.439609	11.1284	9.12139e-29	4.00064e-25
ENSG00000095321	428.599	3.00225	0.272584	11.0141	3.26958e-28	1.14723e-24
ENSG00000198959	9474.8	2.15793	0.200613	10.7567	5.51258e-27	1.61188e-23
ENSG00000119125	3743.93	-2.58028	0.24057	-10.7257	7.70984e-27	1.93231e-23
ENSG00000168874	247.629	-3.04343	0.304967	-9.97954	1.87334e-23	4.10824e-20
ENSG00000156804	1959.19	2.09267	0.211656	9.88715	4.73317e-23	9.22653e-20
ENSG00000196154	2011.21	-2.1229	0.21898	-9.6945	3.18195e-22	5.58241e-19
ENSG00000059804	398.519	2.56115	0.264797	9.67212	3.961e-22	6.31744e-19
ENSG00000137440	169.484	3.40165	0.371274	9.16208	5.09063e-20	7.4425e-17
ENSG00000142173	512.177	-2.26162	0.252718	-8.94919	3.58086e-19	4.83251e-16
ENSG00000167680	183.839	2.86653	0.340338	8.4226	3.68212e-17	4.61422e-14
ENSG00000163359	692.385	2.2787	0.283229	8.04544	8.59384e-16	1.00514e-12
ENSG00000166086	92.4561	3.78242	0.474413	7.97284	1.55064e-15	1.70027e-12
ENSG00000134830	560.075	-2.18704	0.27777	-7.87357	3.44671e-15	3.55701e-12
ENSG00000136944	96.4266	3.72816	0.47879	7.78662	6.88245e-15	6.7081e-12
ENSG00000188906	984.417	-2.58985	0.33397	-7.75474	8.85215e-15	8.1738e-12
ENSG00000101335	551.205	2.09014	0.270269	7.73355	1.0459e-14	8.73775e-12
ENSG00000196562	437.048	1.97577	0.255376	7.73673	1.02008e-14	8.73775e-12
ENSG00000167767	270.04	2.22103	0.294311	7.54655	4.46948e-14	3.56421e-11
ENSG00000123610	424.102	-2.20564	0.295763	-7.45746	8.8204e-14	6.72805e-11
ENSG00000137868	1310.2	-1.72832	0.233283	-7.40868	1.27563e-13	9.32484e-11
ENSG00000166313	65.2741	4.9149	0.668765	7.34922	1.99361e-13	1.39904e-10
ENSG00000162490	79.8976	3.48809	0.488545	7.13975	9.35035e-13	6.30933e-10
ENSG00000163734	2104.32	-1.50899	0.212447	-7.10289	1.22178e-12	7.93885e-10
ENSG00000163737	124.079	-2.78451	0.39259	-7.09268	1.31543e-12	8.24211e-10
ENSG00000145428	60.7715	4.48177	0.639245	7.01104	2.36555e-12	1.43108e-09
ENSG00000214357	241.04	2.05833	0.296026	6.95321	3.57062e-12	2.0881e-09
ENSG00000133216	318.389	1.85415	0.271593	6.82694	8.67432e-12	4.90911e-09
ENSG00000130517	512.034	1.59773	0.243044	6.57384	4.90354e-11	2.68836e-08
ENSG00000130303	2238.79	-1.62184	0.246887	-6.56919	5.05905e-11	2.68957e-08
ENSG00000132182	88.0549	2.98571	0.4567	6.53757	6.25254e-11	3.22631e-08
ENSG00000173581	60.3733	3.74136	0.576751	6.48696	8.75845e-11	4.39024e-08
ENSG00000117594	1792.85	-1.37013	0.211949	-6.46442	1.01688e-10	4.95561e-08
ENSG00000088836	108.275	2.62369	0.406151	6.4599	1.04775e-10	4.96804e-08
ENSG00000128052	84.1027	3.41003	0.532291	6.40632	1.4907e-10	6.88231e-08
ENSG00000118898	276.631	1.83823	0.289251	6.35512	2.0826e-10	9.36851e-08
ENSG00000119888	272.962	1.81695	0.286693	6.33762	2.33339e-10	1.02342e-07
ENSG00000138207	66.0376	-3.17717	0.502771	-6.31932	2.62715e-10	1.12417e-07
ENSG00000110492	106.587	2.59737	0.418512	6.20621	5.42769e-10	2.26722e-07
ENSG00000081041	1378.52	-1.31809	0.21285	-6.19254	5.92008e-10	2.41539e-07
ENSG00000064655	74.2859	2.93152	0.473913	6.18578	6.17979e-10	2.46405e-07
ENSG00000163923	45.2471	4.79443	0.77709	6.16973	6.8408e-10	2.667e-07
ENSG00000237515	66.939	3.15364	0.511849	6.16127	7.21626e-10	2.75222e-07
ENSG00000134243	361.772	1.91611	0.311608	6.1491	7.79239e-10	2.90872e-07
ENSG00000124225	1961.7	1.27436	0.207424	6.14373	8.06068e-10	2.94618e-07
ENSG00000169764	6270.34	-1.20103	0.195728	-6.13624	8.44973e-10	3.02535e-07
ENSG00000141753	1108.47	-1.42264	0.233861	-6.08329	1.17742e-09	4.13132e-07
ENSG00000177679	44.9124	4.362	0.721265	6.04771	1.46919e-09	5.05401e-07
ENSG00000115009	9314.24	-1.17701	0.194766	-6.0432	1.51089e-09	5.09751e-07
ENSG00000150687	144.26	2.09167	0.346521	6.03619	1.578e-09	5.22347e-07
ENSG00000278266	190.424	-1.97981	0.328297	-6.03055	1.63401e-09	5.30873e-07
ENSG00000095970	218.578	2.11574	0.351131	6.0255	1.68583e-09	5.37751e-07
ENSG00000165905	125.832	2.22746	0.369867	6.02233	1.71925e-09	5.38616e-07
ENSG00000168993	146.845	-2.06049	0.34326	-6.00272	1.94035e-09	5.97218e-07
ENSG00000069424	1673.79	-1.29704	0.216898	-5.97995	2.23202e-09	6.64334e-07
ENSG00000163739	10095.6	-1.15413	0.193004	-5.9798	2.23414e-09	6.64334e-07
ENSG00000164283	46.3094	-3.89715	0.652878	-5.96919	2.38428e-09	6.97163e-07
ENSG00000134824	1734.94	1.22826	0.206928	5.93566	2.92665e-09	8.41723e-07
ENSG00000078081	88.3786	2.5311	0.428916	5.90115	3.60976e-09	1.02144e-06
ENSG00000099864	43.4579	5.76295	0.981739	5.87014	4.35421e-09	1.21254e-06
ENSG00000103569	49.6762	-3.43837	0.58628	-5.86472	4.49885e-09	1.23325e-06
ENSG00000188677	39.9984	4.38845	0.755952	5.8052	6.42906e-09	1.73525e-06
ENSG00000146950	123.03	2.32375	0.401761	5.7839	7.29874e-09	1.94014e-06
ENSG00000106366	62091.1	-1.22925	0.213025	-5.77043	7.9069e-09	2.03998e-06
ENSG00000124191	382.745	1.48837	0.2579	5.77112	7.87467e-09	2.03998e-06
ENSG00000189223	623.684	-1.46473	0.254161	-5.76299	8.26389e-09	2.10118e-06
ENSG00000153162	271.418	-1.70799	0.297834	-5.73468	9.76967e-09	2.41407e-06
ENSG00000149596	486.934	1.39423	0.243045	5.73652	9.66429e-09	2.41407e-06
ENSG00000103888	269.207	5.02656	0.878046	5.72471	1.03612e-08	2.52469e-06
ENSG00000169740	43.6144	3.96622	0.693992	5.71508	1.0965e-08	2.6352e-06
ENSG00000105290	477.126	1.3923	0.246572	5.64662	1.63633e-08	3.87942e-06
ENSG00000158473	37.3898	5.11202	0.910946	5.61178	2.0026e-08	4.68448e-06
ENSG00000103241	43.1884	-3.59501	0.643909	-5.5831	2.36262e-08	5.45393e-06
ENSG00000167123	813.105	1.23599	0.223033	5.54175	2.99461e-08	6.82303e-06
ENSG00000108932	213.831	-1.91839	0.350022	-5.48077	4.23483e-08	9.52512e-06
ENSG00000111012	355.016	1.51317	0.277223	5.45832	4.80648e-08	1.0674e-05
ENSG00000131459	6969.42	-1.0791	0.197862	-5.45381	4.9303e-08	1.08122e-05
ENSG00000133477	272.265	1.57924	0.289811	5.44923	5.05895e-08	1.09573e-05
ENSG00000138061	1158.88	-1.34523	0.246975	-5.44684	5.12733e-08	1.097e-05
ENSG00000196368	33.8429	8.45711	1.55395	5.44235	5.2583e-08	1.11147e-05
ENSG00000135074	1703.45	1.26969	0.233621	5.4348	5.48564e-08	1.14572e-05
ENSG00000261150	134.32	2.29333	0.422174	5.43218	5.56699e-08	1.14903e-05
ENSG00000138347	93.8559	-2.19201	0.404955	-5.41296	6.19917e-08	1.26463e-05
ENSG00000104332	2023.27	1.23389	0.228418	5.40188	6.59455e-08	1.32982e-05
ENSG00000185909	82.2892	2.3759	0.44041	5.39474	6.86213e-08	1.36806e-05
ENSG00000157551	301.114	1.47489	0.274575	5.37152	7.80758e-08	1.53906e-05
ENSG00000186310	32.1723	8.39697	1.56552	5.36369	8.15396e-08	1.58948e-05
ENSG00000113504	31.6759	8.36027	1.56124	5.3549	8.56043e-08	1.65038e-05
ENSG00000099194	7994.06	1.16968	0.219561	5.32736	9.9651e-08	1.9003e-05
ENSG00000143126	829.623	1.3685	0.257763	5.30915	1.10136e-07	2.07767e-05
ENSG00000137642	180.767	1.69348	0.322353	5.25349	1.49242e-07	2.78542e-05
ENSG00000135842	47.4093	3.18241	0.60634	5.24855	1.53301e-07	2.83107e-05
ENSG00000157570	387.959	1.36662	0.261009	5.23591	1.64178e-07	3.00035e-05
ENSG00000260549	892.869	-1.37296	0.263414	-5.21218	1.86639e-07	3.37566e-05
ENSG00000137462	99.6415	2.16099	0.415642	5.19916	2.00191e-07	3.54763e-05
ENSG00000172159	128.798	-1.95537	0.375966	-5.20092	1.98301e-07	3.54763e-05
ENSG00000155962	234.749	-1.50534	0.291681	-5.16092	2.45738e-07	4.27579e-05
ENSG00000237512	59.2159	2.70372	0.523916	5.1606	2.46155e-07	4.27579e-05
ENSG00000149418	1758.13	1.12787	0.219256	5.14407	2.68853e-07	4.62427e-05
ENSG00000132639	44.918	-3.07493	0.598947	-5.1339	2.83806e-07	4.83407e-05
ENSG00000103811	462.56	1.29714	0.252833	5.13041	2.89114e-07	4.87713e-05
ENSG00000169429	18232.8	-1.3488	0.263166	-5.12526	2.97126e-07	4.96455e-05
ENSG00000175130	235.508	1.57309	0.308959	5.0916	3.55063e-07	5.87662e-05
ENSG00000011465	2821.04	-1.11324	0.221264	-5.03128	4.87207e-07	7.98837e-05
ENSG00000115380	3251.2	1.1323	0.225182	5.02836	4.94682e-07	8.03584e-05
ENSG00000139970	533.11	-1.24025	0.247528	-5.01055	5.42757e-07	8.73589e-05
ENSG00000189060	944.617	1.15807	0.231472	5.00307	5.64235e-07	8.99903e-05
ENSG00000112972	793.163	1.14391	0.228899	4.99744	5.80975e-07	9.18254e-05
ENSG00000197119	365.132	1.30277	0.261685	4.9784	6.41135e-07	9.95405e-05
ENSG00000136379	350.907	1.33593	0.26834	4.97851	6.40753e-07	9.95405e-05
ENSG00000143816	93.2556	2.04316	0.411342	4.96706	6.7974e-07	0.00010421
ENSG00000131067	93.1654	2.03417	0.409611	4.96611	6.83089e-07	0.00010421
ENSG00000180155	22.8388	7.89493	1.59788	4.94086	7.7777e-07	0.000117631
ENSG00000132517	68.0009	2.4989	0.506006	4.93848	7.87323e-07	0.000118058
ENSG00000259153	253.267	1.45124	0.294291	4.93131	8.16815e-07	0.000121442
ENSG00000130702	10595.1	1.00471	0.204423	4.91486	8.88462e-07	0.000130985
ENSG00000103490	22.1727	7.84827	1.60212	4.89867	9.64863e-07	0.000141063
ENSG00000229771	37.2106	3.32089	0.679331	4.88847	1.01621e-06	0.000147342
ENSG00000178445	42.6871	3.02631	0.619367	4.88614	1.02834e-06	0.000147879
ENSG00000023839	1036.35	-1.2952	0.265383	-4.88048	1.05829e-06	0.000150949
ENSG00000086570	1252.75	1.28186	0.2634	4.86658	1.13544e-06	0.000160646
ENSG00000187134	10709	-0.945123	0.19428	-4.86476	1.14598e-06	0.00016084
ENSG00000197355	68.874	2.31141	0.476405	4.85177	1.22361e-06	0.000170374
ENSG00000165821	42.0759	3.09981	0.643197	4.81937	1.44011e-06	0.000198939
ENSG00000029993	968.343	1.11707	0.233375	4.78657	1.69656e-06	0.000232535
ENSG00000179242	436.311	1.23008	0.258652	4.75573	1.97731e-06	0.000268914
ENSG00000231574	1288.36	-1.03055	0.218398	-4.71867	2.37386e-06	0.000320361
ENSG00000143878	1582.59	-0.987238	0.209741	-4.70694	2.51468e-06	0.000336776
ENSG00000163297	4601.36	-1.13529	0.241383	-4.70328	2.56016e-06	0.00033771
ENSG00000152270	24.797	-5.83659	1.24084	-4.70376	2.55418e-06	0.00033771
ENSG00000142910	1379.95	0.987631	0.210234	4.69778	2.6301e-06	0.000344347
ENSG00000074211	92.4941	2.02812	0.433483	4.67867	2.88746e-06	0.000375241
ENSG00000197632	185.509	-1.47603	0.317635	-4.64692	3.36929e-06	0.000434638
ENSG00000128165	33.7997	3.28431	0.707579	4.64162	3.45689e-06	0.000442684
ENSG00000104368	678.17	1.08943	0.234841	4.63902	3.50072e-06	0.000445048
ENSG00000182580	130.242	1.64825	0.356699	4.62085	3.82168e-06	0.000475515
ENSG00000151012	1020.95	-1.08495	0.234768	-4.62138	3.81194e-06	0.000475515
ENSG00000198910	224.932	1.35541	0.29332	4.62093	3.82032e-06	0.000475515
ENSG00000149809	119.134	1.7686	0.383778	4.60839	4.05809e-06	0.000501374
ENSG00000206195	325.947	-1.23258	0.268653	-4.58801	4.47485e-06	0.000548998
ENSG00000185818	146.635	-1.53636	0.335929	-4.57348	4.79693e-06	0.000584426
ENSG00000173530	3880.5	-1	0.220035	-4.54476	5.49981e-06	0.000665439
ENSG00000256235	1376.16	-0.958751	0.21106	-4.54255	5.55777e-06	0.000667847
ENSG00000169710	17711.7	0.92997	0.205239	4.53115	5.86633e-06	0.000700128
ENSG00000116661	618.405	1.11307	0.245774	4.52885	5.93045e-06	0.000702998
ENSG00000151136	209.095	1.36204	0.301312	4.52036	6.17349e-06	0.000726897
ENSG00000256001	79.8418	-1.92199	0.425734	-4.51454	6.34551e-06	0.00074217
ENSG00000100321	61.605	2.2131	0.490689	4.51019	6.47708e-06	0.000752542
ENSG00000159184	17.3402	7.47874	1.66556	4.49022	7.11481e-06	0.000821199
ENSG00000153531	524.745	-1.11855	0.250177	-4.47102	7.78462e-06	0.000892637
ENSG00000184792	1913.12	0.908535	0.204557	4.44147	8.93449e-06	0.00101784
ENSG00000203805	66.1617	2.27437	0.513165	4.43204	9.33442e-06	0.00105654
ENSG00000171608	581.293	1.08245	0.2453	4.41277	1.02055e-05	0.0011332
ENSG00000020181	31.7947	3.20811	0.726771	4.4142	1.01385e-05	0.0011332
ENSG00000197249	2192.1	0.949401	0.215084	4.41409	1.01436e-05	0.0011332
ENSG00000271270	95.4478	-1.82685	0.414358	-4.40887	1.03912e-05	0.00114656
ENSG00000109193	310.047	-1.36952	0.310928	-4.40463	1.05966e-05	0.00116191
ENSG00000149256	261.199	1.27819	0.290337	4.40243	1.07045e-05	0.00116646
ENSG00000134574	2202	0.90501	0.2057	4.39966	1.0842e-05	0.00117415
ENSG00000102996	216.54	1.40023	0.319981	4.37597	1.20892e-05	0.00130118
ENSG00000228223	15.1712	7.29671	1.66801	4.37449	1.21718e-05	0.00130209
ENSG00000154133	88.3791	1.82963	0.418736	4.36941	1.24584e-05	0.00132466
ENSG00000147180	15.003	7.29399	1.67093	4.36523	1.26988e-05	0.00134209
ENSG00000144583	21.4505	4.72138	1.0834	4.35793	1.31299e-05	0.00137913
ENSG00000151651	98.1672	1.7129	0.393168	4.35666	1.32064e-05	0.00137913
ENSG00000100227	1331.62	0.933536	0.214474	4.35267	1.34487e-05	0.00139612
ENSG00000115602	7366.34	-1.16237	0.267259	-4.34924	1.36612e-05	0.00140984
ENSG00000204099	25.0701	-3.62212	0.833781	-4.34422	1.39774e-05	0.00143403
ENSG00000168878	82.9409	-1.81746	0.422081	-4.30595	1.66272e-05	0.00169598
ENSG00000189221	3911.41	-1.147	0.267613	-4.28602	1.819e-05	0.00184466
ENSG00000185736	21.3496	5.32739	1.24345	4.28438	1.83253e-05	0.00184769
ENSG00000184557	69.5496	1.94376	0.454514	4.27657	1.89797e-05	0.00190274
ENSG00000196502	99.8297	1.73425	0.405647	4.27528	1.90901e-05	0.00190294
ENSG00000272398	364.213	1.14844	0.269323	4.26417	2.00648e-05	0.00197762
ENSG00000172379	72.451	1.92759	0.45194	4.26513	1.99784e-05	0.00197762
ENSG00000099889	92.1548	1.80763	0.424037	4.26291	2.01781e-05	0.00197768
ENSG00000072310	1583.75	0.896075	0.211218	4.24241	2.21133e-05	0.00215531
ENSG00000170425	501.543	1.02581	0.242356	4.23267	2.30938e-05	0.00223844
ENSG00000244509	6308.27	0.936718	0.222148	4.21664	2.47974e-05	0.00239036
ENSG00000165507	571.248	1.01976	0.242327	4.20818	2.57436e-05	0.00246801
ENSG00000198848	81.7198	-1.79306	0.427377	-4.1955	2.72269e-05	0.00259602
ENSG00000174332	32.1377	-2.85521	0.681829	-4.18758	2.81945e-05	0.00267375
ENSG00000179348	55.3228	2.18833	0.522962	4.18449	2.85813e-05	0.00269586
ENSG00000155893	377.363	1.2795	0.306232	4.17821	2.93806e-05	0.00275644
ENSG00000177508	1035.81	1.06904	0.255984	4.17621	2.96404e-05	0.00276602
ENSG00000162511	714.429	1.02482	0.245563	4.17333	3.00181e-05	0.00277857
ENSG00000028277	108.022	-1.80433	0.432406	-4.17277	3.00917e-05	0.00277857
ENSG00000112299	631.848	-1.08447	0.26024	-4.16721	3.08355e-05	0.00281759
ENSG00000126259	13.0027	7.08641	1.70041	4.16748	3.07989e-05	0.00281759
ENSG00000187244	188.313	1.47995	0.355317	4.16515	3.11154e-05	0.00282844
ENSG00000073350	202.629	1.27817	0.307247	4.16007	3.18149e-05	0.00287712
ENSG00000109667	610.99	0.965668	0.232754	4.14888	3.34113e-05	0.00300599
ENSG00000174899	12.6696	7.0456	1.70446	4.13362	3.57096e-05	0.00318015
ENSG00000104237	102.423	-1.6906	0.408982	-4.13368	3.57004e-05	0.00318015
ENSG00000185432	803.89	1.00363	0.243048	4.12935	3.63797e-05	0.00322346
ENSG00000185100	304.687	-1.1127	0.269899	-4.12267	3.74509e-05	0.0033017
ENSG00000164330	27.5831	-3.00801	0.731487	-4.11218	3.9194e-05	0.00343809
ENSG00000092068	144.373	-1.39217	0.338695	-4.11039	3.9499e-05	0.00344761
ENSG00000179403	23.929	6.50062	1.5827	4.10729	4.00336e-05	0.00345985
ENSG00000134871	9358.33	0.827731	0.201523	4.10738	4.00168e-05	0.00345985
ENSG00000064666	3387.1	0.822438	0.200331	4.10539	4.03631e-05	0.00347122
ENSG00000173210	4179	-0.819991	0.200166	-4.09655	4.19346e-05	0.00358709
ENSG00000083223	1917.33	-1.1306	0.276058	-4.09554	4.21193e-05	0.00358709
ENSG00000156453	1313.51	0.903996	0.220998	4.09052	4.304e-05	0.0036478
ENSG00000244687	73.5691	1.88805	0.461941	4.08722	4.36574e-05	0.00368234
ENSG00000168918	4416.49	0.825262	0.202335	4.07869	4.52909e-05	0.00378373
ENSG00000125895	19.5293	5.17084	1.26772	4.07884	4.52605e-05	0.00378373
ENSG00000069812	564.082	0.965	0.237481	4.06349	4.83437e-05	0.00401963
ENSG00000151834	706.421	-1.16068	0.286498	-4.05127	5.09405e-05	0.00421557
ENSG00000219507	2046.38	-0.911548	0.22509	-4.04971	5.1282e-05	0.0042239
ENSG00000137801	3553.71	1.28782	0.318306	4.04587	5.21293e-05	0.00427363
ENSG00000140044	326.836	-1.06777	0.264312	-4.0398	5.34971e-05	0.00436536
ENSG00000282851	48.8484	-2.16527	0.536624	-4.03498	5.46061e-05	0.00443523
ENSG00000151773	116.446	-1.51762	0.376862	-4.02699	5.6495e-05	0.00456751
ENSG00000187678	3823.99	-0.868761	0.21626	-4.0172	5.88925e-05	0.0047395
ENSG00000173597	141.83	-1.54883	0.387089	-4.00123	6.30145e-05	0.00504807
ENSG00000120885	139.714	1.38129	0.346674	3.98441	6.76477e-05	0.00539459
ENSG00000198121	139.673	-1.46249	0.36779	-3.97642	6.99613e-05	0.00555385
ENSG00000100644	9168.14	-1.08278	0.272696	-3.97063	7.16816e-05	0.00563938
ENSG00000265096	54.5853	-2.38354	0.600151	-3.97156	7.14023e-05	0.00563938
ENSG00000113739	2357.85	-0.821188	0.207542	-3.95674	7.59802e-05	0.00595088
ENSG00000011105	802.019	0.906158	0.229116	3.95501	7.65299e-05	0.00596729
ENSG00000232480	35.9292	2.66304	0.674782	3.94653	7.92936e-05	0.00615543
ENSG00000132563	292.375	1.12425	0.285357	3.93981	8.15473e-05	0.00630249
ENSG00000213088	380.521	1.02701	0.260749	3.93867	8.19338e-05	0.00630459
ENSG00000111885	345.26	-1.36466	0.346834	-3.93462	8.33296e-05	0.00635624
ENSG00000204103	1435.67	-0.843518	0.21435	-3.93525	8.31118e-05	0.00635624
ENSG00000168528	5873.51	0.878239	0.223363	3.93189	8.42818e-05	0.00637345
ENSG00000133110	11.0024	6.84379	1.74016	3.93286	8.39397e-05	0.00637345
ENSG00000253368	890.773	-0.878553	0.223604	-3.92906	8.52798e-05	0.00642124
ENSG00000122641	5548.54	-0.873703	0.222661	-3.92392	8.7121e-05	0.00653184
ENSG00000182752	1117.44	-1.05806	0.269856	-3.92083	8.82463e-05	0.00658805
ENSG00000250771	84.5315	-1.63992	0.418816	-3.91561	9.01747e-05	0.0067035
ENSG00000169403	1092.92	0.863139	0.220713	3.91069	9.20315e-05	0.00678403
ENSG00000174343	1879.27	-0.848717	0.217024	-3.91071	9.20243e-05	0.00678403
ENSG00000131069	1405.21	0.82925	0.212106	3.90959	9.24517e-05	0.00678649
ENSG00000126878	54.1689	1.97331	0.507515	3.88819	0.000100995	0.00738275
ENSG00000108679	5253.05	0.834138	0.214628	3.88643	0.00010173	0.00740558
ENSG00000101670	202.963	1.32728	0.341871	3.88239	0.000103434	0.00749853
ENSG00000138821	3696.56	-0.914567	0.235681	-3.88053	0.00010423	0.00752515
ENSG00000151692	85.3489	5.98738	1.54833	3.86699	0.000110186	0.00792258
ENSG00000052344	415.29	0.982766	0.255403	3.8479	0.000119133	0.00853088
ENSG00000148400	2910.4	0.847787	0.220523	3.84443	0.000120834	0.00861752
ENSG00000184937	10.3354	6.7567	1.75949	3.84015	0.000122962	0.00873376
ENSG00000111424	1227.01	0.817329	0.212976	3.83765	0.000124217	0.00878737
ENSG00000204967	10.3365	6.74217	1.75915	3.83262	0.000126783	0.00893288
ENSG00000144810	954.237	0.950863	0.248399	3.82796	0.000129209	0.00906738
ENSG00000167617	120.002	1.50439	0.393397	3.82412	0.000131243	0.00917339
ENSG00000082397	9.63633	-6.79609	1.77862	-3.82099	0.000132916	0.00925348
ENSG00000108947	112.1	1.5116	0.396356	3.81374	0.000136879	0.0094917
ENSG00000162711	168.277	1.22266	0.321467	3.80338	0.000142734	0.00985874
ENSG00000160752	2299.98	0.791844	0.208757	3.79313	0.00014876	0.0102134
ENSG00000146904	258.23	1.1453	0.301977	3.79268	0.000149033	0.0102134
ENSG00000174502	60.814	-1.98616	0.523857	-3.79142	0.000149787	0.0102252
ENSG00000196872	127.869	1.34641	0.35612	3.78079	0.000156334	0.0106272
ENSG00000135083	178.827	1.28843	0.340863	3.7799	0.000156888	0.0106272
ENSG00000149591	137.709	1.31361	0.347713	3.77787	0.000158178	0.0106734
ENSG00000170458	177.768	1.18748	0.314406	3.77689	0.000158798	0.0106741
ENSG00000149639	2074.53	0.855127	0.226983	3.76737	0.000164978	0.0110472
ENSG00000169991	369.609	0.982865	0.261402	3.75998	0.00016993	0.0112595
ENSG00000180573	399.15	-0.97972	0.26058	-3.75976	0.000170074	0.0112595
ENSG00000274180	339.718	0.986334	0.262334	3.75984	0.00017002	0.0112595
ENSG00000169242	402.47	0.990199	0.263796	3.75366	0.000174271	0.0114193
ENSG00000159788	1595.58	0.820041	0.218494	3.75314	0.00017463	0.0114193
ENSG00000110013	656.357	-0.899434	0.239648	-3.75315	0.000174626	0.0114193
ENSG00000167178	16.0375	4.88157	1.30089	3.75249	0.00017509	0.0114193
ENSG00000103257	10031.7	0.772701	0.206736	3.73762	0.000185767	0.0120707
ENSG00000172893	1876.12	0.770429	0.206368	3.73329	0.000188996	0.0122051
ENSG00000006432	1482.08	0.846044	0.22664	3.73298	0.000189226	0.0122051
ENSG00000137959	228.691	-1.08875	0.293024	-3.71558	0.000202739	0.0130288
ENSG00000010438	9.67013	6.63947	1.78744	3.71452	0.000203592	0.0130359
ENSG00000108821	176.711	1.16526	0.314397	3.70634	0.000210276	0.0134148
ENSG00000173705	149.926	1.24327	0.335875	3.70159	0.00021425	0.0136188
ENSG00000106078	143.807	1.33699	0.36312	3.68194	0.000231463	0.0146599
ENSG00000084636	423.365	0.915684	0.24913	3.67553	0.00023736	0.0149793
ENSG00000121931	55.9137	1.83876	0.500422	3.67441	0.000238399	0.014991
ENSG00000145675	2173.53	-1.00525	0.27393	-3.66975	0.000242787	0.0152124
ENSG00000246705	766.416	0.891772	0.244254	3.65101	0.000261213	0.0163086
ENSG00000117595	3315.04	0.79241	0.217361	3.64559	0.000266782	0.0165386
ENSG00000265763	102.418	1.50154	0.411835	3.64596	0.000266391	0.0165386
ENSG00000179593	9126.04	-0.708414	0.194542	-3.64144	0.000271114	0.016748
ENSG00000101255	1326.01	0.821552	0.225959	3.63584	0.000277074	0.0170561
ENSG00000124839	186.833	1.17671	0.324606	3.62505	0.000288911	0.0176608
ENSG00000134569	133.676	1.33812	0.369132	3.62506	0.000288898	0.0176608
ENSG00000246223	64.8811	-1.66381	0.459357	-3.62204	0.00029229	0.0178053
ENSG00000164050	2208.7	0.749163	0.207126	3.61695	0.000298094	0.0180915
ENSG00000177432	16.2711	5.93179	1.64037	3.61612	0.00029905	0.0180915
ENSG00000100395	660.4	0.854744	0.236595	3.61269	0.000303037	0.0182697
ENSG00000170345	1068.79	0.811735	0.22476	3.61157	0.000304352	0.0182861
ENSG00000145819	81.1178	1.5266	0.423823	3.60198	0.000315801	0.0189093
ENSG00000110427	249.168	1.07768	0.300732	3.58352	0.000338998	0.0202292
ENSG00000067082	4043.77	-0.707542	0.197548	-3.58162	0.000341464	0.0203073
ENSG00000105767	125.9	1.26029	0.352851	3.57174	0.000354621	0.0210185
ENSG00000196159	311.419	-1.31285	0.368291	-3.5647	0.00036427	0.0215177
ENSG00000197381	465.869	0.884515	0.24823	3.56329	0.000366229	0.0215608
ENSG00000116133	5508.48	0.727293	0.204487	3.55668	0.000375571	0.0220369
ENSG00000197457	88.7582	1.4483	0.407661	3.5527	0.000381296	0.0222982
ENSG00000155307	2201.81	-0.934872	0.263227	-3.55157	0.000382934	0.0223196
ENSG00000161638	27682.9	-0.69392	0.195844	-3.54323	0.000395263	0.0229619
ENSG00000149131	76.8541	-1.51118	0.426828	-3.54048	0.000399401	0.0231257
ENSG00000140443	1741.27	0.994277	0.281409	3.53322	0.000410537	0.0236923
ENSG00000117394	1355.96	0.778008	0.220478	3.52873	0.00041756	0.0240186
ENSG00000110042	350.638	0.9189	0.261596	3.51266	0.000443641	0.0252702
ENSG00000139508	133.988	1.27312	0.362313	3.51386	0.000441647	0.0252702
ENSG00000178773	632.716	-0.94896	0.270151	-3.51271	0.000443566	0.0252702
ENSG00000184347	18.0499	3.40351	0.970432	3.50721	0.000452831	0.0257102
ENSG00000145632	1047.27	0.821547	0.235508	3.4884	0.000485918	0.0274745
ENSG00000135318	8222.98	-0.7548	0.216461	-3.487	0.000488473	0.0274745
ENSG00000100181	186.867	-1.07521	0.308353	-3.48693	0.000488603	0.0274745
ENSG00000089486	324.4	-0.916716	0.263217	-3.48274	0.000496305	0.0278184
ENSG00000130164	4312.34	0.737244	0.211951	3.47837	0.000504479	0.0281866
ENSG00000181754	29.2186	2.37704	0.683874	3.47584	0.000509255	0.0283631
ENSG00000166394	47.21	-1.84943	0.532784	-3.47125	0.000518034	0.0287607
ENSG00000135838	156.127	-1.13113	0.325958	-3.47015	0.000520159	0.0287876
ENSG00000158106	53.29	1.7431	0.503196	3.46405	0.000532106	0.0293562
ENSG00000224272	7.92149	-6.51157	1.8808	-3.46213	0.000535914	0.0294445
ENSG00000049192	515.809	-0.943388	0.272542	-3.46144	0.000537288	0.0294445
ENSG00000156313	597	-0.870634	0.251576	-3.46072	0.000538742	0.0294445
ENSG00000166145	2697.48	0.728622	0.210768	3.45699	0.000546253	0.0297623
ENSG00000188002	13.6825	4.65432	1.35018	3.44718	0.000566471	0.0307683
ENSG00000205336	531.151	0.825561	0.240006	3.43975	0.00058226	0.0315283
ENSG00000180447	63.5469	1.657	0.482391	3.43497	0.000592622	0.0319906
ENSG00000232187	731.649	-0.81358	0.237081	-3.43165	0.000599916	0.032285
ENSG00000136158	547.602	-0.922571	0.269252	-3.42642	0.000611596	0.032813
ENSG00000203668	333.883	-1.02024	0.298292	-3.42028	0.000625578	0.0332266
ENSG00000226564	476.513	-0.879777	0.257267	-3.41971	0.000626882	0.0332266
ENSG00000134548	304.208	-1.0242	0.29937	-3.42118	0.000623501	0.0332266
ENSG00000124102	147.452	-1.15749	0.33824	-3.4221	0.000621404	0.0332266
ENSG00000112559	777.498	0.8159	0.238773	3.41705	0.000633038	0.0333562
ENSG00000197444	22.9718	2.66743	0.780634	3.41701	0.000633129	0.0333562
ENSG00000185436	66.9741	1.598	0.468602	3.41014	0.000649301	0.0340758
ENSG00000178662	7.66804	6.32856	1.85656	3.40875	0.000652615	0.0340758
ENSG00000102879	143.428	1.19849	0.351557	3.40908	0.000651822	0.0340758
ENSG00000154764	139.076	1.16757	0.342679	3.40719	0.000656346	0.0341689
ENSG00000079459	5547.11	0.67788	0.199516	3.39762	0.000679745	0.0352824
ENSG00000095539	47.2768	1.82743	0.53844	3.39393	0.000688975	0.035656
ENSG00000108342	20025.6	-0.727633	0.214945	-3.38521	0.000711239	0.0366999
ENSG00000134668	341.992	-0.963023	0.284691	-3.3827	0.000717767	0.0368781
ENSG00000226950	773.938	0.789232	0.233344	3.38227	0.000718896	0.0368781
ENSG00000136378	1037.12	0.731272	0.21629	3.38097	0.0007223	0.0369447
ENSG00000100968	146.098	-1.1409	0.337659	-3.37885	0.000727907	0.0371233
ENSG00000177459	13.4371	5.64873	1.67803	3.36629	0.000761864	0.0387424
ENSG00000135709	363.593	0.919182	0.273293	3.36336	0.000770004	0.0390432
ENSG00000123094	804.077	-0.8777	0.261597	-3.35517	0.000793169	0.0399866
ENSG00000135111	546.715	0.870681	0.259474	3.35557	0.000792025	0.0399866
ENSG00000110400	4986.64	0.70286	0.209899	3.34856	0.000812316	0.0407179
ENSG00000124243	411.342	0.892891	0.266645	3.34862	0.000812151	0.0407179
ENSG00000130147	1392.95	-0.781313	0.23355	-3.34538	0.000821695	0.0410707
ENSG00000234975	1567.59	-0.795653	0.238274	-3.33923	0.000840115	0.0418721
ENSG00000165025	14.5595	3.67993	1.10252	3.33775	0.000844588	0.0419758
ENSG00000147144	233.098	0.9796	0.293653	3.33591	0.000850198	0.0420166
ENSG00000186847	788.346	-0.755299	0.226408	-3.33602	0.000849882	0.0420166
ENSG00000198363	13727.7	-0.817244	0.245127	-3.33396	0.000856199	0.0421943
ENSG00000130635	19.2832	3.02156	0.906607	3.33282	0.000859709	0.0422485
ENSG00000161682	142.849	1.12835	0.33879	3.33054	0.000866766	0.0424764
ENSG00000108840	600.865	0.794281	0.238543	3.32972	0.000869335	0.0424836
ENSG00000163362	499.315	0.872778	0.262199	3.32868	0.000872577	0.0425236
ENSG00000143776	2475.02	-0.811286	0.243965	-3.32543	0.000882833	0.0427857
ENSG00000142235	179.15	1.07732	0.323919	3.32588	0.000881395	0.0427857
ENSG00000197043	3231.57	-0.66801	0.201014	-3.3232	0.000889921	0.0430104
ENSG00000119630	369.425	0.882956	0.265783	3.32209	0.000893466	0.0430631
ENSG00000251630	24.6498	-2.51394	0.757531	-3.31859	0.000904722	0.0434861
ENSG00000172086	498.582	-0.804488	0.242717	-3.31451	0.000918028	0.0440052
ENSG00000040608	87.3561	1.40772	0.424941	3.31274	0.000923861	0.0441641
ENSG00000108219	2317.83	0.681279	0.205869	3.30929	0.000935342	0.0444706
ENSG00000065361	134.257	1.21133	0.366036	3.30932	0.00093523	0.0444706
ENSG00000114948	301.739	-0.897268	0.271605	-3.30358	0.000954582	0.0452627
ENSG00000276547	12.1923	4.47771	1.35613	3.30183	0.000960576	0.0454241
ENSG00000168077	419.188	0.841329	0.255032	3.29892	0.000970578	0.0457737
ENSG00000144655	26751.7	-0.648914	0.197065	-3.29289	0.000991643	0.0464576
ENSG00000198729	316.839	0.879964	0.267264	3.2925	0.000993023	0.0464576
ENSG00000078804	199.888	1.01294	0.307568	3.29338	0.000989901	0.0464576
ENSG00000242960	1325.09	-0.820858	0.249741	-3.28684	0.0010132	0.0471499
ENSG00000151023	57.1233	-1.71577	0.521954	-3.2872	0.00101188	0.0471499
ENSG00000166897	311.49	0.931333	0.283828	3.28133	0.00103319	0.0479533
ENSG00000148926	1218.47	-0.711341	0.216995	-3.27815	0.0010449	0.0483685
ENSG00000227376	863.534	-0.863244	0.263608	-3.27473	0.00105763	0.0488289
ENSG00000101384	1340.05	0.845738	0.258494	3.27179	0.00106867	0.0492095
ENSG00000230387	82.9088	-1.50553	0.460575	-3.26881	0.00108	0.0496008
ENSG00000073756	618.246	1.07947	0.330463	3.26654	0.00108872	0.049741
ENSG00000160471	16.9936	3.05215	0.934287	3.26683	0.00108761	0.049741
ENSG00000130844	80.0256	1.45095	0.444421	3.26481	0.00109539	0.0499156
ENSG00000183307	12.4261	5.53752	1.69689	3.26334	0.00110108	0.0500449
ENSG00000101158	2065.29	0.6633	0.203426	3.26065	0.00111156	0.0503907
ENSG00000124226	1218.4	0.689169	0.211861	3.25293	0.0011422	0.0516464
ENSG00000128567	35.7507	2.02991	0.624496	3.25047	0.00115215	0.0519621
ENSG00000132823	687.421	0.740244	0.227943	3.2475	0.00116424	0.0523729
ENSG00000185201	3010.66	0.785372	0.242182	3.2429	0.00118318	0.0526846
ENSG00000006534	2083.13	-0.674086	0.207729	-3.24502	0.00117441	0.0526846
ENSG00000123201	15.1917	-3.25463	1.0036	-3.24295	0.00118298	0.0526846
ENSG00000039068	697.25	0.884591	0.272657	3.24433	0.00117726	0.0526846
ENSG00000206337	73.7316	1.41812	0.437799	3.2392	0.00119866	0.0532385
ENSG00000129194	390.617	0.921524	0.284767	3.23606	0.00121192	0.0536919
ENSG00000196876	30.997	2.32608	0.721243	3.2251	0.00125929	0.0555502
ENSG00000166813	233.481	-0.929497	0.288226	-3.22489	0.0012602	0.0555502
ENSG00000142949	5002.03	0.72454	0.224883	3.22186	0.00127363	0.0558616
ENSG00000148426	1132.45	0.689223	0.213917	3.22192	0.00127336	0.0558616
ENSG00000139266	260.588	0.899691	0.279492	3.21903	0.00128627	0.0561352
ENSG00000179111	256.085	0.910819	0.282928	3.21926	0.00128522	0.0561352
ENSG00000184602	123.051	1.15192	0.358073	3.217	0.00129537	0.0563918
ENSG00000171056	492.678	0.78794	0.245324	3.21184	0.00131888	0.0572734
ENSG00000125618	123.688	-1.15339	0.359655	-3.20692	0.00134162	0.0581171
ENSG00000185716	427.885	-0.805248	0.251172	-3.20596	0.00134613	0.0581688
ENSG00000184500	664.664	-0.825831	0.257812	-3.20323	0.00135896	0.0584351
ENSG00000180730	82.7518	-1.32731	0.414346	-3.20339	0.00135821	0.0584351
ENSG00000112218	6.66768	6.13044	1.91491	3.20143	0.00136748	0.058658
ENSG00000230257	6.27889	-6.17747	1.93049	-3.19995	0.00137453	0.0588165
ENSG00000176658	1073.32	0.692622	0.216794	3.19484	0.00139906	0.0597206
ENSG00000013016	95.3486	-1.24806	0.391181	-3.19049	0.0014203	0.0603333
ENSG00000137474	16.4927	3.01164	0.943891	3.19067	0.00141945	0.0603333
ENSG00000167889	44.9808	1.7724	0.556144	3.18693	0.00143789	0.0609334
ENSG00000064687	631.362	0.810734	0.25449	3.18572	0.00144395	0.0610425
ENSG00000256292	81.9387	-1.32782	0.41698	-3.18438	0.00145066	0.061179
ENSG00000276170	85.5415	-1.35223	0.424785	-3.18333	0.00145591	0.0612528
ENSG00000078098	150.844	1.14451	0.360006	3.17914	0.00147711	0.0619962
ENSG00000155961	6.5017	6.07952	1.91344	3.17727	0.00148669	0.0622493
ENSG00000272933	180.638	0.994654	0.313491	3.17283	0.00150959	0.0630576
ENSG00000265972	11123.2	0.791939	0.249886	3.1692	0.00152859	0.0636999
ENSG00000177595	1382.17	0.677564	0.214579	3.15764	0.00159051	0.0659667
ENSG00000231993	13.3709	3.56126	1.12775	3.15783	0.00158948	0.0659667
ENSG00000130203	16.3375	2.98304	0.945709	3.15429	0.00160891	0.0665725
ENSG00000119655	1651.39	0.670609	0.212831	3.15091	0.00162765	0.0671893
ENSG00000078900	84.4502	1.32941	0.422203	3.14874	0.00163974	0.0673714
ENSG00000110245	18.8035	-2.7297	0.866904	-3.14879	0.00163947	0.0673714
ENSG00000159403	598.711	0.758761	0.24106	3.14761	0.00164612	0.0674416
ENSG00000161714	1655.76	0.66752	0.212108	3.14707	0.00164914	0.0674416
ENSG00000170835	111.253	1.28524	0.408584	3.14559	0.00165754	0.0676276
ENSG00000188707	75.3599	-1.44252	0.458978	-3.14289	0.00167291	0.0680962
ENSG00000157557	787.304	0.708341	0.225439	3.14206	0.00167766	0.0681315
ENSG00000164400	24.1512	-2.35027	0.748973	-3.138	0.00170108	0.068923
ENSG00000233030	5.99073	-6.11033	1.95081	-3.13221	0.00173498	0.0701349
ENSG00000056558	66.0918	-1.44903	0.463579	-3.12576	0.00177348	0.0713621
ENSG00000273760	53.6584	-1.55776	0.49832	-3.12603	0.00177182	0.0713621
ENSG00000197565	2868.55	0.698001	0.223443	3.12384	0.00178506	0.0715003
ENSG00000130653	58.1576	-1.5548	0.497651	-3.12428	0.00178242	0.0715003
ENSG00000187908	301.611	0.839468	0.268929	3.12152	0.0017992	0.0717389
ENSG00000261371	55.1155	-1.55435	0.497846	-3.12215	0.00179536	0.0717389
ENSG00000124098	1281.95	0.658283	0.211018	3.11955	0.00181125	0.0720558
ENSG00000161040	17.9045	-2.85415	0.916097	-3.11555	0.00183602	0.0728759
ENSG00000161921	142.64	1.06277	0.341235	3.11449	0.00184263	0.0729731
ENSG00000177106	3709.14	0.631963	0.203137	3.11101	0.00186447	0.0736719
ENSG00000154930	11.4233	5.44296	1.75002	3.11023	0.00186943	0.0737016
ENSG00000183421	196.698	0.963483	0.309982	3.10819	0.00188237	0.0740455
ENSG00000165795	30.5082	2.02599	0.652619	3.10439	0.00190669	0.0748345
ENSG00000253537	12.2704	3.88534	1.25306	3.10068	0.00193076	0.0752739
ENSG00000125726	2243.83	0.669988	0.216073	3.10075	0.00193032	0.0752739
ENSG00000152454	6.16795	6.01089	1.93779	3.10193	0.00192263	0.0752739
ENSG00000132274	1251.05	0.731141	0.236276	3.09444	0.00197188	0.0767066
ENSG00000160179	207.664	0.996156	0.322121	3.09249	0.00198486	0.0770406
ENSG00000126001	1908.61	0.654859	0.212119	3.08722	0.00202035	0.0782452
ENSG00000115221	611.93	0.850787	0.275666	3.08629	0.00202668	0.0783173
ENSG00000111252	1020.77	-0.742144	0.240585	-3.08475	0.00203723	0.078552
ENSG00000163220	5275.86	0.639832	0.207634	3.08153	0.00205937	0.0792316
ENSG00000235523	17.326	-3.03212	0.984475	-3.07993	0.00207047	0.0794845
ENSG00000079308	231.06	-0.934763	0.30427	-3.07215	0.00212522	0.0810816
ENSG00000112984	721.376	0.739151	0.240515	3.0732	0.00211776	0.0810816
ENSG00000139364	178.303	1.04402	0.339844	3.07205	0.00212594	0.0810816
ENSG00000143469	6.16727	6.02424	1.96281	3.06919	0.00214643	0.081527
ENSG00000237264	732.517	-0.731876	0.238465	-3.06912	0.00214691	0.081527
ENSG00000272808	10.6024	5.30559	1.73151	3.06413	0.00218301	0.0827188
ENSG00000127329	22.4028	2.50293	0.81724	3.06266	0.0021938	0.0829482
ENSG00000143401	1666.33	-0.646176	0.2111	-3.061	0.002206	0.0832301
ENSG00000179085	261.901	1.00192	0.327591	3.05845	0.00222486	0.0837616
ENSG00000248187	36.0764	-1.94948	0.637871	-3.05623	0.00224138	0.084203
ENSG00000041982	226.435	1.03054	0.33735	3.05479	0.00225215	0.0844269
ENSG00000141622	207.866	0.941696	0.308568	3.05183	0.00227453	0.0850487
ENSG00000076826	167.78	0.989358	0.32424	3.05131	0.00227844	0.0850487
ENSG00000134339	271.834	-0.99407	0.325973	-3.04955	0.00229185	0.0853679
ENSG00000006118	2664.34	0.618135	0.202893	3.04661	0.00231436	0.0860237
ENSG00000183688	10.7675	5.34774	1.75915	3.03996	0.00236609	0.0877603
ENSG00000077274	34.9411	1.93753	0.638185	3.036	0.00239737	0.0885574
ENSG00000179630	200.422	-1.00303	0.330382	-3.03597	0.00239767	0.0885574
ENSG00000115112	1695.31	0.707358	0.233661	3.02728	0.00246767	0.0909513
ENSG00000101224	8462.51	0.587134	0.194273	3.0222	0.00250941	0.0920779
ENSG00000054793	1238.89	0.8376	0.277107	3.02266	0.00250562	0.0920779
ENSG00000099953	57.2221	1.53535	0.508117	3.02165	0.00251398	0.0920779
ENSG00000196549	3486.19	-0.801555	0.26572	-3.01654	0.00255679	0.0934508
ENSG00000102854	1301.35	-0.709439	0.235531	-3.01208	0.00259464	0.0946369
ENSG00000079435	96.4341	1.1674	0.388451	3.00528	0.00265338	0.0965786
ENSG00000182013	207.996	0.932411	0.310527	3.00267	0.00267618	0.097207
ENSG00000223572	177.903	1.00948	0.336437	3.00051	0.00269529	0.0976986
ENSG00000070961	782.074	-0.71676	0.239116	-2.99755	0.00272161	0.0984493
ENSG00000168421	10.3032	-3.85357	1.28623	-2.99603	0.00273521	0.0987376
ENSG00000280237	255.406	-0.931395	0.311057	-2.99429	0.00275083	0.0990977
ENSG00000169418	13.0693	3.50944	1.17372	2.99002	0.00278961	0.100084
ENSG00000181885	179.867	0.936331	0.313151	2.99003	0.00278953	0.100084
ENSG00000213362	525.007	-0.769017	0.257329	-2.98846	0.00280386	0.100389
ENSG00000276600	302.845	-0.806803	0.270428	-2.98343	0.00285036	0.101847
ENSG00000167363	34.1086	2.0538	0.688825	2.9816	0.00286751	0.102251
ENSG00000177565	1874.97	-0.717615	0.241004	-2.9776	0.00290511	0.103173
ENSG00000101955	2902.67	-0.601001	0.201799	-2.97822	0.00289925	0.103173
ENSG00000231890	24.3717	-2.2639	0.760615	-2.97641	0.00291645	0.103366
ENSG00000147119	264.236	0.830262	0.279406	2.97152	0.00296328	0.104814
ENSG00000278540	3447.71	0.689879	0.232221	2.97079	0.00297036	0.104853
ENSG00000138166	954.662	-0.645917	0.217633	-2.96792	0.00299827	0.105626
ENSG00000109107	295.013	0.844987	0.284869	2.96623	0.00301473	0.105993
ENSG00000149177	398.326	-0.794012	0.267953	-2.96325	0.00304407	0.10681
ENSG00000168824	57.5675	1.46413	0.494558	2.96048	0.00307165	0.107349
ENSG00000064300	16.0929	2.74493	0.927093	2.96079	0.00306848	0.107349
ENSG00000100100	114.896	1.0712	0.362004	2.95907	0.00308565	0.107623
ENSG00000170271	173.118	0.959255	0.324501	2.9561	0.0031156	0.10829
ENSG00000124181	1841.74	0.63532	0.214929	2.95595	0.00311711	0.10829
ENSG00000101084	333.51	0.783075	0.26501	2.95489	0.00312779	0.108446
ENSG00000129521	89.4179	-1.18837	0.402483	-2.95261	0.00315102	0.109036
ENSG00000164114	342.438	-0.8928	0.302923	-2.94728	0.00320583	0.110715
ENSG00000237424	83.0502	-1.27297	0.432057	-2.94631	0.00321592	0.110845
ENSG00000158715	954.674	0.647986	0.220337	2.94088	0.0032728	0.112584
ENSG00000154734	26.3629	-2.06139	0.701408	-2.93893	0.00329347	0.113074
ENSG00000184731	379.724	-0.83499	0.284291	-2.9371	0.00331298	0.113521
ENSG00000121210	1162.81	-0.659027	0.224632	-2.93381	0.00334832	0.114509
ENSG00000277559	29.138	-1.9653	0.670788	-2.92984	0.00339134	0.115754
ENSG00000106688	153.067	-1.05081	0.358742	-2.92915	0.00339892	0.115788
ENSG00000169116	65.05	1.32533	0.454156	2.91823	0.00352027	0.119689
ENSG00000166123	703.627	0.685807	0.235248	2.91526	0.00355395	0.120601
ENSG00000114270	963.697	0.696562	0.239077	2.91354	0.00357353	0.121031
ENSG00000125834	1049.77	0.631109	0.216742	2.91179	0.00359361	0.121476
ENSG00000001036	1691.84	-0.623579	0.214271	-2.91023	0.00361164	0.121617
ENSG00000166741	5962.52	0.674812	0.231856	2.91047	0.0036088	0.121617
ENSG00000182541	2158.34	0.615465	0.211614	2.90843	0.00363244	0.122084
ENSG00000179913	257.937	0.832552	0.286489	2.90605	0.00366026	0.122783
ENSG00000163485	35.9224	1.77301	0.610632	2.90356	0.00368942	0.123525
ENSG00000165802	3207.43	-0.583405	0.201029	-2.90209	0.00370682	0.123871
ENSG00000186480	720.836	0.66824	0.230525	2.89878	0.00374621	0.12495
ENSG00000067798	297.79	-0.876827	0.302639	-2.89727	0.00376425	0.125313
ENSG00000100116	378.555	0.792694	0.273757	2.89561	0.00378425	0.12574
ENSG00000074527	366.271	0.930984	0.322055	2.89076	0.00384315	0.127456
ENSG00000128604	257.234	0.813388	0.281745	2.88696	0.00388978	0.128517
ENSG00000125648	584.897	0.703038	0.243489	2.88735	0.00388507	0.128517
ENSG00000129354	302.361	0.801618	0.277825	2.88534	0.00390991	0.128939
ENSG00000162738	68.3064	1.2952	0.449333	2.8825	0.00394527	0.129375
ENSG00000135299	57.4142	1.3865	0.480953	2.88283	0.00394123	0.129375
ENSG00000118707	533.354	0.704853	0.244468	2.88322	0.00393638	0.129375
ENSG00000188868	5.33514	5.78382	2.00789	2.88055	0.00396978	0.129936
ENSG00000103044	354.422	0.782342	0.271652	2.87995	0.00397744	0.129945
ENSG00000087586	1130.72	0.631576	0.219378	2.87894	0.0039902	0.130119
ENSG00000105835	17877.1	-0.712567	0.247616	-2.87771	0.00400571	0.130383
ENSG00000111799	3208.29	0.857577	0.298398	2.87394	0.00405392	0.131707
ENSG00000185215	1574.8	0.60987	0.212478	2.87028	0.00410111	0.132994
ENSG00000160094	536.531	0.680421	0.237782	2.86153	0.00421601	0.136468
ENSG00000172183	77.2212	1.21495	0.424821	2.85992	0.00423753	0.136912
ENSG00000165169	380.312	-0.856555	0.299657	-2.85845	0.0042571	0.13704
ENSG00000120093	62.8602	1.3151	0.460023	2.85876	0.00425297	0.13704
ENSG00000140848	943.36	0.628955	0.220095	2.85765	0.00426794	0.137137
ENSG00000008853	679.112	0.653805	0.229221	2.85229	0.00434055	0.139215
ENSG00000156687	13.8115	3.28395	1.15165	2.85152	0.00435109	0.139298
ENSG00000165092	17.5487	2.91975	1.0243	2.85047	0.00436551	0.139506
ENSG00000166689	51.2873	1.47873	0.519118	2.84855	0.0043919	0.140094
ENSG00000179051	2627.63	0.59919	0.210451	2.84717	0.00441096	0.140353
ENSG00000183287	2729.25	-0.579921	0.203709	-2.84681	0.00441602	0.140353
ENSG00000186523	66.167	-1.31671	0.462658	-2.84598	0.00442756	0.140465
ENSG00000167107	473.709	0.713399	0.250758	2.84497	0.00444154	0.140654
ENSG00000110811	932.026	0.695528	0.244986	2.83905	0.0045248	0.142775
ENSG00000177464	38.8668	1.65256	0.582027	2.83932	0.00452095	0.142775
ENSG00000173702	64.8696	-1.30015	0.458632	-2.83485	0.00458466	0.144146
ENSG00000122862	2582.26	-0.610596	0.215374	-2.83505	0.00458184	0.144146
ENSG00000234741	9144.96	-0.583794	0.206126	-2.83222	0.00462254	0.145076
ENSG00000142871	2356.66	-0.596091	0.210675	-2.82944	0.00466299	0.146085
ENSG00000076716	209.829	0.844643	0.29861	2.82858	0.00467549	0.146215
ENSG00000167642	2134.2	0.591036	0.209051	2.82723	0.0046952	0.14657
ENSG00000162980	497.531	-0.776533	0.274891	-2.82488	0.00472986	0.14739
ENSG00000163428	1218.07	-0.646823	0.229165	-2.82252	0.00476471	0.147731
ENSG00000213949	786.438	0.789235	0.279629	2.82244	0.00476605	0.147731
ENSG00000204839	496.363	0.790951	0.280225	2.82255	0.00476429	0.147731
ENSG00000067606	260.981	0.792786	0.281013	2.82117	0.00478488	0.148053
ENSG00000152763	19.0346	-2.39577	0.849782	-2.81928	0.00481319	0.148242
ENSG00000188488	174.824	0.908706	0.322317	2.81929	0.00481294	0.148242
ENSG00000099994	73.1627	1.2613	0.447417	2.81907	0.00481633	0.148242
ENSG00000109062	617.084	0.694026	0.246695	2.8133	0.00490356	0.150662
ENSG00000204116	124.705	-1.10904	0.394441	-2.81168	0.00492842	0.150897
ENSG00000149573	721.855	0.773326	0.275029	2.8118	0.00492657	0.150897
ENSG00000162522	1747.39	0.613154	0.218227	2.8097	0.00495873	0.151332
ENSG00000140416	720.001	0.65279	0.23234	2.80963	0.00495985	0.151332
ENSG00000101290	1598.16	0.634811	0.226098	2.80769	0.00498988	0.151983
ENSG00000114923	354.801	0.738317	0.263393	2.8031	0.00506136	0.153115
ENSG00000120149	178.818	0.887173	0.316426	2.80373	0.00505155	0.153115
ENSG00000129757	133.25	-1.00541	0.358496	-2.80452	0.00503923	0.153115
ENSG00000244306	291.42	-0.803775	0.286749	-2.80306	0.00506196	0.153115
ENSG00000260878	30.8925	-1.86547	0.666534	-2.79877	0.00512984	0.154902
ENSG00000134757	1168.11	0.691095	0.247096	2.79687	0.00516007	0.155547
ENSG00000197971	371.563	0.775337	0.277309	2.79593	0.00517509	0.155732
ENSG00000029534	63.5276	1.28068	0.458225	2.79487	0.00519199	0.155973
ENSG00000160271	649.965	0.645982	0.231186	2.7942	0.00520276	0.156029
ENSG00000177494	483.907	0.686994	0.245965	2.79306	0.00522116	0.156314
ENSG00000107521	451.147	-0.697706	0.249864	-2.79235	0.00523271	0.156393
ENSG00000118849	19.8372	-2.41947	0.868554	-2.78563	0.00534239	0.159115
ENSG00000245060	148.24	-0.931345	0.334402	-2.78511	0.005351	0.159115
ENSG00000101447	620.618	0.724155	0.25996	2.78564	0.00534226	0.159115
ENSG00000013588	3711.38	0.572243	0.205513	2.78446	0.00536164	0.159162
ENSG00000066468	47.4797	1.48979	0.535175	2.78375	0.00537346	0.159243
ENSG00000187288	11.4015	-3.32719	1.19631	-2.78121	0.00541567	0.160223
ENSG00000232774	62.4895	-1.29593	0.466405	-2.77855	0.00546017	0.161268
ENSG00000134324	503.446	0.705807	0.254531	2.77297	0.00555465	0.163565
ENSG00000001084	7503.77	-0.673372	0.242892	-2.77231	0.00556592	0.163565
ENSG00000225342	25.028	-1.96954	0.710375	-2.77253	0.00556219	0.163565
ENSG00000162706	1272.13	0.625922	0.226119	2.76811	0.00563824	0.165137
ENSG00000131242	93.1294	1.14013	0.411825	2.76848	0.00563179	0.165137
ENSG00000000971	1442.68	-0.633266	0.228902	-2.76654	0.00566548	0.165659
ENSG00000229656	77.4404	-1.24361	0.450766	-2.75888	0.00579992	0.169307
ENSG00000181007	8.43457	4.97643	1.80438	2.75796	0.00581624	0.169502
ENSG00000105929	34.8894	1.72616	0.626458	2.75544	0.00586138	0.170252
ENSG00000270069	147.088	-0.921067	0.334266	-2.75549	0.00586047	0.170252
ENSG00000148516	233.535	-0.919892	0.335089	-2.74521	0.00604715	0.17526
ENSG00000234311	11.0809	-3.28246	1.19601	-2.74451	0.0060602	0.17526
ENSG00000276434	4.83495	5.64217	2.05595	2.74431	0.00606377	0.17526
ENSG00000155850	2107.77	-0.705179	0.257128	-2.74252	0.00609692	0.175651
ENSG00000009950	19.9269	2.26959	0.827562	2.7425	0.00609732	0.175651
ENSG00000003436	4172.63	-0.573825	0.209314	-2.74146	0.00611673	0.175921
ENSG00000185513	149.953	0.929304	0.33929	2.73897	0.00616325	0.176969
ENSG00000162777	125.489	0.96672	0.353766	2.73265	0.00628268	0.180104
ENSG00000255346	94.736	1.0672	0.390728	2.7313	0.00630851	0.180549
ENSG00000167995	34.4416	-1.64123	0.601173	-2.73005	0.00633255	0.180942
ENSG00000116299	111.864	1.01968	0.37423	2.72474	0.00643514	0.183294
ENSG00000140092	253.114	-0.775117	0.284477	-2.72471	0.00643578	0.183294
ENSG00000213453	284.922	-0.818502	0.300548	-2.72336	0.00646206	0.183447
ENSG00000156463	246.697	0.790427	0.290215	2.72359	0.00645771	0.183447
ENSG00000145147	200.254	0.945767	0.3475	2.72163	0.00649604	0.183819
ENSG00000145287	127.816	1.08507	0.398682	2.72163	0.0064961	0.183819
ENSG00000003989	2630.79	-0.848199	0.312284	-2.71611	0.00660536	0.186388
ENSG00000198053	836.58	0.600902	0.221247	2.71597	0.00660814	0.186388
ENSG00000077238	1554.24	0.585559	0.215913	2.71201	0.00668756	0.188325
ENSG00000068078	36.6528	1.59218	0.587642	2.70943	0.00673984	0.189493
ENSG00000164506	1032.16	-0.70864	0.261738	-2.70744	0.00678052	0.190332
ENSG00000163346	1691.88	0.579264	0.214029	2.70647	0.00680033	0.190583
ENSG00000159921	680.108	-0.667857	0.247687	-2.69638	0.00700975	0.195826
ENSG00000119686	47.2222	-1.3992	0.518856	-2.6967	0.00700311	0.195826
ENSG00000072274	4719.12	-0.684192	0.253911	-2.69462	0.007047	0.196554
ENSG00000138411	59.9048	-1.29473	0.480745	-2.69318	0.00707732	0.197087
ENSG00000170525	1315.93	0.624998	0.232619	2.68679	0.00721425	0.200581
ENSG00000196517	80.1852	1.11715	0.416069	2.68501	0.00725282	0.201016
ENSG00000123933	2542.19	-0.551318	0.205292	-2.68553	0.00724148	0.201016
ENSG00000165512	81.9729	-1.10812	0.413442	-2.68022	0.00735736	0.203592
ENSG00000185813	441.773	0.70073	0.261576	2.67888	0.00738686	0.204087
ENSG00000001617	2430.94	0.562492	0.210091	2.67738	0.0074201	0.204544
ENSG00000088756	12.0576	-2.89585	1.08172	-2.67708	0.00742672	0.204544
ENSG00000179862	336.815	0.812271	0.3035	2.67635	0.00744298	0.20467
ENSG00000184160	7.92495	4.8685	1.82154	2.67273	0.00752365	0.206565
ENSG00000116991	593.384	0.698372	0.261496	2.67069	0.00756965	0.207503
ENSG00000238105	114.556	1.006	0.376767	2.67008	0.00758338	0.207555
ENSG00000170153	33.2633	1.64169	0.615168	2.66868	0.00761491	0.208093
ENSG00000168672	293.308	0.823199	0.308936	2.66462	0.00770746	0.210295
ENSG00000204054	773.824	-0.663837	0.249181	-2.66408	0.00772003	0.210311
ENSG00000084731	849.322	0.641296	0.240871	2.66241	0.00775841	0.21045
ENSG00000112139	13.6578	2.71429	1.01952	2.66232	0.00776048	0.21045
ENSG00000178202	512.315	-0.789041	0.296377	-2.66229	0.00776114	0.21045
ENSG00000145824	11.7928	3.00933	1.13073	2.6614	0.00778172	0.210683
ENSG00000088325	2557.8	0.540319	0.203169	2.65945	0.00782674	0.211575
ENSG00000142273	802.764	0.730378	0.274692	2.6589	0.00783972	0.2116
ENSG00000115993	635.882	-0.672449	0.253077	-2.65709	0.00788187	0.212232
ENSG00000197006	4688.6	-0.527439	0.19852	-2.65685	0.00788734	0.212232
ENSG00000160867	50.3806	1.3722	0.51693	2.65452	0.00794208	0.213378
ENSG00000130590	77.0288	1.15478	0.435352	2.65252	0.00798937	0.21432
ENSG00000135525	364.063	0.721301	0.272226	2.64964	0.00805767	0.215726
ENSG00000110628	432.149	-0.690774	0.26074	-2.64928	0.00806635	0.215726
ENSG00000113916	724.379	-0.647144	0.244392	-2.64797	0.00809758	0.216231
ENSG00000205744	31.941	1.67686	0.634488	2.64286	0.00822089	0.21919
ENSG00000224397	16.6385	-2.31943	0.877845	-2.64219	0.00823715	0.219291
ENSG00000154127	81.0594	1.14341	0.433058	2.64031	0.00828299	0.220177
ENSG00000204241	12.0926	-3.02054	1.14513	-2.63774	0.00834609	0.221184
ENSG00000135477	322.266	0.830432	0.314818	2.63781	0.00834428	0.221184
ENSG00000198934	181.652	-0.901283	0.342298	-2.63304	0.00846246	0.223915
ENSG00000023608	218.973	-0.813325	0.30895	-2.63255	0.00847468	0.223915
ENSG00000095383	2633.69	0.534613	0.203332	2.62926	0.00855712	0.225753
ENSG00000248508	88.7517	-1.05847	0.402698	-2.62845	0.00857745	0.225755
ENSG00000125845	822.755	-0.748176	0.284669	-2.62824	0.00858292	0.225755
ENSG00000067057	9968.29	0.517378	0.196955	2.62688	0.00861713	0.226316
ENSG00000158290	10631	-0.603779	0.230169	-2.6232	0.00871087	0.228095
ENSG00000244649	19.4825	2.12195	0.808796	2.62359	0.00870094	0.228095
ENSG00000178467	335.407	0.693967	0.264666	2.62205	0.00874036	0.228329
ENSG00000107731	155.452	0.857809	0.327179	2.62183	0.00874583	0.228329
ENSG00000103067	439.896	0.652421	0.248949	2.62071	0.00877477	0.228744
ENSG00000059769	244.522	-0.74585	0.284722	-2.61957	0.00880413	0.229169
ENSG00000158769	2066.85	0.533195	0.203634	2.6184	0.00883423	0.229272
ENSG00000145908	183.98	-0.859319	0.328137	-2.61878	0.00882459	0.229272
ENSG00000076555	108.847	0.971985	0.37182	2.61413	0.00894553	0.231817
ENSG00000106948	241.78	0.743742	0.284616	2.61315	0.0089713	0.232142
ENSG00000124731	45.6098	-1.37821	0.527537	-2.61255	0.00898706	0.232208
ENSG00000136068	22818.8	0.593801	0.227785	2.60685	0.0091379	0.235758
ENSG00000101400	299.484	0.75514	0.290099	2.60305	0.00923996	0.238041
ENSG00000222041	191.896	0.906936	0.348633	2.6014	0.00928431	0.238833
ENSG00000187764	212.529	0.800773	0.308363	2.59685	0.00940818	0.241665
ENSG00000175274	213.452	0.7682	0.295903	2.59612	0.00942833	0.241828
ENSG00000221869	1126.97	0.557602	0.215088	2.59243	0.00953002	0.24408
ENSG00000011021	284.633	0.737223	0.285317	2.58388	0.00976968	0.248765
ENSG00000134222	374.656	0.659538	0.255233	2.58406	0.00976449	0.248765
ENSG00000163931	31141	0.500812	0.193752	2.58481	0.00974331	0.248765
ENSG00000003249	468.342	0.637779	0.246705	2.58519	0.00973263	0.248765
ENSG00000132613	306.707	0.738338	0.286522	2.5769	0.00996921	0.253478
ENSG00000100031	77.352	-1.09063	0.423322	-2.57636	0.00998474	0.253506
ENSG00000137343	156.029	0.846873	0.329002	2.57407	0.010051	0.254819
ENSG00000198598	274.181	0.719539	0.279731	2.57225	0.0101039	0.255662
ENSG00000129514	75.3952	1.09617	0.426207	2.57193	0.0101134	0.255662
ENSG00000186056	83.6253	1.12369	0.437082	2.57089	0.0101438	0.255693
ENSG00000148346	93.9499	-1.01493	0.39474	-2.57115	0.0101361	0.255693
ENSG00000254004	217.434	-0.769503	0.29943	-2.56989	0.010173	0.256061
ENSG00000116747	721.878	-0.634023	0.247153	-2.5653	0.0103086	0.259104
ENSG00000167632	849.897	0.578457	0.225573	2.56439	0.0103357	0.259412
ENSG00000072832	384.197	-0.655039	0.255689	-2.56186	0.0104113	0.259715
ENSG00000104324	205.131	-0.763708	0.297945	-2.56325	0.0103697	0.259715
ENSG00000122861	3000.42	0.512223	0.199969	2.56151	0.0104218	0.259715
ENSG00000267221	14.7914	2.59006	1.01086	2.56223	0.0104001	0.259715
ENSG00000126005	1246.37	0.670855	0.261774	2.56273	0.0103854	0.259715
ENSG00000166106	19.5161	2.102	0.820785	2.56096	0.0104384	0.25976
ENSG00000136295	3556.41	0.510197	0.199351	2.55929	0.0104885	0.260547
ENSG00000241484	59.6799	1.2184	0.476137	2.55892	0.0104997	0.260547
ENSG00000135454	183.906	0.797967	0.312058	2.55711	0.0105545	0.261404
ENSG00000140450	144.269	0.871286	0.340772	2.5568	0.010564	0.261404
ENSG00000158470	1302.3	0.617172	0.241856	2.55182	0.0107162	0.264796
ENSG00000101115	29.3734	1.67383	0.656607	2.54921	0.0107967	0.26641
ENSG00000186193	132.768	0.87681	0.344461	2.54545	0.0109136	0.268287
ENSG00000185634	79.6692	1.12557	0.442133	2.54578	0.0109034	0.268287
ENSG00000197183	457.758	0.639088	0.251087	2.54529	0.0109187	0.268287
ENSG00000118257	1021.34	0.631101	0.248026	2.5445	0.0109436	0.268523
ENSG00000197852	317.206	0.725266	0.285096	2.54394	0.010961	0.268576
ENSG00000065357	3173.68	0.507493	0.199733	2.54085	0.0110583	0.27058
ENSG00000135451	505.007	0.635281	0.250134	2.53976	0.0110928	0.271047
ENSG00000134247	3717.65	0.531133	0.209237	2.53843	0.0111352	0.271706
ENSG00000145476	360.629	-0.655501	0.25876	-2.53324	0.0113015	0.27538
ENSG00000187800	174.9	0.799669	0.316033	2.53033	0.0113956	0.276915
ENSG00000130545	62.8466	1.17746	0.46534	2.53031	0.0113961	0.276915
ENSG00000187994	109.068	0.99297	0.392807	2.52788	0.0114754	0.278456
ENSG00000177614	203.76	-0.787959	0.312003	-2.52549	0.0115538	0.279972
ENSG00000088881	7.10226	4.69282	1.86045	2.52241	0.0116555	0.282048
ENSG00000163328	252.459	-0.774763	0.307537	-2.51925	0.0117605	0.283805
ENSG00000118503	2390.82	-0.646359	0.256562	-2.51931	0.0117583	0.283805
ENSG00000240038	46.874	-1.37469	0.546118	-2.51721	0.0118287	0.284668
ENSG00000168610	3075.45	0.514151	0.20422	2.51763	0.0118146	0.284668
ENSG00000163171	803.792	0.560343	0.222743	2.51564	0.0118816	0.285548
ENSG00000129295	26.2624	-1.71658	0.682652	-2.51457	0.0119178	0.285636
ENSG00000242715	67.567	-1.1641	0.462864	-2.51498	0.0119039	0.285636
ENSG00000102781	619.212	-0.676779	0.269256	-2.51352	0.0119534	0.286099
ENSG00000197191	82.9229	1.05027	0.418389	2.51027	0.0120637	0.288005
ENSG00000062038	3333.7	0.497025	0.198001	2.51021	0.0120659	0.288005
ENSG00000125844	9690.02	0.57343	0.22849	2.50965	0.0120851	0.288071
ENSG00000182795	736.906	0.566463	0.225958	2.50694	0.0121782	0.289898
ENSG00000132485	1207.16	-0.567017	0.226402	-2.50447	0.0122636	0.291535
ENSG00000081051	12.8244	-2.52716	1.00944	-2.50354	0.0122958	0.291905
ENSG00000138738	23.9067	1.95704	0.78216	2.5021	0.0123461	0.292702
ENSG00000179674	48.5691	1.2929	0.516897	2.50127	0.0123748	0.292988
ENSG00000180448	1447.93	0.533734	0.213432	2.50072	0.012394	0.293047
ENSG00000254166	86.9655	-0.997451	0.399498	-2.49676	0.0125334	0.295944
ENSG00000214300	108.078	-0.938062	0.376131	-2.49398	0.0126321	0.297873
ENSG00000163050	1703.74	0.531804	0.213597	2.48975	0.0127833	0.299386
ENSG00000151276	141.975	0.93533	0.375737	2.48932	0.0127986	0.299386
ENSG00000213420	23.5496	1.82346	0.732315	2.48999	0.0127745	0.299386
ENSG00000150907	3000.9	-0.611475	0.245577	-2.48995	0.012776	0.299386
ENSG00000087245	327.18	0.701309	0.281464	2.49164	0.0127154	0.299386
ENSG00000257267	479.649	-0.607631	0.244013	-2.49016	0.0127686	0.299386
ENSG00000167972	14.5137	2.39015	0.960539	2.48834	0.0128341	0.299817
ENSG00000095303	101.712	0.955497	0.38411	2.48756	0.0128622	0.300021
ENSG00000186185	509.837	0.603533	0.242726	2.48647	0.0129016	0.300021
ENSG00000105327	408.499	0.644186	0.259086	2.48638	0.012905	0.300021
ENSG00000095752	250.714	0.714849	0.287526	2.48621	0.0129113	0.300021
ENSG00000070759	100.491	0.96404	0.388073	2.48417	0.0129854	0.301149
ENSG00000164211	563.634	0.736435	0.29648	2.48393	0.0129942	0.301149
ENSG00000167653	712.405	-0.718629	0.289383	-2.48331	0.0130167	0.301274
ENSG00000169184	190.886	-0.769191	0.310056	-2.48081	0.0131084	0.302995
ENSG00000141458	1737.84	0.606783	0.24494	2.47727	0.013239	0.305612
ENSG00000242992	97.6224	-0.94886	0.383105	-2.47676	0.0132581	0.30565
ENSG00000170759	3024.18	-0.575338	0.232706	-2.47239	0.0134214	0.308605
ENSG00000121060	1926.43	0.611557	0.247338	2.47255	0.0134152	0.308605
ENSG00000104723	1643.39	-0.536552	0.21732	-2.46895	0.0135512	0.31118
ENSG00000224078	1093.48	-0.660429	0.267649	-2.46752	0.0136052	0.312012
ENSG00000134317	22.0057	1.89609	0.76866	2.46675	0.0136344	0.312274
ENSG00000196411	2834.09	0.492074	0.19985	2.46221	0.0138084	0.315435
ENSG00000100242	1153.85	0.537026	0.218102	2.46227	0.0138061	0.315435
ENSG00000174951	44.6202	1.42311	0.578387	2.46048	0.0138749	0.316543
ENSG00000137033	356.282	0.862969	0.35103	2.45839	0.0139561	0.317981
ENSG00000218980	110.996	-0.95064	0.386916	-2.45697	0.0140114	0.318473
ENSG00000065717	25.2835	1.75453	0.714121	2.4569	0.014014	0.318473
ENSG00000158164	11.5702	2.66314	1.08433	2.45602	0.0140484	0.318843
ENSG00000151150	227.763	0.830478	0.338447	2.45379	0.014136	0.320415
ENSG00000181690	153.558	-0.878541	0.358491	-2.45066	0.0142593	0.322377
ENSG00000188487	545.177	-0.592619	0.241789	-2.45097	0.0142471	0.322377
ENSG00000108852	90.1435	1.02548	0.418545	2.45009	0.0142819	0.322473
ENSG00000143416	211.972	-0.723197	0.295353	-2.44859	0.0143418	0.323322
ENSG00000170837	94.0732	-0.975616	0.3985	-2.44822	0.0143564	0.323322
ENSG00000187498	3798.03	0.622679	0.254478	2.44689	0.0144096	0.324105
ENSG00000104343	495.552	-0.625543	0.255874	-2.44473	0.0144963	0.325637
ENSG00000172965	548.277	0.604828	0.247623	2.44254	0.0145844	0.325948
ENSG00000221944	67.7913	-1.09481	0.448203	-2.44267	0.0145793	0.325948
ENSG00000138829	5768.2	0.693191	0.283699	2.44341	0.0145494	0.325948
ENSG00000101888	200.338	-0.762716	0.312126	-2.44361	0.014541	0.325948
ENSG00000264247	219.222	-0.712369	0.291804	-2.44126	0.014636	0.326685
ENSG00000239415	44.394	-1.38617	0.568036	-2.44029	0.0146754	0.327148
ENSG00000004799	208.877	0.804987	0.329983	2.43948	0.0147084	0.327466
ENSG00000142089	7267.52	0.611335	0.250775	2.43778	0.0147776	0.328592
ENSG00000235823	90.5578	0.969589	0.397925	2.43662	0.0148254	0.329236
ENSG00000146592	102.224	0.934305	0.383705	2.43496	0.0148935	0.330135
ENSG00000111728	98.7248	-0.926447	0.380515	-2.43472	0.0149035	0.330135
ENSG00000230204	62.2914	-1.12086	0.460818	-2.43233	0.0150021	0.330235
ENSG00000232325	26.0372	1.74585	0.717554	2.43306	0.0149719	0.330235
ENSG00000185010	222.588	-0.706033	0.290219	-2.43276	0.0149844	0.330235
ENSG00000198208	73.3192	1.09348	0.4495	2.43266	0.0149884	0.330235
ENSG00000275580	15.6476	-2.16556	0.889739	-2.43393	0.014936	0.330235
ENSG00000185019	185.325	0.751873	0.309579	2.42869	0.0151533	0.333145
ENSG00000139971	16.9613	2.13119	0.877986	2.42736	0.0152091	0.33355
ENSG00000101444	7225.34	0.481027	0.19817	2.42735	0.0152098	0.33355
ENSG00000148803	475.302	-0.669592	0.275968	-2.42634	0.0152518	0.334055
ENSG00000265190	1400.06	0.510465	0.210462	2.42545	0.0152894	0.334461
ENSG00000071575	212.854	0.849345	0.350331	2.4244	0.0153335	0.334716
ENSG00000087086	40806.6	-0.52747	0.217579	-2.42427	0.0153392	0.334716
ENSG00000138078	768.616	-0.699585	0.288796	-2.42242	0.0154175	0.33591
ENSG00000184897	818.518	0.605586	0.250074	2.42162	0.0154514	0.33591
ENSG00000057294	448.142	0.762001	0.314614	2.42202	0.0154347	0.33591
ENSG00000122420	254.258	-0.92124	0.380933	-2.41838	0.0155898	0.338499
ENSG00000196605	58.3481	-1.13961	0.471438	-2.41731	0.0156358	0.339078
ENSG00000092969	699.234	1.76704	0.731807	2.41463	0.0157511	0.339662
ENSG00000016402	39.5091	1.37321	0.568557	2.41525	0.0157243	0.339662
ENSG00000167797	704.242	0.682596	0.282767	2.41399	0.0157789	0.339662
ENSG00000140481	81.171	-1.04462	0.432736	-2.41399	0.0157789	0.339662
ENSG00000134775	1437.44	0.579296	0.23994	2.41434	0.0157637	0.339662
ENSG00000101337	2812.03	0.502104	0.207964	2.41437	0.0157622	0.339662
ENSG00000136848	736.342	0.591105	0.245146	2.41124	0.0158985	0.341393
ENSG00000111679	542.454	0.598364	0.248247	2.41035	0.0159371	0.341393
ENSG00000134532	10.7248	-2.71029	1.1239	-2.41151	0.0158866	0.341393
ENSG00000257671	600.54	0.575535	0.238735	2.41077	0.0159188	0.341393
ENSG00000278970	249.826	-0.677384	0.28129	-2.40814	0.0160342	0.341804
ENSG00000147592	128.105	-0.864906	0.359027	-2.40903	0.0159952	0.341804
ENSG00000136856	165.125	0.792987	0.329265	2.40835	0.0160248	0.341804
ENSG00000075643	1743.88	0.553728	0.229908	2.40848	0.0160193	0.341804
ENSG00000006468	402.474	-0.716069	0.298087	-2.40222	0.0162961	0.346964
ENSG00000229781	6.74669	-3.7481	1.56077	-2.40144	0.0163308	0.347281
ENSG00000176842	156.65	0.783533	0.326817	2.39747	0.0165088	0.35026
ENSG00000141738	386.588	0.624628	0.260541	2.39742	0.0165108	0.35026
ENSG00000008311	150.943	0.877717	0.366497	2.39488	0.0166257	0.352273
ENSG00000130940	94.6351	0.926765	0.387192	2.39355	0.0166862	0.352702
ENSG00000120129	15585.4	-0.482707	0.201665	-2.39361	0.0166837	0.352702
ENSG00000115604	315.102	-0.738311	0.308761	-2.39121	0.0167931	0.353996
ENSG00000173706	574.228	0.692401	0.289518	2.39157	0.0167767	0.353996
ENSG00000173762	20.2055	1.92072	0.803353	2.39088	0.016808	0.353996
ENSG00000104381	120.292	-0.875568	0.366356	-2.38994	0.0168511	0.354479
ENSG00000164877	641.279	0.588884	0.246519	2.3888	0.0169035	0.354731
ENSG00000086696	1357.07	-0.506676	0.212091	-2.38896	0.0168964	0.354731
ENSG00000162063	512.209	0.577949	0.242052	2.3877	0.016954	0.355366
ENSG00000151208	2997.61	0.677515	0.28404	2.38528	0.0170662	0.35729
ENSG00000171227	73.3064	-1.03682	0.43501	-2.38343	0.017152	0.357628
ENSG00000130193	418.319	0.592476	0.248608	2.38318	0.0171638	0.357628
ENSG00000150967	220.185	0.74662	0.313266	2.38334	0.0171562	0.357628
ENSG00000182463	19.6857	-2.16347	0.907389	-2.38428	0.0171126	0.357628
ENSG00000150510	56.9384	-1.1422	0.479538	-2.38187	0.0172248	0.358473
ENSG00000163013	435.947	0.656677	0.275854	2.38052	0.0172882	0.358939
ENSG00000273033	286.891	0.708929	0.297752	2.38094	0.0172685	0.358939
ENSG00000143333	140.128	0.817406	0.343514	2.37954	0.017334	0.359096
ENSG00000168283	621.77	-0.590685	0.24824	-2.37949	0.0173366	0.359096
ENSG00000129116	1687.99	0.606088	0.255229	2.37468	0.0175641	0.360403
ENSG00000091844	171.113	-0.795464	0.334885	-2.37534	0.017533	0.360403
ENSG00000178947	21.9604	1.78624	0.751689	2.3763	0.0174872	0.360403
ENSG00000141068	48.5697	1.47266	0.619534	2.37705	0.0174518	0.360403
ENSG00000167280	1181.64	-0.50552	0.212692	-2.37677	0.0174649	0.360403
ENSG00000080845	1589.02	0.490909	0.206678	2.37523	0.017538	0.360403
ENSG00000196218	9.21245	2.98575	1.25714	2.37503	0.0175475	0.360403
ENSG00000131848	56.7398	-1.16406	0.49018	-2.37476	0.0175603	0.360403
ENSG00000105894	28.7944	-1.54827	0.652829	-2.37163	0.0177097	0.362967
ENSG00000133805	359.548	-0.696092	0.293582	-2.37103	0.0177386	0.363134
ENSG00000182871	179.655	0.787348	0.332478	2.36812	0.0178786	0.365573
ENSG00000117016	110.494	0.890012	0.376152	2.3661	0.0179766	0.366297
ENSG00000092108	1047.9	-0.510352	0.215646	-2.36663	0.0179511	0.366297
ENSG00000101187	693.154	-0.582263	0.246071	-2.36624	0.0179699	0.366297
ENSG00000205413	248.592	-0.765987	0.323931	-2.36466	0.0180467	0.367298
ENSG00000214530	781.062	0.572072	0.242286	2.36115	0.0182185	0.369274
ENSG00000100664	4035.04	-0.471994	0.199882	-2.36137	0.0182078	0.369274
ENSG00000259982	8.91106	-3.06457	1.29752	-2.36187	0.0181832	0.369274
ENSG00000226328	284.234	-0.643084	0.272383	-2.36095	0.0182279	0.369274
ENSG00000136943	159.612	0.785955	0.333246	2.35848	0.01835	0.371317
ENSG00000080854	136.128	-0.942868	0.399948	-2.35748	0.0183995	0.37189
ENSG00000066248	296.941	-0.679816	0.288516	-2.35625	0.0184606	0.372268
ENSG00000100605	1742.91	0.505293	0.214411	2.35666	0.0184401	0.372268
ENSG00000145107	54.3436	-1.16228	0.493405	-2.35563	0.0184914	0.372461
ENSG00000240184	333.774	0.718873	0.305306	2.3546	0.0185429	0.372642
ENSG00000186081	26599.5	0.470415	0.199765	2.35484	0.0185309	0.372642
ENSG00000227486	6.33483	-3.89127	1.65328	-2.35367	0.0185891	0.372717
ENSG00000153976	857.402	-0.519667	0.220752	-2.35407	0.018569	0.372717
ENSG00000279806	561.823	0.626516	0.266284	2.35281	0.0186322	0.373154
ENSG00000160190	457.712	0.582249	0.248078	2.34704	0.018923	0.378547
ENSG00000182134	254.723	0.665058	0.283484	2.34601	0.0189755	0.379164
ENSG00000198074	49.4432	1.21376	0.517736	2.34436	0.01906	0.380173
ENSG00000224294	28.4846	1.5353	0.655073	2.3437	0.0190933	0.380173
ENSG00000141401	677.213	-0.564693	0.240905	-2.34405	0.0190759	0.380173
ENSG00000101460	41.5689	1.33381	0.569194	2.34333	0.0191127	0.380173
ENSG00000168389	1590.07	0.49116	0.20984	2.34064	0.0192506	0.381079
ENSG00000280128	140.066	-0.87476	0.373777	-2.34033	0.0192668	0.381079
ENSG00000106004	425.755	0.593564	0.253551	2.34101	0.0192318	0.381079
ENSG00000129675	191.903	-0.737022	0.314808	-2.34118	0.0192227	0.381079
ENSG00000107262	1005.03	-0.569127	0.243067	-2.34144	0.0192093	0.381079
ENSG00000133056	70.1535	1.10346	0.471854	2.33856	0.0193581	0.382022
ENSG00000140807	9.03569	2.94945	1.261	2.33898	0.0193366	0.382022
ENSG00000075340	161.668	0.821394	0.351305	2.33812	0.019381	0.382045
ENSG00000196730	107.735	0.935521	0.400627	2.33514	0.0195359	0.384667
ENSG00000167996	33989	-0.45567	0.195283	-2.33339	0.0196278	0.386042
ENSG00000139880	202.499	0.735243	0.315259	2.33219	0.019691	0.386851
ENSG00000113140	1925.8	-0.488874	0.209949	-2.32854	0.0198835	0.389732
ENSG00000135480	33312.6	0.53843	0.231311	2.32773	0.0199265	0.389732
ENSG00000129195	223.299	0.729342	0.313198	2.3287	0.0198752	0.389732
ENSG00000186812	361.292	-0.629177	0.270266	-2.32799	0.0199126	0.389732
ENSG00000115902	44.5484	1.316	0.565472	2.32727	0.019951	0.389777
ENSG00000196976	453.105	-0.633951	0.272518	-2.32627	0.0200041	0.39038
ENSG00000088888	4354.31	0.456101	0.196118	2.32564	0.0200377	0.390601
ENSG00000141524	234.786	0.691785	0.297646	2.32418	0.0201156	0.391685
ENSG00000100167	21.7732	1.76391	0.759444	2.32264	0.0201987	0.392868
ENSG00000182362	352.137	-0.718575	0.309465	-2.32199	0.0202335	0.393108
ENSG00000178038	1382.33	0.516901	0.222654	2.32154	0.0202575	0.393138
ENSG00000130675	20.0593	1.9119	0.823997	2.32028	0.0203257	0.394027
ENSG00000163975	1751.15	-0.498128	0.215044	-2.3164	0.0205366	0.395928
ENSG00000178163	47.8896	-1.24341	0.536732	-2.31664	0.0205234	0.395928
ENSG00000110719	1116.12	-0.520614	0.224651	-2.31743	0.0204802	0.395928
ENSG00000166128	389.98	-0.664873	0.287019	-2.31648	0.0205322	0.395928
ENSG00000268621	25.3841	1.67088	0.720894	2.31779	0.0204608	0.395928
ENSG00000250067	37.5967	-1.3273	0.573727	-2.31346	0.0206971	0.398584
ENSG00000055147	516.399	-0.556586	0.240692	-2.31244	0.0207534	0.39923
ENSG00000176595	7.01347	3.64339	1.5777	2.30931	0.0209266	0.402121
ENSG00000171877	17.1346	2.18783	0.947705	2.30856	0.020968	0.402282
ENSG00000138606	45.9678	1.22356	0.530062	2.30833	0.0209809	0.402282
ENSG00000143867	77.6424	0.97455	0.42246	2.30685	0.0210633	0.403422
ENSG00000117519	887.917	0.539142	0.234119	2.30285	0.0212871	0.407264
ENSG00000163584	2632.24	-0.559894	0.243216	-2.30204	0.0213328	0.407694
ENSG00000005436	450.601	-0.585623	0.254466	-2.30138	0.0213703	0.407965
ENSG00000149948	4165.93	-0.494991	0.215219	-2.29994	0.0214518	0.409077
ENSG00000165417	553.186	-0.704249	0.306293	-2.29926	0.02149	0.40936
ENSG00000273151	69.0708	1.07054	0.46574	2.29857	0.0215293	0.409663
ENSG00000185519	42.9552	1.24066	0.539945	2.29775	0.0215759	0.410106
ENSG00000147676	518.847	0.565134	0.246048	2.29685	0.0216275	0.410642
ENSG00000104228	826.082	-0.553609	0.241181	-2.29541	0.0217097	0.411756
ENSG00000178188	1140.64	0.51749	0.225582	2.29402	0.0217894	0.412822
ENSG00000163738	591.543	-0.574637	0.25091	-2.29021	0.0220089	0.416531
ENSG00000137699	1882.48	0.482424	0.210704	2.28958	0.0220457	0.416779
ENSG00000143367	270.252	0.632602	0.276471	2.28813	0.02213	0.417765
ENSG00000137809	7.78023	3.15652	1.37993	2.28745	0.0221693	0.417765
ENSG00000271303	23.9181	1.65068	0.72155	2.28768	0.0221559	0.417765
ENSG00000117475	631.325	-0.552914	0.241866	-2.28603	0.0222523	0.418429
ENSG00000182379	49.746	1.15491	0.505183	2.28613	0.0222468	0.418429
ENSG00000185862	328.504	-0.609346	0.266636	-2.28531	0.0222945	0.418653
ENSG00000126561	75.564	0.96924	0.424172	2.28502	0.0223119	0.418653
ENSG00000172889	282.398	0.696022	0.304798	2.28355	0.0223978	0.419816
ENSG00000169554	304.299	-0.7658	0.335579	-2.28203	0.0224877	0.420601
ENSG00000105613	45.802	1.21077	0.530551	2.2821	0.0224835	0.420601
ENSG00000116990	11.0914	2.58288	1.1332	2.27928	0.0226504	0.421175
ENSG00000229647	260.857	0.640642	0.280926	2.28047	0.0225799	0.421175
ENSG00000144452	709.724	0.6492	0.284909	2.27862	0.0226895	0.421175
ENSG00000151090	215.702	-0.674785	0.296183	-2.27827	0.0227104	0.421175
ENSG00000163848	455.368	-0.649194	0.284868	-2.27893	0.0226714	0.421175
ENSG00000137203	1594.84	0.480769	0.210955	2.27901	0.0226667	0.421175
ENSG00000165312	149.393	0.846983	0.371562	2.27952	0.0226362	0.421175
ENSG00000184226	65.4512	-1.04948	0.460154	-2.28072	0.0225652	0.421175
ENSG00000204301	13.1046	2.36835	1.04002	2.27722	0.0227729	0.421888
ENSG00000203709	348.678	0.633065	0.278227	2.27535	0.0228847	0.422361
ENSG00000115129	1532.26	0.54546	0.239785	2.27479	0.0229188	0.422361
ENSG00000153094	181.089	0.718428	0.315713	2.27557	0.0228716	0.422361
ENSG00000167711	49.7357	1.15329	0.506917	2.27511	0.0228991	0.422361
ENSG00000125505	2857.36	0.469362	0.206301	2.27513	0.0228984	0.422361
ENSG00000133247	348.678	0.627286	0.276075	2.27216	0.023077	0.42483
ENSG00000227764	18.8232	-1.9193	0.844936	-2.27153	0.023115	0.425084
ENSG00000135540	363.293	0.607753	0.267618	2.27097	0.0231487	0.425257
ENSG00000012660	1973.49	0.56133	0.247276	2.27005	0.0232044	0.425835
ENSG00000102181	1775.16	0.468686	0.206512	2.26953	0.023236	0.425837
ENSG00000126822	1327.1	0.494738	0.218045	2.26897	0.0232701	0.425837
ENSG00000196155	385.494	-0.583805	0.257313	-2.26885	0.0232773	0.425837
ENSG00000225670	34.5846	1.50654	0.664666	2.26661	0.0234142	0.42745
ENSG00000060339	1110.64	-0.588734	0.259709	-2.2669	0.0233966	0.42745
ENSG00000196743	8114.9	0.442099	0.195219	2.26463	0.0235354	0.42877
ENSG00000122545	2034.88	-0.487564	0.215279	-2.2648	0.0235247	0.42877
ENSG00000111057	4388.09	0.5643	0.249941	2.25774	0.0239621	0.435638
ENSG00000197013	22.5475	-1.7453	0.772929	-2.25803	0.0239437	0.435638
ENSG00000198108	183.339	-0.791239	0.350812	-2.25545	0.024105	0.437358
ENSG00000130052	102.399	-0.890831	0.394972	-2.25543	0.0241066	0.437358
ENSG00000007038	760.486	-0.511826	0.227014	-2.2546	0.0241582	0.437843
ENSG00000047621	316.634	-0.597758	0.265199	-2.254	0.024196	0.438075
ENSG00000054654	1914.88	0.732913	0.325282	2.25316	0.024249	0.438582
ENSG00000170485	141.611	0.753861	0.334766	2.25191	0.0243281	0.439176
ENSG00000110921	569.19	0.651448	0.289336	2.25153	0.024352	0.439176
ENSG00000167861	10.2815	2.79709	1.24235	2.25145	0.0243569	0.439176
ENSG00000136100	596.442	-0.549857	0.244428	-2.24957	0.0244766	0.44088
ENSG00000147394	444.803	0.614642	0.273393	2.2482	0.0245633	0.441989
ENSG00000101079	1288.21	0.481361	0.214191	2.24734	0.0246181	0.44252
ENSG00000226445	10.8786	-2.59065	1.15408	-2.24477	0.0247826	0.444134
ENSG00000167552	1714.28	-0.48368	0.215458	-2.24489	0.0247749	0.444134
ENSG00000205426	106907	0.529713	0.235978	2.24476	0.0247838	0.444134
ENSG00000144115	416.172	-0.573652	0.255614	-2.24421	0.0248187	0.444306
ENSG00000139725	22.807	1.65416	0.737804	2.242	0.0249611	0.446399
ENSG00000176046	626.648	0.609427	0.272102	2.2397	0.0251106	0.448616
ENSG00000244300	7.93495	3.22474	1.44289	2.23492	0.0254229	0.452462
ENSG00000044090	1173.99	-0.485649	0.21724	-2.23554	0.025382	0.452462
ENSG00000101871	178.787	0.74739	0.334605	2.23365	0.0255064	0.452462
ENSG00000054690	59.614	1.07386	0.480553	2.23464	0.0254412	0.452462
ENSG00000108861	991.931	-0.485322	0.217267	-2.23376	0.0254987	0.452462
ENSG00000130703	999.41	0.499421	0.223585	2.23369	0.0255032	0.452462
ENSG00000196700	797.775	0.513371	0.229725	2.23472	0.0254359	0.452462
ENSG00000174808	258.446	-0.678216	0.303777	-2.23261	0.0255744	0.452758
ENSG00000063854	850.854	0.50065	0.224244	2.23261	0.0255747	0.452758
ENSG00000115594	798.048	-0.630416	0.282541	-2.23124	0.0256651	0.453485
ENSG00000108375	226.133	0.643802	0.288545	2.23121	0.0256675	0.453485
ENSG00000163683	544.253	-0.577942	0.259131	-2.23031	0.025727	0.453736
ENSG00000148154	633.875	0.544019	0.243932	2.23021	0.0257334	0.453736
ENSG00000196458	162.862	-0.764853	0.343398	-2.22731	0.0259267	0.456685
ENSG00000168394	1404.96	0.502396	0.225677	2.22617	0.0260028	0.457107
ENSG00000149600	777.311	0.528006	0.237175	2.22623	0.025999	0.457107
ENSG00000079385	166.787	0.732737	0.329381	2.22459	0.0261087	0.45851
ENSG00000163714	2182.07	-0.506267	0.227727	-2.22313	0.0262069	0.459774
ENSG00000113645	729.27	0.544403	0.24503	2.22178	0.0262981	0.460453
ENSG00000106617	2209.8	-0.469132	0.21114	-2.2219	0.0262899	0.460453
ENSG00000002079	39.0202	1.25627	0.565836	2.22021	0.0264048	0.461555
ENSG00000173432	5324.74	-0.573509	0.258329	-2.22008	0.0264137	0.461555
ENSG00000120306	357.351	0.61121	0.275545	2.21819	0.026542	0.463336
ENSG00000163032	82.6972	0.918903	0.41436	2.21764	0.0265792	0.463525
ENSG00000204580	3783.42	0.447288	0.201816	2.21632	0.0266699	0.463955
ENSG00000015133	513.477	0.547083	0.246908	2.21573	0.0267097	0.463955
ENSG00000260260	230.076	0.76543	0.345307	2.21667	0.0266457	0.463955
ENSG00000125398	63.3869	1.05178	0.474645	2.21592	0.0266969	0.463955
ENSG00000162407	97.8915	-0.844176	0.381159	-2.21476	0.0267764	0.464653
ENSG00000241399	6.70063	3.56656	1.61117	2.21365	0.026853	0.465522
ENSG00000149527	1187.73	0.481401	0.217692	2.21138	0.0270095	0.46763
ENSG00000240875	62.7035	-1.01349	0.45836	-2.21112	0.0270279	0.46763
ENSG00000113805	94.8747	-1.08426	0.490603	-2.21005	0.0271015	0.468442
ENSG00000197045	1299.09	-0.594258	0.268939	-2.20964	0.02713	0.468474
ENSG00000204531	9.64772	2.65122	1.20009	2.20919	0.0271618	0.46856
ENSG00000135423	20.4948	1.7656	0.799771	2.20764	0.0272697	0.46996
ENSG00000159685	373.684	0.60047	0.272382	2.20452	0.0274878	0.473255
ENSG00000196793	167.715	-0.754589	0.342506	-2.20314	0.0275847	0.473992
ENSG00000135090	1340.63	-0.474697	0.215456	-2.20322	0.0275793	0.473992
ENSG00000234745	3640.82	0.475382	0.215871	2.20215	0.0276544	0.474081
ENSG00000104140	49.6359	1.11979	0.508553	2.20192	0.0276709	0.474081
ENSG00000128203	69.2578	1.00454	0.456189	2.20203	0.0276629	0.474081
ENSG00000095397	154.153	0.722058	0.328144	2.20043	0.0277766	0.475427
ENSG00000178075	129.199	-0.843819	0.383947	-2.19775	0.0279671	0.477756
ENSG00000055163	1372.72	0.486321	0.22126	2.19796	0.0279522	0.477756
ENSG00000188725	966.667	-0.509244	0.231921	-2.19577	0.0281086	0.479239
ENSG00000135069	1702.91	0.472674	0.21523	2.19614	0.0280821	0.479239
ENSG00000144908	6.51261	3.54598	1.61608	2.19418	0.0282222	0.47997
ENSG00000091129	1483.87	-0.594775	0.27104	-2.19441	0.0282057	0.47997
ENSG00000188419	481.94	-0.668512	0.304758	-2.19358	0.0282654	0.47997
ENSG00000149380	34.8271	-1.34957	0.615324	-2.19327	0.0282883	0.47997
ENSG00000107560	228.767	-0.652157	0.297336	-2.19333	0.0282835	0.47997
ENSG00000010278	1111.53	0.492177	0.224537	2.19197	0.028382	0.481095
ENSG00000144320	688.169	-0.550181	0.251217	-2.19006	0.0285199	0.482966
ENSG00000136710	276.487	-0.599202	0.273693	-2.18932	0.0285735	0.483407
ENSG00000135636	89.7827	0.895556	0.409308	2.18798	0.0286713	0.483662
ENSG00000128578	273.152	0.656845	0.300175	2.18821	0.0286544	0.483662
ENSG00000088766	1387.34	0.46817	0.213973	2.18798	0.028671	0.483662
ENSG00000131188	508.752	0.594429	0.272063	2.1849	0.0288965	0.486993
ENSG00000155816	13.8383	-2.06724	0.94646	-2.18418	0.0289488	0.487407
ENSG00000114626	532.909	0.563209	0.257997	2.18301	0.0290353	0.487926
ENSG00000170791	474.406	-0.5303	0.242917	-2.18305	0.0290319	0.487926
ENSG00000180488	483.508	-0.634921	0.291104	-2.18108	0.0291773	0.488908
ENSG00000138759	419.667	0.727132	0.333349	2.18129	0.0291618	0.488908
ENSG00000141480	555.841	0.513376	0.235357	2.18126	0.0291641	0.488908
ENSG00000120318	2865.52	0.434802	0.199386	2.1807	0.0292053	0.48891
ENSG00000127947	2364.85	-0.501593	0.230371	-2.17732	0.0294564	0.492184
ENSG00000183340	192.657	-0.669114	0.307312	-2.17732	0.029457	0.492184
ENSG00000170396	46.7996	-1.12555	0.517061	-2.17682	0.0294941	0.492336
ENSG00000101365	2207.87	0.479228	0.220204	2.17629	0.0295332	0.49252
ENSG00000159363	1484.31	0.478622	0.220015	2.1754	0.0295999	0.492694
ENSG00000147874	720.624	-0.544972	0.250504	-2.1755	0.0295925	0.492694
ENSG00000277196	20.7949	1.66703	0.766457	2.17497	0.029632	0.492763
ENSG00000188042	315.272	0.595051	0.273685	2.17422	0.029689	0.493242
ENSG00000162814	27.0076	-1.52242	0.700561	-2.17314	0.0297694	0.49411
ENSG00000197780	732.909	-0.495042	0.227889	-2.1723	0.0298334	0.494415
ENSG00000155090	1454.15	-0.546396	0.251546	-2.17215	0.0298441	0.494415
ENSG00000109133	2357.85	-0.499975	0.230375	-2.17026	0.029987	0.495419
ENSG00000260401	84.0303	0.931185	0.428983	2.17068	0.0299555	0.495419
ENSG00000232775	16.5591	-1.86048	0.857274	-2.17023	0.0299895	0.495419
ENSG00000204516	387.868	0.568374	0.262105	2.1685	0.0301206	0.497117
ENSG00000101452	283.276	0.600874	0.27717	2.16789	0.0301669	0.497414
ENSG00000067334	1130.94	-0.501231	0.231352	-2.16653	0.0302706	0.498187
ENSG00000233077	8.21322	2.77754	1.2819	2.16673	0.0302553	0.498187
ENSG00000114670	54.3446	-1.10462	0.509948	-2.16614	0.0303008	0.498217
ENSG00000099785	342.869	0.598162	0.276312	2.16481	0.0304025	0.499421
ENSG00000153250	1605.16	-0.46757	0.216294	-2.16173	0.0306387	0.501424
ENSG00000231074	366.506	-0.554506	0.256506	-2.16177	0.030636	0.501424
ENSG00000133121	467.292	-0.63463	0.293616	-2.16143	0.030662	0.501424
ENSG00000266074	438.04	0.65782	0.304354	2.16136	0.0306673	0.501424
ENSG00000124214	3020.31	0.497463	0.230013	2.16276	0.0305597	0.501424
ENSG00000196357	57.2799	-1.04689	0.484735	-2.15972	0.0307945	0.503035
ENSG00000185222	754.403	-0.494876	0.229191	-2.15923	0.0308323	0.503183
ENSG00000116663	135.894	0.760156	0.352473	2.15663	0.0310341	0.505727
ENSG00000184292	506.469	0.514813	0.238944	2.15454	0.0311982	0.505727
ENSG00000165626	89.6373	0.886181	0.411096	2.15565	0.0311107	0.505727
ENSG00000148481	508.23	-0.575864	0.267108	-2.15592	0.0310899	0.505727
ENSG00000158023	738.767	0.499717	0.231856	2.15529	0.0311393	0.505727
ENSG00000102760	115.078	0.870867	0.404133	2.1549	0.0311697	0.505727
ENSG00000259330	273.203	0.596417	0.276853	2.15427	0.0312188	0.505727
ENSG00000072071	482.67	0.524485	0.243228	2.15635	0.0310564	0.505727
ENSG00000162337	3484.52	0.439831	0.204402	2.15179	0.0314139	0.507645
ENSG00000183691	30.3208	1.39496	0.64813	2.15229	0.0313745	0.507645
ENSG00000156273	758.753	-0.738609	0.343274	-2.15166	0.031424	0.507645
ENSG00000230439	1292.07	0.472633	0.219728	2.15099	0.0314768	0.508031
ENSG00000175352	283.3	-0.594507	0.276445	-2.15054	0.0315125	0.508139
ENSG00000130762	371.186	0.555836	0.258602	2.14939	0.0316036	0.508207
ENSG00000070367	938.763	-0.623736	0.29013	-2.14985	0.0315669	0.508207
ENSG00000131480	42.8691	-1.20438	0.560298	-2.14953	0.0315922	0.508207
ENSG00000119844	541.993	-0.512541	0.238513	-2.1489	0.0316423	0.508363
ENSG00000134352	1260.43	-0.615934	0.286829	-2.14739	0.031762	0.50982
ENSG00000077264	60.4514	1.07838	0.502541	2.14586	0.031884	0.51131
ENSG00000117298	3664.59	0.444172	0.20703	2.14545	0.0319173	0.511376
ENSG00000164332	1012.98	-0.464937	0.216842	-2.14412	0.0320229	0.5126
ENSG00000108639	881.899	0.480053	0.224019	2.14291	0.0321204	0.513692
ENSG00000104412	805.037	-0.475737	0.222179	-2.14124	0.0322548	0.514967
ENSG00000123106	322.735	-0.661324	0.308858	-2.14119	0.0322588	0.514967
ENSG00000029363	1279.46	-0.514741	0.240473	-2.14053	0.0323117	0.515342
ENSG00000163093	87.8997	0.878507	0.410759	2.13874	0.0324566	0.516245
ENSG00000179387	598.297	-0.54324	0.253967	-2.13902	0.0324341	0.516245
ENSG00000226329	33.8958	-1.28368	0.60015	-2.13893	0.0324415	0.516245
ENSG00000262943	32.1397	1.34524	0.629436	2.13721	0.0325808	0.517751
ENSG00000231185	86.7116	-0.870977	0.407676	-2.13644	0.0326434	0.518276
ENSG00000197114	62.0812	0.980057	0.458868	2.13582	0.0326943	0.518615
ENSG00000143320	101.557	0.810116	0.379372	2.13541	0.0327273	0.51867
ENSG00000251442	20.3947	-1.6729	0.783637	-2.13479	0.0327778	0.519001
ENSG00000103253	507.806	-0.599806	0.281192	-2.13309	0.0329177	0.520747
ENSG00000178585	635.765	0.528961	0.248097	2.13208	0.0330007	0.521589
ENSG00000056277	131.029	-0.774493	0.363363	-2.13146	0.0330515	0.521922
ENSG00000019549	3783.48	-0.497195	0.233319	-2.13096	0.0330921	0.522093
ENSG00000164134	1756.21	-0.457622	0.214861	-2.12985	0.0331843	0.522947
ENSG00000101188	25.7522	1.49037	0.699842	2.12959	0.0332058	0.522947
ENSG00000178700	130.448	-0.750166	0.352479	-2.12826	0.0333156	0.524206
ENSG00000157193	1055.61	0.488401	0.229693	2.12632	0.033477	0.524954
ENSG00000189334	17200.4	0.425603	0.200167	2.12624	0.0334829	0.524954
ENSG00000057657	953.642	-0.511548	0.240504	-2.12699	0.0334212	0.524954
ENSG00000139567	6.36846	3.45632	1.62548	2.12633	0.0334755	0.524954
ENSG00000164163	2345.32	-0.454014	0.213601	-2.12552	0.0335429	0.525295
ENSG00000167034	137.704	0.754159	0.354854	2.12527	0.0335645	0.525295
ENSG00000047936	1683.74	-0.585505	0.275792	-2.12299	0.0337543	0.527795
ENSG00000176485	80.1964	0.894685	0.421536	2.12244	0.0338008	0.528051
ENSG00000159388	1842.29	0.444952	0.209763	2.12121	0.0339043	0.529197
ENSG00000142973	9.12458	2.60323	1.22778	2.12028	0.0339827	0.529948
ENSG00000132031	102.484	0.903368	0.426243	2.11937	0.0340589	0.530665
ENSG00000173230	607.527	0.549673	0.25956	2.11771	0.0341995	0.532384
ENSG00000234545	299.27	-0.63056	0.297876	-2.11685	0.0342722	0.533041
ENSG00000173376	16.0046	-1.82918	0.864403	-2.11612	0.0343344	0.533531
ENSG00000241360	20.4616	1.63479	0.772669	2.11577	0.0343645	0.533531
ENSG00000180353	50.2021	1.06582	0.504105	2.11428	0.0344917	0.534088
ENSG00000185101	421.288	0.597796	0.282662	2.11488	0.0344405	0.534088
ENSG00000214078	2420.32	0.473814	0.224067	2.11461	0.0344634	0.534088
ENSG00000065675	20.6395	1.64389	0.778071	2.11278	0.0346196	0.535596
ENSG00000105825	221.985	-0.715161	0.338564	-2.11233	0.0346578	0.535716
ENSG00000138036	363.125	-0.540119	0.25577	-2.11174	0.0347086	0.535819
ENSG00000166793	29.8746	1.3551	0.641759	2.11154	0.0347256	0.535819
ENSG00000188389	6.43441	-3.39971	1.61053	-2.11093	0.0347786	0.536165
ENSG00000146707	242.194	-0.676519	0.32069	-2.10957	0.0348951	0.536546
ENSG00000174327	87.1401	0.912425	0.432481	2.10974	0.0348805	0.536546
ENSG00000087510	408.251	0.533201	0.252737	2.10971	0.0348834	0.536546
ENSG00000182585	958.704	-0.498117	0.23629	-2.10807	0.0350248	0.538069
ENSG00000198873	148.656	0.723178	0.3432	2.10716	0.0351037	0.538809
ENSG00000161267	460.965	0.529491	0.251367	2.10645	0.0351656	0.538817
ENSG00000167601	4009.44	0.434481	0.206244	2.10663	0.0351493	0.538817
ENSG00000157510	482.723	0.512478	0.243495	2.10468	0.0353195	0.539291
ENSG00000075790	1249.8	-0.45537	0.216345	-2.10483	0.0353062	0.539291
ENSG00000079482	48.6888	1.13108	0.537194	2.10554	0.0352446	0.539291
ENSG00000221923	49.2794	-1.10715	0.526025	-2.10475	0.0353128	0.539291
ENSG00000224032	937.025	-0.507368	0.241122	-2.10419	0.0353616	0.539464
ENSG00000204619	1040.79	-0.452988	0.215422	-2.1028	0.0354833	0.540382
ENSG00000173156	1787.18	0.501725	0.238598	2.10281	0.0354826	0.540382
ENSG00000135966	847.871	0.512413	0.243817	2.10163	0.0355856	0.54147
ENSG00000162819	1495.01	-0.515319	0.245567	-2.09849	0.0358618	0.543514
ENSG00000168763	217.211	0.613221	0.292054	2.09968	0.0357569	0.543514
ENSG00000147155	1846.13	0.525866	0.250541	2.09892	0.0358242	0.543514
ENSG00000151229	196.513	-0.806258	0.384236	-2.09834	0.0358749	0.543514
ENSG00000141002	1813.05	-0.45622	0.217392	-2.09861	0.0358517	0.543514
ENSG00000257151	69.1581	-1.00472	0.479211	-2.0966	0.0360286	0.545371
ENSG00000203666	282.455	-0.570236	0.27212	-2.09553	0.0361235	0.546096
ENSG00000174482	23.194	1.51458	0.722826	2.09536	0.0361387	0.546096
ENSG00000114331	577.047	-0.638601	0.305037	-2.09352	0.0363026	0.547158
ENSG00000152942	623.158	-0.543299	0.25951	-2.09356	0.0362994	0.547158
ENSG00000154493	22.7488	-1.86449	0.890476	-2.09381	0.0362767	0.547158
ENSG00000196739	317.983	0.559072	0.267095	2.09316	0.0363352	0.547181
ENSG00000157978	724.962	0.479819	0.229464	2.09104	0.0365243	0.548614
ENSG00000223361	77.8801	-0.923008	0.441396	-2.09111	0.036518	0.548614
ENSG00000198673	21.8044	1.59333	0.761899	2.09127	0.036504	0.548614
ENSG00000137975	1172.83	0.552322	0.264209	2.09047	0.0365752	0.548909
ENSG00000134470	335.912	0.550208	0.263288	2.08976	0.0366398	0.549408
ENSG00000169019	260.383	-0.603688	0.289087	-2.08825	0.0367749	0.550924
ENSG00000157227	15909.6	0.40581	0.194359	2.08794	0.0368036	0.550924
ENSG00000168487	3263.91	0.413847	0.198254	2.08745	0.0368471	0.551105
ENSG00000197417	55.4609	1.06887	0.512274	2.08652	0.0369313	0.551893
ENSG00000151702	578.824	0.525115	0.251854	2.085	0.0370696	0.553488
ENSG00000118596	305.85	-0.751032	0.360303	-2.08444	0.0371199	0.553768
ENSG00000172508	14.4924	2.15067	1.03196	2.08407	0.0371541	0.553807
ENSG00000121966	48.1144	-1.1372	0.545861	-2.08331	0.0372231	0.554366
ENSG00000171219	391.184	0.533166	0.256023	2.08249	0.0372977	0.555005
ENSG00000167216	103.789	-0.779154	0.374615	-2.07988	0.0375365	0.558085
ENSG00000124171	36.5178	1.29259	0.621786	2.07883	0.0376334	0.559052
ENSG00000109339	41.1645	1.1471	0.551985	2.07813	0.037697	0.559523
ENSG00000129038	52.7991	1.04512	0.503099	2.07735	0.0377688	0.560115
ENSG00000226608	353.91	-0.585078	0.28179	-2.07629	0.0378673	0.561101
ENSG00000115540	434.993	-0.560702	0.270108	-2.07585	0.0379079	0.561229
ENSG00000164933	975.395	-0.540171	0.260309	-2.07512	0.0379757	0.561389
ENSG00000177098	12.5044	2.10515	1.01451	2.07504	0.0379827	0.561389
ENSG00000265666	14.0589	1.94957	0.940086	2.07382	0.0380958	0.562586
ENSG00000121274	368.243	-0.543863	0.262342	-2.07311	0.0381621	0.563092
ENSG00000181035	142.928	0.730057	0.352371	2.07184	0.0382805	0.564364
ENSG00000130768	53.8715	1.02643	0.495535	2.07135	0.0383258	0.564557
ENSG00000133706	4885.36	-0.44639	0.21557	-2.07074	0.0383831	0.564776
ENSG00000125898	256.725	0.599892	0.289732	2.07051	0.038405	0.564776
ENSG00000115514	593.465	-0.493678	0.238739	-2.06785	0.0386538	0.567958
ENSG00000237765	325.144	-0.542738	0.262662	-2.0663	0.0388006	0.569639
ENSG00000131979	233.657	0.673242	0.325982	2.06528	0.0388969	0.570574
ENSG00000085365	1097.35	-0.625629	0.303014	-2.06469	0.0389526	0.570914
ENSG00000196387	30.5258	1.45996	0.70775	2.06282	0.0391299	0.573034
ENSG00000259863	122.648	0.851691	0.413495	2.05973	0.0394239	0.576859
ENSG00000023892	577.227	0.505646	0.245542	2.0593	0.0394652	0.576982
ENSG00000269927	89.7544	0.898264	0.436553	2.05763	0.0396259	0.578367
ENSG00000186020	145.715	-0.710595	0.345344	-2.05764	0.0396246	0.578367
ENSG00000180332	12.1918	2.06222	1.00256	2.05696	0.0396903	0.578585
ENSG00000134897	522.85	-0.499399	0.242806	-2.05679	0.0397068	0.578585
ENSG00000116918	735.781	-0.464201	0.225941	-2.05452	0.0399252	0.579061
ENSG00000143797	1786.18	-0.481638	0.234598	-2.05303	0.0400696	0.579061
ENSG00000065548	1703.17	-0.440331	0.214381	-2.05396	0.0399794	0.579061
ENSG00000164078	896.757	0.453362	0.220758	2.05366	0.0400088	0.579061
ENSG00000124613	203.631	-0.687812	0.334995	-2.0532	0.0400531	0.579061
ENSG00000184156	123.879	-0.731311	0.355846	-2.05513	0.0398664	0.579061
ENSG00000204852	490	-0.509724	0.248198	-2.0537	0.0400049	0.579061
ENSG00000156381	362.68	0.532669	0.259146	2.05548	0.039833	0.579061
ENSG00000141510	1165.56	0.471723	0.22956	2.0549	0.0398891	0.579061
ENSG00000267519	341.884	-0.577849	0.281094	-2.05571	0.0398102	0.579061
ENSG00000249992	153.404	-0.667743	0.325429	-2.05189	0.0401805	0.580187
ENSG00000198911	5238.65	0.429856	0.209712	2.04975	0.0403888	0.582715
ENSG00000171155	819.616	0.465247	0.22703	2.04928	0.0404347	0.582897
ENSG00000273247	73.4885	-0.949697	0.463848	-2.04743	0.0406158	0.583628
ENSG00000102312	737.97	0.464039	0.226647	2.0474	0.0406184	0.583628
ENSG00000139116	671.771	-0.530481	0.259054	-2.04776	0.0405834	0.583628
ENSG00000101040	2061.09	0.417784	0.204029	2.04767	0.0405924	0.583628
ENSG00000145569	9.74559	2.39555	1.17058	2.04646	0.0407112	0.584005
ENSG00000111186	6.03493	3.37326	1.64809	2.04676	0.0406813	0.584005
ENSG00000162496	3064.42	0.468446	0.229047	2.04519	0.0408357	0.585092
ENSG00000125347	248.971	0.621212	0.303769	2.04501	0.0408538	0.585092
ENSG00000170561	590.665	0.478683	0.234136	2.04446	0.0409077	0.585388
ENSG00000155254	9190.33	0.398289	0.194999	2.04252	0.0411004	0.587665
ENSG00000168214	1284.15	-0.441731	0.216581	-2.03956	0.0413939	0.590451
ENSG00000165272	49.6789	1.10576	0.542005	2.04013	0.0413377	0.590451
ENSG00000119681	1553.02	0.498465	0.244401	2.03954	0.0413962	0.590451
ENSG00000120738	2935.98	0.441313	0.216534	2.03808	0.0415423	0.591574
ENSG00000153048	435.623	0.520693	0.255471	2.03817	0.0415328	0.591574
ENSG00000162664	356.244	-0.547712	0.268816	-2.0375	0.0415999	0.591805
ENSG00000174953	1160.84	-0.486407	0.238758	-2.03724	0.0416261	0.591805
ENSG00000149428	4321.67	0.42551	0.209095	2.03501	0.0418498	0.594016
ENSG00000105376	385.22	-0.531092	0.260958	-2.03516	0.0418348	0.594016
ENSG00000160396	6.13523	-3.03625	1.49225	-2.03468	0.0418831	0.594016
ENSG00000136237	106.639	0.933721	0.459364	2.03264	0.0420891	0.596456
ENSG00000168701	567.958	-0.584736	0.287921	-2.03089	0.0422662	0.598481
ENSG00000143507	127.107	-0.731254	0.360362	-2.02922	0.0424357	0.599913
ENSG00000164626	144.757	0.702576	0.346223	2.02926	0.0424319	0.599913
ENSG00000122966	769.486	0.515627	0.254311	2.02755	0.0426063	0.60184
ENSG00000114251	3075.16	-0.531806	0.2624	-2.0267	0.0426933	0.602583
ENSG00000002746	118.675	-0.719105	0.354901	-2.02621	0.042743	0.602801
ENSG00000143845	96.9129	0.778583	0.384704	2.02385	0.0429857	0.604764
ENSG00000164841	24.8315	-1.44679	0.714815	-2.02401	0.0429694	0.604764
ENSG00000196498	5215.6	0.403808	0.19948	2.0243	0.0429393	0.604764
ENSG00000137752	612.046	0.47942	0.237007	2.02281	0.0430929	0.605787
ENSG00000264215	16.7597	1.70866	0.845101	2.02184	0.0431927	0.606704
ENSG00000013523	667.358	0.479416	0.237169	2.02142	0.0432368	0.606837
ENSG00000163947	385.789	0.538302	0.266476	2.02008	0.0433752	0.608294
ENSG00000156711	729.369	0.454288	0.224926	2.01972	0.043412	0.608322
ENSG00000162825	303.372	-0.560538	0.277597	-2.01925	0.043461	0.608524
ENSG00000133135	23.9969	-1.57409	0.779868	-2.01841	0.0435485	0.609263
ENSG00000014914	697.912	0.465461	0.230655	2.01799	0.0435921	0.609387
ENSG00000075945	1269.4	-0.425013	0.210871	-2.01551	0.0438515	0.611059
ENSG00000068724	992.597	0.447298	0.221951	2.0153	0.0438734	0.611059
ENSG00000165434	155.704	-0.659787	0.327479	-2.01474	0.0439315	0.611059
ENSG00000111348	1043	0.460796	0.228738	2.01451	0.0439556	0.611059
ENSG00000101193	1131.8	0.435632	0.21611	2.01579	0.0438223	0.611059
ENSG00000267317	97.6567	-0.814598	0.404243	-2.01512	0.043892	0.611059
ENSG00000099860	356.36	-0.563207	0.279566	-2.01457	0.0439494	0.611059
ENSG00000178726	7443.48	-0.440597	0.218776	-2.01391	0.0440186	0.611451
ENSG00000105419	317.591	0.545684	0.271261	2.01166	0.0442559	0.61426
ENSG00000163874	2784.46	-0.404262	0.201246	-2.00879	0.0445592	0.615159
ENSG00000162695	671.301	-0.48051	0.239144	-2.00929	0.0445061	0.615159
ENSG00000162783	3274.17	0.403416	0.201045	2.00659	0.0447929	0.615159
ENSG00000137266	116.798	-0.871331	0.434262	-2.00646	0.0448069	0.615159
ENSG00000277443	1802.05	0.431448	0.214887	2.00779	0.0446657	0.615159
ENSG00000105821	495.569	-0.633593	0.315507	-2.00818	0.0446247	0.615159
ENSG00000139211	866.505	0.481791	0.24015	2.00621	0.0448343	0.615159
ENSG00000240771	129.784	-0.696579	0.346575	-2.0099	0.0444423	0.615159
ENSG00000136051	752.03	-0.6295	0.313633	-2.00712	0.0447369	0.615159
ENSG00000090060	3821.72	-0.430345	0.214449	-2.00675	0.0447768	0.615159
ENSG00000205476	461.988	0.497445	0.247753	2.00782	0.044662	0.615159
ENSG00000187720	3001.43	0.522331	0.259912	2.00964	0.0444688	0.615159
ENSG00000102878	124.173	-0.777786	0.387338	-2.00803	0.0446404	0.615159
ENSG00000132824	4151.73	0.453073	0.225505	2.00914	0.044522	0.615159
ENSG00000273748	137.223	0.685496	0.341707	2.00609	0.0448466	0.615159
ENSG00000100647	1735.54	0.49576	0.247317	2.00455	0.0450108	0.61693
ENSG00000174640	12.0027	2.06072	1.0288	2.00303	0.0451741	0.618394
ENSG00000136367	26.7502	1.34533	0.671693	2.0029	0.0451882	0.618394
ENSG00000125430	475.349	-0.543129	0.271219	-2.00255	0.0452254	0.618422
ENSG00000274265	175.002	-0.652357	0.325956	-2.00137	0.0453529	0.619199
ENSG00000128805	700.325	-0.48202	0.240835	-2.00146	0.0453433	0.619199
ENSG00000168016	191.608	0.669423	0.334651	2.00036	0.0454612	0.620196
ENSG00000261235	9.50232	-2.27274	1.13638	-1.99999	0.0455016	0.620265
ENSG00000279968	8.94518	-2.41619	1.20862	-1.99913	0.0455946	0.62105
ENSG00000107968	29.8285	1.29171	0.646475	1.99809	0.0457071	0.622098
ENSG00000105509	73.3921	-0.867571	0.434299	-1.99764	0.0457562	0.622284
ENSG00000171135	990.515	-0.460357	0.230596	-1.99638	0.0458926	0.623655
ENSG00000125731	1279.62	0.440633	0.22118	1.99219	0.0463505	0.629391
ENSG00000174233	1121.43	0.471132	0.236547	1.99171	0.0464029	0.629615
ENSG00000122515	1102.46	0.447118	0.224725	1.98962	0.0466328	0.631441
ENSG00000164976	491.238	0.515956	0.259326	1.98961	0.0466342	0.631441
ENSG00000181333	46.833	-1.05896	0.532275	-1.98951	0.0466454	0.631441
ENSG00000218739	702.991	-0.457329	0.230093	-1.98758	0.046858	0.632183
ENSG00000075651	476.518	0.556853	0.280085	1.98816	0.0467945	0.632183
ENSG00000127399	115.614	-0.723954	0.364063	-1.98854	0.0467516	0.632183
ENSG00000173674	2662.4	-0.400189	0.201446	-1.98659	0.0469683	0.632183
ENSG00000009694	5.52372	3.25575	1.6383	1.98727	0.0468925	0.632183
ENSG00000107863	1194.04	-0.49455	0.248968	-1.9864	0.0469885	0.632183
ENSG00000134758	420.906	-0.605778	0.30493	-1.98661	0.0469652	0.632183
ENSG00000172216	6891.91	0.401727	0.202138	1.98739	0.0468789	0.632183
ENSG00000169896	11.2373	2.13369	1.07442	1.9859	0.047044	0.632445
ENSG00000008394	7311.73	-0.386141	0.194531	-1.98499	0.0471459	0.633329
ENSG00000114450	760.487	-0.521489	0.262833	-1.9841	0.0472443	0.63336
ENSG00000205002	5.19046	-3.3247	1.67535	-1.98448	0.0472024	0.63336
ENSG00000151461	610.559	-0.587063	0.295899	-1.98399	0.0472565	0.63336
ENSG00000170266	1726.9	0.421559	0.212621	1.98268	0.0474029	0.633869
ENSG00000204644	10.3147	2.21498	1.11682	1.98329	0.0473347	0.633869
ENSG00000076067	1743.46	0.423588	0.213617	1.98293	0.0473757	0.633869
ENSG00000204334	33.13	-1.29273	0.652342	-1.98168	0.0475154	0.63489
ENSG00000115758	1968.86	-0.407731	0.206055	-1.97875	0.0478446	0.638802
ENSG00000155760	92.9211	0.890054	0.44997	1.97803	0.0479254	0.639394
ENSG00000254726	258.123	0.571844	0.290237	1.97027	0.048808	0.65018
ENSG00000132429	903.341	-0.430626	0.218542	-1.97045	0.048787	0.65018
ENSG00000213906	25.7076	1.50807	0.765695	1.96955	0.0488905	0.650785
ENSG00000152061	853.055	-0.442742	0.225044	-1.96735	0.0491424	0.652573
ENSG00000133874	51.5799	-0.987556	0.501887	-1.96769	0.0491042	0.652573
ENSG00000197070	760.558	0.474854	0.241333	1.96763	0.0491111	0.652573
ENSG00000259230	94.175	-0.829868	0.421877	-1.96708	0.0491736	0.652573
ENSG00000272293	5.74496	-3.15991	1.60771	-1.96547	0.0493595	0.654546
ENSG00000198393	140.022	-0.658063	0.334931	-1.96477	0.0494405	0.655125
ENSG00000256087	161.311	-0.650588	0.331183	-1.96443	0.0494798	0.65515
ENSG00000142619	7.71417	2.64674	1.34882	1.96226	0.0497323	0.657997
ENSG00000112699	575.37	0.488734	0.249276	1.96061	0.0499247	0.658555
ENSG00000149489	43.8005	1.0626	0.541926	1.96079	0.049904	0.658555
ENSG00000072954	82.9056	-0.81656	0.41643	-1.96086	0.0498955	0.658555
ENSG00000196967	41.0552	-1.1304	0.57655	-1.96063	0.0499218	0.658555
ENSG00000049769	220.666	-0.568362	0.290002	-1.95985	0.0500128	0.658727
ENSG00000178078	528.872	0.516487	0.26353	1.95988	0.05001	0.658727
ENSG00000226419	444.49	-0.554757	0.283418	-1.95738	0.0503022	0.660761
ENSG00000113389	310.864	-0.61616	0.314922	-1.95655	0.0504008	0.660761
ENSG00000091127	513.7	-0.530169	0.270933	-1.95683	0.050368	0.660761
ENSG00000147010	3960.65	0.384871	0.196678	1.95686	0.0503638	0.660761
ENSG00000099139	86.1918	-0.795401	0.406479	-1.95681	0.05037	0.660761
ENSG00000172500	1400.17	-0.503882	0.257492	-1.95688	0.0503612	0.660761
ENSG00000233695	142.925	0.656892	0.335784	1.95629	0.0504309	0.660761
ENSG00000090020	1936.23	0.403217	0.206277	1.95473	0.0506145	0.662672
ENSG00000196208	294.034	0.583821	0.298772	1.95407	0.0506928	0.662709
ENSG00000197363	305.603	-0.552576	0.282751	-1.95429	0.0506675	0.662709
ENSG00000122565	3712.47	-0.384869	0.197043	-1.95323	0.0507929	0.663522
ENSG00000167536	45.5	1.05773	0.541725	1.95252	0.0508766	0.664122
ENSG00000081913	352.319	0.534777	0.274009	1.95168	0.0509766	0.664505
ENSG00000166396	48.4796	1.00504	0.514973	1.95163	0.0509818	0.664505
ENSG00000086288	41.309	1.0839	0.555572	1.95096	0.0510615	0.665024
ENSG00000169129	66.4714	0.88082	0.451549	1.95066	0.0510974	0.665024
ENSG00000174720	456.404	-0.621208	0.318525	-1.95027	0.0511444	0.665086
ENSG00000133401	1428.21	0.592999	0.304124	1.94986	0.0511925	0.665086
ENSG00000137776	1551.72	-0.539661	0.276797	-1.94967	0.0512158	0.665086
ENSG00000111319	5688.67	0.381167	0.195539	1.94932	0.0512576	0.665135
ENSG00000250312	92.1519	-0.774658	0.397577	-1.94845	0.0513612	0.665988
ENSG00000039560	2375.94	-0.424646	0.218075	-1.94725	0.0515049	0.667248
ENSG00000160285	1315.55	0.409397	0.21027	1.947	0.0515345	0.667248
ENSG00000099812	411.014	0.492736	0.253408	1.94444	0.051843	0.670747
ENSG00000159445	584.896	-0.461443	0.237463	-1.94322	0.0519894	0.672146
ENSG00000188452	67.7964	-0.965548	0.497174	-1.94207	0.0521281	0.67292
ENSG00000135916	1611.93	0.403831	0.208038	1.94114	0.0522411	0.67292
ENSG00000157502	31.7688	-1.31984	0.679882	-1.94128	0.0522238	0.67292
ENSG00000073605	84.3962	0.79471	0.409325	1.94152	0.0521958	0.67292
ENSG00000263753	72.4579	-0.851352	0.438349	-1.94218	0.0521153	0.67292
ENSG00000107438	2578.68	0.41029	0.211424	1.9406	0.0523067	0.673154
ENSG00000080371	1056.81	-0.440631	0.227124	-1.94004	0.0523743	0.673154
ENSG00000105426	1058.91	0.5123	0.26405	1.94016	0.0523599	0.673154
ENSG00000129292	972.464	-0.458143	0.236286	-1.93893	0.0525094	0.674396
ENSG00000010295	105.003	-0.727229	0.375318	-1.93763	0.0526678	0.675936
ENSG00000172350	9.06864	2.26615	1.17036	1.93629	0.0528323	0.677552
ENSG00000146054	565.288	0.492545	0.254557	1.93491	0.0530009	0.677731
ENSG00000118518	432.005	-0.492376	0.254416	-1.93532	0.0529511	0.677731
ENSG00000177409	55.9661	-0.956422	0.494191	-1.93533	0.0529499	0.677731
ENSG00000167703	360.799	0.543801	0.281038	1.93497	0.0529939	0.677731
ENSG00000114554	3179.03	0.443274	0.22924	1.93367	0.0531535	0.677747
ENSG00000113368	810.669	0.434557	0.224771	1.93333	0.0531953	0.677747
ENSG00000165410	905.593	-0.465358	0.240694	-1.9334	0.0531872	0.677747
ENSG00000168970	34.1392	1.19221	0.616589	1.93355	0.0531682	0.677747
ENSG00000215305	698.41	0.462074	0.238965	1.93364	0.053157	0.677747
ENSG00000125046	16.5487	1.71495	0.887214	1.93296	0.0532407	0.677834
ENSG00000171469	415.846	0.497289	0.257315	1.9326	0.0532851	0.677907
ENSG00000198756	37.4352	-1.1844	0.6133	-1.9312	0.0534585	0.678146
ENSG00000054392	338.109	0.530666	0.274715	1.93169	0.0533972	0.678146
ENSG00000163888	114.215	0.714745	0.370104	1.9312	0.0534583	0.678146
ENSG00000075407	453.429	-0.509748	0.263827	-1.93213	0.053343	0.678146
ENSG00000177000	321.206	0.526589	0.272755	1.93063	0.0535289	0.678548
ENSG00000175592	4695.68	-0.412103	0.213528	-1.92997	0.05361	0.678596
ENSG00000099998	433.338	0.49869	0.258364	1.93019	0.0535837	0.678596
ENSG00000165487	615.776	-0.450052	0.233519	-1.92727	0.0539466	0.682364
ENSG00000118496	398.104	-0.590083	0.306315	-1.92639	0.0540558	0.682624
ENSG00000164647	743.888	-0.433693	0.225165	-1.92611	0.0540907	0.682624
ENSG00000086062	7568.12	0.40201	0.208744	1.92585	0.0541228	0.682624
ENSG00000166922	136.594	-0.685326	0.355836	-1.92596	0.0541093	0.682624
ENSG00000136536	935.413	-0.556761	0.289246	-1.92487	0.0542453	0.683187
ENSG00000105926	372.441	-0.495373	0.257315	-1.92516	0.0542092	0.683187
ENSG00000113356	529.466	-0.461594	0.239845	-1.92455	0.0542852	0.683199
ENSG00000171603	6322.8	0.378001	0.196562	1.92306	0.0544722	0.68404
ENSG00000079215	341.583	0.585791	0.304659	1.92278	0.0545079	0.68404
ENSG00000175745	117.762	-0.683096	0.355206	-1.9231	0.054468	0.68404
ENSG00000078699	768.876	0.437439	0.227396	1.92369	0.054394	0.68404
ENSG00000082258	405.609	-0.59595	0.310243	-1.92091	0.0547428	0.684659
ENSG00000080608	1116.34	-0.433113	0.225389	-1.92162	0.054653	0.684659
ENSG00000264230	314.794	0.518529	0.26995	1.92084	0.0547524	0.684659
ENSG00000165548	87.0835	0.804895	0.419007	1.92096	0.0547368	0.684659
ENSG00000130748	328.377	0.599655	0.312066	1.92157	0.0546605	0.684659
ENSG00000197467	104.481	0.717925	0.373974	1.91972	0.0548936	0.685935
ENSG00000159263	322.36	0.511445	0.266527	1.91893	0.0549937	0.686698
ENSG00000211455	338.012	-0.620171	0.323242	-1.9186	0.0550355	0.68673
ENSG00000184007	3794.62	-0.378517	0.1976	-1.91557	0.0554195	0.689788
ENSG00000249942	13.0682	-1.84186	0.961675	-1.91526	0.0554596	0.689788
ENSG00000078114	173.574	0.711747	0.371654	1.91508	0.0554823	0.689788
ENSG00000198736	570.953	0.486001	0.253627	1.9162	0.0553393	0.689788
ENSG00000267002	172.555	-0.653232	0.341027	-1.91549	0.0554304	0.689788
ENSG00000182902	98.8012	-0.726327	0.37932	-1.91481	0.0555165	0.689788
ENSG00000187325	361.602	-0.556765	0.290856	-1.91423	0.0555904	0.690218
ENSG00000144331	83.6211	0.811754	0.424475	1.91237	0.0558287	0.69122
ENSG00000177706	9848.1	0.376039	0.196632	1.9124	0.0558254	0.69122
ENSG00000185885	9.82437	2.14274	1.12046	1.91237	0.0558284	0.69122
ENSG00000171867	3701.9	0.418729	0.218954	1.91241	0.0558236	0.69122
ENSG00000170417	85.7519	-0.791476	0.414216	-1.91078	0.0560329	0.692283
ENSG00000234324	5.95503	-2.98536	1.56195	-1.91131	0.0559654	0.692283
ENSG00000175931	1123.82	0.41109	0.215109	1.91108	0.0559946	0.692283
ENSG00000233493	45.3243	1.05188	0.550677	1.91017	0.0561119	0.692771
ENSG00000153006	787.179	-0.469641	0.246166	-1.90782	0.0564149	0.694178
ENSG00000204387	3131.27	-0.38969	0.204233	-1.90807	0.0563828	0.694178
ENSG00000103150	128.002	0.669017	0.350609	1.90816	0.0563706	0.694178
ENSG00000180336	4.93469	-3.24171	1.69924	-1.90775	0.0564237	0.694178
ENSG00000184828	17.1833	1.62055	0.849243	1.90823	0.0563615	0.694178
ENSG00000033627	933.698	0.419214	0.219803	1.90722	0.0564916	0.694526
ENSG00000231584	35.1644	1.13137	0.593522	1.9062	0.0566246	0.695187
ENSG00000087206	940.284	0.430517	0.225849	1.90622	0.056622	0.695187
ENSG00000163364	158.656	-0.660836	0.346932	-1.9048	0.0568059	0.695536
ENSG00000181104	767.915	0.547685	0.287535	1.90476	0.0568116	0.695536
ENSG00000004766	239.213	-0.56838	0.298385	-1.90486	0.0567987	0.695536
ENSG00000090581	577.588	-0.466014	0.24455	-1.9056	0.0567026	0.695536
ENSG00000254503	8.02201	-2.4704	1.29721	-1.90439	0.0568594	0.695636
ENSG00000066279	430.719	0.599688	0.315158	1.90282	0.0570645	0.697659
ENSG00000092439	478.883	-0.54418	0.286172	-1.90158	0.0572254	0.698853
ENSG00000074410	2799.41	-0.385899	0.202949	-1.90146	0.0572419	0.698853
ENSG00000155097	1566.85	-0.424354	0.223308	-1.90031	0.0573929	0.700209
ENSG00000151239	1868.6	-0.501854	0.26425	-1.89916	0.0575431	0.701554
ENSG00000163257	414.937	-0.512679	0.27003	-1.8986	0.0576168	0.701965
ENSG00000181751	948.233	-0.506524	0.266926	-1.89762	0.0577464	0.703055
ENSG00000182272	896.44	0.434622	0.229087	1.8972	0.0578019	0.703243
ENSG00000198642	319.944	-0.595742	0.31409	-1.89672	0.0578646	0.703518
ENSG00000091409	5590.3	0.510214	0.269065	1.89625	0.0579271	0.70379
ENSG00000109576	225.135	-0.569924	0.300659	-1.89558	0.0580158	0.70438
ENSG00000176261	501.513	-0.489255	0.258149	-1.89524	0.0580606	0.704437
ENSG00000184988	29.109	1.23981	0.654362	1.89468	0.0581345	0.704845
ENSG00000077782	344.951	0.4906	0.259153	1.89309	0.0583458	0.706919
ENSG00000126562	58.2255	0.89051	0.470526	1.89258	0.0584132	0.707248
ENSG00000213066	152.676	-0.627519	0.331661	-1.89205	0.0584844	0.707288
ENSG00000280594	16.103	1.63907	0.866336	1.89195	0.0584972	0.707288
ENSG00000164414	144.954	-0.630806	0.333497	-1.89149	0.0585595	0.707461
ENSG00000245680	113.013	-0.81446	0.430648	-1.89124	0.0585921	0.707461
ENSG00000116260	11147.1	-0.373174	0.197405	-1.8904	0.058704	0.708324
ENSG00000160796	1579.55	0.393627	0.208313	1.8896	0.0588121	0.70914
ENSG00000237172	70.7047	-0.819498	0.433798	-1.88912	0.0588751	0.709413
ENSG00000141497	11.203	2.31458	1.22543	1.88879	0.0589201	0.709468
ENSG00000230787	5.19042	3.15176	1.66922	1.88816	0.0590046	0.709998
ENSG00000175893	159.789	-0.67595	0.358204	-1.88706	0.0591529	0.710807
ENSG00000187240	272.844	-0.566734	0.30028	-1.88735	0.0591128	0.710807
ENSG00000085231	250.349	-0.55575	0.294771	-1.88536	0.0593809	0.712154
ENSG00000197903	238.569	-0.552041	0.292731	-1.88583	0.0593176	0.712154
ENSG00000164631	254.556	-0.641846	0.34046	-1.88523	0.059399	0.712154
ENSG00000196646	34.8738	-1.12588	0.59728	-1.88502	0.0594273	0.712154
ENSG00000160223	12.6466	1.92581	1.02199	1.88436	0.0595158	0.712728
ENSG00000144802	533.985	-0.59736	0.31723	-1.88305	0.0596939	0.714373
ENSG00000170745	161.66	0.67412	0.358505	1.88037	0.060058	0.718239
ENSG00000138771	1126.35	0.530055	0.282156	1.87859	0.0603009	0.719698
ENSG00000102038	377.515	-0.547346	0.291363	-1.87857	0.060303	0.719698
ENSG00000128011	64.1637	0.866526	0.461138	1.8791	0.0602303	0.719698
ENSG00000052802	4277.7	0.397175	0.211489	1.87799	0.0603821	0.719876
ENSG00000140379	12.2816	1.87363	0.997746	1.87786	0.0604	0.719876
ENSG00000232517	4.9023	-3.23052	1.72193	-1.8761	0.0606409	0.722257
ENSG00000230937	9527.62	0.367551	0.19602	1.87507	0.0607831	0.722969
ENSG00000272711	108.917	-0.750504	0.4002	-1.87532	0.0607482	0.722969
ENSG00000182175	8.91256	2.23181	1.19098	1.87392	0.0609412	0.724359
ENSG00000177839	25.9293	-1.26916	0.677514	-1.87327	0.0610316	0.724942
ENSG00000163207	39.2748	1.08077	0.577325	1.87204	0.0612013	0.726465
ENSG00000150893	18.9698	1.51293	0.808465	1.87136	0.0612947	0.727083
ENSG00000239264	26.6295	1.27649	0.68223	1.87106	0.0613368	0.727089
ENSG00000219626	39.9713	-1.08973	0.582545	-1.87063	0.0613963	0.727156
ENSG00000112715	2384.88	0.392538	0.209926	1.86989	0.0614992	0.727156
ENSG00000279529	8.84308	-2.55232	1.365	-1.86982	0.0615082	0.727156
ENSG00000184117	1521.75	0.401638	0.214753	1.87023	0.0614512	0.727156
ENSG00000132670	1924.68	0.390198	0.208783	1.86892	0.0616346	0.72816
ENSG00000183856	1597.8	0.393262	0.210565	1.86765	0.0618113	0.729755
ENSG00000149295	7.20274	2.55321	1.36733	1.8673	0.0618595	0.729834
ENSG00000197301	572.675	-0.576832	0.308981	-1.86689	0.0619176	0.730029
ENSG00000117399	1655.48	0.413042	0.221327	1.86621	0.0620119	0.73065
ENSG00000112655	3694.59	0.369048	0.197988	1.86399	0.0623231	0.733823
ENSG00000175793	11704	0.458439	0.246217	1.86193	0.0626124	0.734242
ENSG00000142945	834.229	0.430253	0.231187	1.86106	0.0627353	0.734242
ENSG00000275052	1381.68	-0.439908	0.236301	-1.86164	0.0626538	0.734242
ENSG00000115392	222.95	-0.555115	0.298226	-1.86139	0.0626892	0.734242
ENSG00000263327	29.1153	-1.21845	0.654658	-1.8612	0.0627165	0.734242
ENSG00000140945	2382.82	0.437565	0.234944	1.86242	0.0625435	0.734242
ENSG00000267000	13.2459	-1.78833	0.960075	-1.8627	0.0625047	0.734242
ENSG00000174306	1673.43	0.41613	0.22335	1.86313	0.062444	0.734242
ENSG00000101473	358.568	0.477474	0.256316	1.86283	0.0624864	0.734242
ENSG00000130508	5716.18	0.38971	0.209468	1.86047	0.0628188	0.734371
ENSG00000204520	812.689	0.431653	0.232022	1.86039	0.0628301	0.734371
ENSG00000224186	25.1721	1.28535	0.691216	1.85956	0.0629485	0.734776
ENSG00000187239	637.233	-0.438416	0.235735	-1.85978	0.0629162	0.734776
ENSG00000060656	3186.04	0.381874	0.205903	1.85463	0.0636496	0.73643
ENSG00000134369	2473.71	0.421787	0.227175	1.85667	0.0633588	0.73643
ENSG00000171055	1131.42	-0.397569	0.214329	-1.85495	0.0636033	0.73643
ENSG00000251022	548.308	-0.449394	0.242152	-1.85583	0.0634773	0.73643
ENSG00000153130	1503.64	-0.450087	0.242753	-1.85409	0.0637259	0.73643
ENSG00000164916	2041.77	0.417546	0.225153	1.8545	0.0636676	0.73643
ENSG00000128513	546.39	-0.445927	0.240532	-1.85392	0.0637512	0.73643
ENSG00000147654	393.06	-0.466374	0.25135	-1.85548	0.0635284	0.73643
ENSG00000168071	105.439	0.716584	0.386313	1.85493	0.0636059	0.73643
ENSG00000229644	273.65	-0.557444	0.300481	-1.85518	0.063571	0.73643
ENSG00000111664	11.5043	1.95198	1.0512	1.85691	0.0633235	0.73643
ENSG00000168140	184.121	-0.589161	0.317298	-1.85681	0.0633386	0.73643
ENSG00000169715	11752.9	0.45126	0.243146	1.85592	0.0634645	0.73643
ENSG00000197122	1737.44	0.393179	0.2116	1.85813	0.0631513	0.73643
ENSG00000126460	124.068	0.678181	0.365093	1.85756	0.0632321	0.73643
ENSG00000075240	404.32	0.476549	0.25706	1.85384	0.0637618	0.73643
ENSG00000223960	145.725	-0.613337	0.331187	-1.85194	0.0640351	0.738004
ENSG00000183111	133.067	0.630565	0.340504	1.85186	0.0640465	0.738004
ENSG00000196839	616.246	0.433385	0.234045	1.85172	0.0640663	0.738004
ENSG00000185340	1273.47	0.471143	0.254399	1.85198	0.0640283	0.738004
ENSG00000118873	2294.75	-0.394486	0.213091	-1.85126	0.0641321	0.738277
ENSG00000232442	146.248	0.658342	0.355706	1.8508	0.0641978	0.738548
ENSG00000154978	1170.71	0.39314	0.212598	1.84922	0.0644262	0.740544
ENSG00000101161	2252.39	0.41911	0.226667	1.84901	0.0644557	0.740544
ENSG00000128342	566.316	0.453232	0.245198	1.84843	0.0645397	0.741024
ENSG00000112208	631.124	-0.440736	0.238638	-1.84688	0.0647645	0.743119
ENSG00000116745	163.787	-0.613137	0.332054	-1.8465	0.06482	0.74315
ENSG00000175054	586.736	-0.505467	0.273804	-1.84609	0.064879	0.74315
ENSG00000081181	87.9797	0.840272	0.455189	1.84599	0.0648943	0.74315
ENSG00000175602	2579.69	-0.501123	0.271569	-1.84529	0.0649953	0.743821
ENSG00000105427	10.6129	2.01903	1.09472	1.84433	0.0651349	0.744448
ENSG00000234465	10.1454	-2.02438	1.09759	-1.84438	0.0651283	0.744448
ENSG00000178401	166.485	-0.584365	0.317003	-1.8434	0.0652703	0.745509
ENSG00000165338	89.5315	-0.808909	0.439262	-1.84152	0.0655457	0.748168
ENSG00000005700	1110.28	-0.49804	0.270576	-1.84066	0.0656713	0.749114
ENSG00000214063	2064.37	-0.401582	0.218261	-1.83992	0.0657807	0.749487
ENSG00000271335	40.5956	-1.03059	0.560145	-1.83986	0.0657894	0.749487
ENSG00000225790	16.1598	-1.68372	0.915327	-1.83947	0.0658459	0.749644
ENSG00000164548	573.208	-0.433728	0.235978	-1.838	0.0660622	0.751618
ENSG00000168772	18.8254	1.48228	0.807113	1.83652	0.0662803	0.751662
ENSG00000244560	55.5454	-0.917615	0.499456	-1.83723	0.0661759	0.751662
ENSG00000165424	435.122	-0.463429	0.252316	-1.8367	0.0662541	0.751662
ENSG00000165959	240.832	0.563984	0.307038	1.83685	0.0662318	0.751662
ENSG00000241878	620.928	0.427478	0.232763	1.83654	0.0662784	0.751662
ENSG00000136002	1166.55	0.406194	0.221351	1.83507	0.0664949	0.752428
ENSG00000109501	647.37	0.436521	0.23779	1.83574	0.0663962	0.752428
ENSG00000151726	4347.82	-0.426984	0.23273	-1.83467	0.066554	0.752428
ENSG00000146243	166.161	-0.5886	0.320834	-1.83459	0.066566	0.752428
ENSG00000106789	1081.87	0.403585	0.220018	1.83433	0.0666051	0.752428
ENSG00000130699	303.195	0.553197	0.30157	1.83439	0.0665966	0.752428
ENSG00000253320	41.1746	-1.02167	0.557112	-1.83387	0.0666739	0.75272
ENSG00000050327	953.784	0.401965	0.219311	1.83285	0.0668246	0.753936
ENSG00000169062	996.101	-0.436261	0.238121	-1.83209	0.0669373	0.754722
ENSG00000181773	55.7701	0.879336	0.481034	1.82801	0.0675476	0.760159
ENSG00000183615	10.5707	2.0196	1.10473	1.82814	0.0675283	0.760159
ENSG00000106025	110.244	-0.724497	0.396392	-1.82773	0.06759	0.760159
ENSG00000019144	1458.12	0.396322	0.216841	1.82771	0.0675928	0.760159
ENSG00000039123	1636.09	-0.424628	0.232602	-1.82556	0.0679169	0.761838
ENSG00000131437	654.793	-0.475136	0.260359	-1.82492	0.0680125	0.761838
ENSG00000072864	774.996	0.447767	0.245263	1.82567	0.0679007	0.761838
ENSG00000101346	2016.56	0.405518	0.222169	1.82526	0.0679611	0.761838
ENSG00000267073	36.1984	1.08773	0.596114	1.8247	0.0680461	0.761838
ENSG00000263002	78.6937	0.81534	0.446485	1.82613	0.0678308	0.761838
ENSG00000160298	217.51	0.575474	0.315099	1.82633	0.0678005	0.761838
ENSG00000132819	213.576	0.562683	0.308457	1.82418	0.0681243	0.762228
ENSG00000171222	890.403	0.518008	0.284054	1.82363	0.0682086	0.762684
ENSG00000254703	96.1504	0.772578	0.423754	1.82318	0.0682765	0.762957
ENSG00000123836	354.4	0.568462	0.311906	1.82254	0.0683726	0.763545
ENSG00000176845	287.781	-0.543184	0.298083	-1.82225	0.0684165	0.763549
ENSG00000152219	504.074	-0.439953	0.241477	-1.82193	0.0684661	0.763616
ENSG00000174197	270.042	0.581192	0.319066	1.82154	0.0685249	0.763787
ENSG00000101391	855.488	0.401661	0.220858	1.81863	0.0689672	0.768229
ENSG00000112877	143.306	0.610456	0.335974	1.81698	0.0692206	0.77029
ENSG00000198682	307.492	0.530921	0.292221	1.81685	0.0692401	0.77029
ENSG00000091136	9508.31	0.426303	0.234717	1.81624	0.0693331	0.770837
ENSG00000116574	111.274	-0.706382	0.388994	-1.81592	0.069383	0.770901
ENSG00000130513	7245.46	0.353441	0.194666	1.81563	0.0694268	0.770901
ENSG00000116717	2162.4	-0.370212	0.204266	-1.8124	0.0699238	0.773254
ENSG00000116106	50.2498	-0.954631	0.526303	-1.81384	0.0697017	0.773254
ENSG00000114423	573.381	-0.495896	0.273601	-1.81248	0.0699118	0.773254
ENSG00000214145	82.1535	0.737781	0.407223	1.81174	0.0700263	0.773254
ENSG00000101966	1011.13	-0.394214	0.217369	-1.81357	0.0697436	0.773254
ENSG00000167157	113.563	-0.744004	0.41067	-1.81168	0.0700354	0.773254
ENSG00000109854	1751.5	-0.386947	0.21345	-1.81283	0.0698587	0.773254
ENSG00000104047	665.641	-0.427404	0.23576	-1.81288	0.0698508	0.773254
ENSG00000105429	2297.73	0.396099	0.218621	1.81181	0.0700163	0.773254
ENSG00000284485	95.9496	0.747151	0.41268	1.81049	0.0702206	0.773594
ENSG00000145817	1951.3	-0.422159	0.233155	-1.81064	0.0701973	0.773594
ENSG00000265688	70.6295	-0.784054	0.432945	-1.81098	0.0701441	0.773594
ENSG00000166289	161.859	0.634097	0.350264	1.81034	0.0702425	0.773594
ENSG00000124067	2689.24	0.365571	0.202219	1.80779	0.0706384	0.777466
ENSG00000197415	34.2533	1.10351	0.610657	1.80708	0.0707495	0.777947
ENSG00000008952	2021.21	-0.436286	0.241558	-1.80613	0.0708975	0.777947
ENSG00000104765	826.53	-0.413029	0.228687	-1.80609	0.0709039	0.777947
ENSG00000104447	454.052	-0.496995	0.275106	-1.80656	0.070831	0.777947
ENSG00000187049	14.9372	1.73133	0.958445	1.80639	0.0708569	0.777947
ENSG00000248538	34.6757	1.0953	0.606796	1.80506	0.071065	0.779002
ENSG00000187193	168.478	0.645735	0.357766	1.80491	0.0710889	0.779002
ENSG00000120688	307.147	-0.561137	0.310948	-1.8046	0.0711373	0.779047
ENSG00000260261	55.1819	-0.907327	0.503081	-1.80354	0.0713034	0.779406
ENSG00000171992	607.748	0.420419	0.233108	1.80354	0.0713033	0.779406
ENSG00000006652	596.39	-0.457192	0.253468	-1.80375	0.071271	0.779406
ENSG00000068137	503.965	0.436911	0.242344	1.80285	0.071411	0.780097
ENSG00000117054	691.626	-0.526227	0.292038	-1.80191	0.0715589	0.78121
ENSG00000226699	6.04611	-2.60125	1.44382	-1.80164	0.071602	0.78121
ENSG00000005020	920.525	-0.400643	0.222546	-1.80027	0.0718179	0.782739
ENSG00000032742	222.89	-0.526976	0.292746	-1.80011	0.0718428	0.782739
ENSG00000105655	62.9966	0.866864	0.481617	1.7999	0.071876	0.782739
ENSG00000255176	8.71352	2.21506	1.23109	1.79926	0.0719775	0.783358
ENSG00000272872	33.9974	-1.08844	0.605044	-1.79894	0.0720278	0.78342
ENSG00000055732	29.5061	1.15398	0.641709	1.79829	0.0721313	0.783573
ENSG00000239763	10.8994	-2.04554	1.13749	-1.7983	0.0721291	0.783573
ENSG00000151917	70.6935	-0.778311	0.432933	-1.79776	0.0722145	0.783992
ENSG00000233901	430.858	0.535609	0.298003	1.79732	0.0722841	0.784263
ENSG00000144134	140.397	-0.605685	0.337257	-1.79592	0.0725074	0.785349
ENSG00000123552	268.735	-0.542242	0.301915	-1.79601	0.0724929	0.785349
ENSG00000047932	1169.74	-0.437763	0.243764	-1.79585	0.0725185	0.785349
ENSG00000003400	81.1762	-0.766087	0.426698	-1.79538	0.0725924	0.785664
ENSG00000253304	5.01251	3.12744	1.74269	1.7946	0.0727176	0.786534
ENSG00000171204	782.831	-0.403059	0.224634	-1.7943	0.0727658	0.786542
ENSG00000100342	49.9242	-0.902476	0.503043	-1.79403	0.0728081	0.786542
ENSG00000137996	1142.4	-0.383383	0.214557	-1.78686	0.0739605	0.787819
ENSG00000144045	111.591	0.654209	0.366348	1.78576	0.0741387	0.787819
ENSG00000115414	44514.7	-0.496822	0.278196	-1.78587	0.0741203	0.787819
ENSG00000144485	53.894	0.915094	0.512304	1.78623	0.0740618	0.787819
ENSG00000163710	147.881	-0.627292	0.350877	-1.78778	0.0738109	0.787819
ENSG00000251669	66.0917	-0.801545	0.447906	-1.78954	0.0735284	0.787819
ENSG00000109255	181.933	0.566012	0.316876	1.78623	0.0740627	0.787819
ENSG00000113391	399.505	-0.475683	0.26629	-1.78633	0.0740451	0.787819
ENSG00000221988	162.707	0.569193	0.318276	1.78836	0.0737178	0.787819
ENSG00000124614	23.3181	-1.2952	0.722544	-1.79256	0.0730432	0.787819
ENSG00000102174	23.6839	-1.34531	0.752996	-1.7866	0.0740017	0.787819
ENSG00000147526	1468.02	-0.394311	0.220457	-1.78861	0.0736784	0.787819
ENSG00000168172	878.677	-0.408178	0.227793	-1.79188	0.0731524	0.787819
ENSG00000184574	151.485	0.605594	0.338211	1.79058	0.0733605	0.787819
ENSG00000102452	18.2933	1.43085	0.800042	1.78847	0.0736997	0.787819
ENSG00000198252	508.183	-0.470297	0.263332	-1.78595	0.0741074	0.787819
ENSG00000073712	836.408	-0.486829	0.272513	-1.78644	0.0740276	0.787819
ENSG00000258976	9.33521	2.04129	1.13863	1.79275	0.0730127	0.787819
ENSG00000184640	7446.39	0.355723	0.198968	1.78784	0.0738022	0.787819
ENSG00000196628	354.719	-0.518751	0.290107	-1.78814	0.0737535	0.787819
ENSG00000244005	626.038	0.415659	0.232102	1.79085	0.0733174	0.787819
ENSG00000101189	948.166	0.403221	0.225567	1.78758	0.073843	0.787819
ENSG00000276043	640.597	0.410681	0.229896	1.78637	0.0740388	0.787819
ENSG00000167637	142.125	-0.617709	0.345762	-1.78652	0.0740159	0.787819
ENSG00000063169	563.594	0.432731	0.241651	1.79073	0.0733374	0.787819
ENSG00000279833	12.525	1.77096	0.989188	1.79031	0.0734035	0.787819
ENSG00000142156	1800.82	-0.382751	0.214214	-1.78677	0.0739742	0.787819
ENSG00000224950	5.77976	-2.71228	1.51921	-1.78533	0.0742085	0.788083
ENSG00000168237	95.778	0.760568	0.4262	1.78453	0.0743373	0.788849
ENSG00000108669	847.466	0.404862	0.226933	1.78406	0.0744145	0.788849
ENSG00000125875	931.412	0.390874	0.219094	1.78405	0.0744154	0.788849
ENSG00000131650	147.949	0.622449	0.349132	1.78285	0.0746112	0.789971
ENSG00000232677	370.436	0.468318	0.26268	1.78285	0.0746114	0.789971
ENSG00000163545	249.504	0.515024	0.288959	1.78234	0.0746936	0.790209
ENSG00000173258	20.3943	1.35926	0.762706	1.78216	0.0747239	0.790209
ENSG00000116675	145.479	0.807228	0.45335	1.78058	0.0749803	0.790222
ENSG00000170385	2785.74	-0.512517	0.288062	-1.77919	0.0752089	0.790222
ENSG00000157111	128.274	-0.614448	0.345135	-1.78031	0.0750252	0.790222
ENSG00000164609	1464.19	-0.384439	0.216151	-1.77857	0.0753107	0.790222
ENSG00000119408	807.323	0.404704	0.22726	1.7808	0.0749453	0.790222
ENSG00000188070	374.504	0.459837	0.258543	1.77857	0.0753103	0.790222
ENSG00000175573	1019.38	-0.41242	0.231594	-1.78079	0.0749467	0.790222
ENSG00000134955	1823.09	0.364398	0.204878	1.77861	0.0753031	0.790222
ENSG00000231131	321.885	-0.53459	0.300257	-1.78044	0.0750037	0.790222
ENSG00000089060	1073.66	0.385099	0.216442	1.77923	0.0752026	0.790222
ENSG00000130177	1923.36	-0.369158	0.207523	-1.77888	0.0752602	0.790222
ENSG00000178718	59.7569	0.857118	0.481659	1.77951	0.0751557	0.790222
ENSG00000181409	119.43	-0.662954	0.372204	-1.78116	0.0748867	0.790222
ENSG00000145022	326.909	-0.468196	0.263353	-1.77783	0.0754322	0.790441
ENSG00000166387	57.284	-0.856959	0.482173	-1.77729	0.0755213	0.790441
ENSG00000255129	5.1803	3.146	1.77001	1.7774	0.0755032	0.790441
ENSG00000266553	15.0809	-1.55873	0.877013	-1.77732	0.0755163	0.790441
ENSG00000104164	1011.31	-0.453668	0.25529	-1.77707	0.0755569	0.790441
ENSG00000115457	62.9109	0.876621	0.493471	1.77644	0.0756607	0.791056
ENSG00000162927	86.7889	-0.798407	0.449946	-1.77445	0.075989	0.792127
ENSG00000261087	126.181	-0.628121	0.353886	-1.77492	0.0759103	0.792127
ENSG00000198298	118.129	-0.62951	0.354748	-1.77453	0.0759759	0.792127
ENSG00000110881	197.311	0.543016	0.30589	1.7752	0.0758649	0.792127
ENSG00000157456	812.096	0.400156	0.225417	1.77518	0.0758678	0.792127
ENSG00000158457	40.3971	1.01183	0.570315	1.77416	0.0760361	0.792148
ENSG00000072840	903.363	-0.491616	0.277233	-1.7733	0.0761797	0.792301
ENSG00000177683	318.173	-0.544927	0.30735	-1.77298	0.0762314	0.792301
ENSG00000065054	826.398	0.488099	0.275294	1.77301	0.0762275	0.792301
ENSG00000175063	1105.58	0.429834	0.242357	1.77355	0.0761371	0.792301
ENSG00000102057	66.2631	-0.817221	0.461077	-1.77242	0.0763255	0.792698
ENSG00000010292	3455.44	0.387842	0.218914	1.77166	0.0764504	0.792698
ENSG00000125246	211.735	-0.524927	0.296283	-1.77171	0.0764427	0.792698
ENSG00000268034	28.8199	1.18177	0.66696	1.77188	0.0764145	0.792698
ENSG00000101160	5604.9	0.387157	0.218644	1.77072	0.0766077	0.793861
ENSG00000177707	580.264	-0.528666	0.298769	-1.76948	0.0768135	0.795524
ENSG00000137841	44.2311	-0.94806	0.53606	-1.76857	0.0769652	0.796624
ENSG00000121207	43.3645	-0.951355	0.53807	-1.76809	0.0770462	0.796992
ENSG00000162415	75.186	-0.776304	0.439892	-1.76476	0.0776038	0.7977
ENSG00000168243	1212.91	-0.373299	0.211516	-1.76487	0.0775855	0.7977
ENSG00000181458	126.108	-0.612627	0.34667	-1.76718	0.0771982	0.7977
ENSG00000121864	574.696	-0.44983	0.255073	-1.76353	0.0778106	0.7977
ENSG00000112902	16.9699	1.49029	0.845162	1.76332	0.0778464	0.7977
ENSG00000164379	75.0657	0.753564	0.427021	1.7647	0.0776139	0.7977
ENSG00000130723	4151.44	0.512399	0.29032	1.76495	0.0775727	0.7977
ENSG00000198105	220.851	-0.593793	0.336288	-1.76573	0.0774415	0.7977
ENSG00000135476	813.547	0.40447	0.229145	1.76512	0.0775429	0.7977
ENSG00000136052	109.742	-0.710887	0.402355	-1.76682	0.077259	0.7977
ENSG00000244879	770.709	-0.421094	0.238609	-1.76479	0.0775992	0.7977
ENSG00000185947	114.411	-0.670822	0.380484	-1.76308	0.0778876	0.7977
ENSG00000141337	117.337	-0.646505	0.366477	-1.76411	0.0777142	0.7977
ENSG00000198171	1330.06	0.4181	0.237116	1.76327	0.0778545	0.7977
ENSG00000130589	1086.63	0.417061	0.236048	1.76685	0.077254	0.7977
ENSG00000271109	4.85734	3.03089	1.71768	1.76452	0.077644	0.7977
ENSG00000105287	1709.59	0.384913	0.218257	1.76357	0.0778039	0.7977
ENSG00000092295	64.9705	0.792499	0.449596	1.76269	0.0779529	0.797903
ENSG00000088367	267.52	0.486731	0.276195	1.76227	0.0780231	0.798156
ENSG00000139344	45.5088	-0.926302	0.525733	-1.76193	0.0780819	0.798291
ENSG00000233621	198.887	-0.550947	0.312868	-1.76096	0.0782455	0.799034
ENSG00000090612	102.187	-0.677952	0.38496	-1.76109	0.0782223	0.799034
ENSG00000159753	35.2776	1.05227	0.597753	1.76038	0.0783434	0.799103
ENSG00000175061	10915	-0.348059	0.197702	-1.76053	0.0783188	0.799103
ENSG00000155093	94.176	-0.805771	0.457814	-1.76004	0.078401	0.799225
ENSG00000166257	11.6249	1.7793	1.01191	1.75836	0.0786863	0.79981
ENSG00000165886	710.29	0.428502	0.243635	1.75879	0.0786132	0.79981
ENSG00000120669	10.2365	-1.88405	1.07133	-1.75862	0.0786421	0.79981
ENSG00000103507	1783.69	-0.387048	0.220082	-1.75866	0.0786357	0.79981
ENSG00000132000	53.2424	-0.877348	0.498694	-1.75929	0.0785279	0.79981
ENSG00000060491	1688.45	0.399046	0.227034	1.75765	0.0788076	0.80058
ENSG00000271590	7.98097	2.31606	1.31857	1.7565	0.0790036	0.802106
ENSG00000115844	26.4853	-1.18782	0.676346	-1.75623	0.0790495	0.802108
ENSG00000014216	7806.44	0.356659	0.203247	1.75481	0.0792926	0.802766
ENSG00000177084	1375.24	0.369246	0.210345	1.75543	0.079185	0.802766
ENSG00000124224	216.67	0.519155	0.295809	1.75503	0.0792534	0.802766
ENSG00000167676	125.036	0.626765	0.357177	1.75478	0.0792973	0.802766
ENSG00000280088	64.1212	-0.859089	0.489742	-1.75416	0.0794024	0.803366
ENSG00000110328	425.284	0.455909	0.260002	1.75348	0.0795196	0.804088
ENSG00000144339	4.74369	-3.16708	1.80667	-1.75299	0.0796038	0.804475
ENSG00000116711	546.567	0.454951	0.259718	1.75171	0.0798237	0.804843
ENSG00000175591	99.2358	0.663542	0.378669	1.7523	0.0797221	0.804843
ENSG00000178999	696.577	0.461338	0.263363	1.75172	0.0798222	0.804843
ENSG00000166510	140.117	-0.621093	0.354521	-1.75192	0.0797874	0.804843
ENSG00000113161	1739.54	0.39787	0.227294	1.75047	0.0800375	0.806535
ENSG00000061918	141.904	-0.619351	0.353943	-1.74986	0.0801428	0.807133
ENSG00000175548	134.31	-0.632494	0.361629	-1.74901	0.0802885	0.807673
ENSG00000166619	1421.13	0.371861	0.212598	1.74912	0.0802694	0.807673
ENSG00000171045	246.195	0.491726	0.281248	1.74837	0.0804001	0.807869
ENSG00000128487	1282.58	0.374602	0.214254	1.74841	0.0803938	0.807869
ENSG00000154556	90.8282	-0.73169	0.418612	-1.7479	0.0804822	0.808041
ENSG00000214954	12.2901	-1.72799	0.988787	-1.74759	0.0805356	0.808041
ENSG00000100364	3297.63	0.364566	0.208625	1.74747	0.0805553	0.808041
ENSG00000265452	13.4825	-1.66859	0.955765	-1.74582	0.0808425	0.810269
ENSG00000247844	631.611	-0.462726	0.265072	-1.74566	0.0808699	0.810269
ENSG00000257315	10.4015	2.03609	1.16795	1.7433	0.081282	0.811538
ENSG00000273045	16.3606	1.52026	0.871687	1.74405	0.081151	0.811538
ENSG00000198040	199.266	-0.597675	0.342691	-1.74406	0.0811478	0.811538
ENSG00000256061	7.17912	-2.28336	1.30996	-1.74308	0.0813203	0.811538
ENSG00000185561	196.182	0.531502	0.304814	1.74369	0.0812129	0.811538
ENSG00000008838	9173.17	0.361657	0.207423	1.74357	0.0812336	0.811538
ENSG00000088812	2180.93	0.414406	0.237671	1.74361	0.0812269	0.811538
ENSG00000235750	745.52	0.43845	0.251597	1.74266	0.0813922	0.811794
ENSG00000063660	3932.06	0.358151	0.205697	1.74116	0.0816557	0.812574
ENSG00000276805	18.8707	1.40867	0.808916	1.74143	0.0816076	0.812574
ENSG00000135655	806.408	-0.412715	0.236997	-1.74143	0.0816077	0.812574
ENSG00000140284	13.1579	1.67193	0.960109	1.74139	0.0816147	0.812574
ENSG00000106804	155.519	-0.601376	0.345479	-1.7407	0.0817357	0.812735
ENSG00000204682	322.791	-0.460741	0.264712	-1.74054	0.0817645	0.812735
ENSG00000083857	3328.23	0.513817	0.295968	1.73605	0.0825543	0.813525
ENSG00000113319	9.63407	-1.98856	1.14574	-1.73561	0.0826323	0.813525
ENSG00000131016	2370.85	0.450501	0.259275	1.73754	0.082291	0.813525
ENSG00000106571	449.236	0.443727	0.255124	1.73926	0.0819888	0.813525
ENSG00000078487	142.39	-0.663875	0.382454	-1.73583	0.0825939	0.813525
ENSG00000272899	12.7256	-1.72667	0.994225	-1.7367	0.0824399	0.813525
ENSG00000119986	3969.94	0.343446	0.197812	1.73622	0.0825245	0.813525
ENSG00000135643	81.2304	0.737261	0.42461	1.73632	0.0825064	0.813525
ENSG00000173064	1126.62	0.483254	0.278372	1.736	0.082564	0.813525
ENSG00000102595	810.25	-0.44474	0.255878	-1.73809	0.0821944	0.813525
ENSG00000100767	58.3892	-0.85919	0.494158	-1.7387	0.0820884	0.813525
ENSG00000277363	127.957	0.635414	0.36601	1.73606	0.0825538	0.813525
ENSG00000125457	120.968	0.625678	0.360436	1.73589	0.0825828	0.813525
ENSG00000101003	471.783	0.426728	0.245722	1.73663	0.082453	0.813525
ENSG00000179218	13218.8	0.3521	0.202559	1.73826	0.0821643	0.813525
ENSG00000105011	453.55	0.449059	0.258632	1.73628	0.0825136	0.813525
ENSG00000131116	222.872	0.550218	0.316332	1.73937	0.0819702	0.813525
ENSG00000186684	45.733	0.926687	0.534361	1.7342	0.0828832	0.815533
ENSG00000114209	1052.5	-0.37314	0.215234	-1.73365	0.0829803	0.815533
ENSG00000155846	333.223	0.5216	0.300909	1.73341	0.0830222	0.815533
ENSG00000005812	382.747	-0.507497	0.292698	-1.73386	0.0829426	0.815533
ENSG00000025796	1673.98	-0.385624	0.222509	-1.73308	0.0830822	0.815665
ENSG00000270696	253.86	-0.528619	0.305113	-1.73253	0.0831787	0.816156
ENSG00000140853	251.271	0.485348	0.280247	1.73186	0.0832984	0.816874
ENSG00000198763	74581.1	-0.36047	0.20819	-1.73145	0.0833722	0.81714
ENSG00000143127	968.44	0.397661	0.229761	1.73076	0.0834944	0.817881
ENSG00000005059	335.666	0.453491	0.262079	1.73036	0.0835662	0.818052
ENSG00000137710	3346.72	-0.366472	0.211817	-1.73014	0.0836051	0.818052
ENSG00000164080	963.105	0.37839	0.218788	1.72948	0.0837228	0.818748
ENSG00000140451	152.647	0.628966	0.363781	1.72897	0.0838145	0.819187
ENSG00000234996	7.47988	2.22501	1.28751	1.72815	0.0839612	0.819708
ENSG00000108381	9.91304	1.93074	1.11709	1.72837	0.0839211	0.819708
ENSG00000166823	15.0261	1.60662	0.93064	1.72636	0.0842833	0.822162
ENSG00000186481	22.9736	-1.23695	0.716561	-1.72623	0.0843062	0.822162
ENSG00000272523	20.1838	1.3931	0.807236	1.72577	0.0843885	0.822507
ENSG00000072110	12550	0.349927	0.202813	1.72537	0.0844616	0.822762
ENSG00000197822	13.4274	1.72663	1.00181	1.72351	0.084796	0.825103
ENSG00000224940	5.62341	2.62247	1.52143	1.72369	0.0847644	0.825103
ENSG00000178934	27.1721	1.21474	0.704969	1.72311	0.0848683	0.825349
ENSG00000173402	2149.73	0.409102	0.23753	1.72232	0.0850123	0.826291
ENSG00000171448	92.0679	-0.749172	0.435145	-1.72166	0.0851311	0.826988
ENSG00000246273	22.9797	-1.28908	0.748863	-1.72139	0.0851809	0.827013
ENSG00000130775	156.714	-0.580268	0.337329	-1.72019	0.0853987	0.82778
ENSG00000064933	368.68	-0.44833	0.260748	-1.7194	0.0855415	0.82778
ENSG00000196083	302.946	0.538779	0.313305	1.71966	0.0854943	0.82778
ENSG00000105971	3616.77	-0.364269	0.211859	-1.71939	0.085543	0.82778
ENSG00000211450	305.089	0.462093	0.268567	1.72058	0.0853263	0.82778
ENSG00000178184	406.262	0.474648	0.275993	1.71979	0.0854714	0.82778
ENSG00000182405	69.5722	-0.808124	0.470086	-1.7191	0.0855967	0.827844
ENSG00000100226	1924.88	0.361462	0.210336	1.7185	0.0857052	0.828437
ENSG00000004660	191.865	-0.523116	0.304472	-1.71811	0.0857775	0.828678
ENSG00000084112	940.083	0.439589	0.255981	1.71727	0.0859294	0.829689
ENSG00000188051	5.44348	-2.83812	1.65319	-1.71676	0.0860237	0.830143
ENSG00000121068	207.653	0.525582	0.306204	1.71644	0.0860809	0.830238
ENSG00000181264	206.951	-0.507629	0.295846	-1.71586	0.0861882	0.83036
ENSG00000185761	262.955	-0.47434	0.276419	-1.71602	0.0861592	0.83036
ENSG00000164961	1409.77	-0.398267	0.232182	-1.71532	0.0862858	0.830844
ENSG00000175279	37.1386	-1.06257	0.620141	-1.71343	0.0866331	0.833311
ENSG00000133169	11.6011	-1.74267	1.01738	-1.71289	0.086732	0.833311
ENSG00000147679	397.304	-0.431327	0.251783	-1.71309	0.086696	0.833311
ENSG00000139946	8.24595	2.08957	1.21984	1.71298	0.0867157	0.833311
ENSG00000281383	25.2199	1.3166	0.76905	1.71198	0.0869002	0.83447
ENSG00000111266	856.014	0.421382	0.246185	1.71165	0.0869609	0.834597
ENSG00000134371	889.552	-0.451505	0.263827	-1.71137	0.0870135	0.834644
ENSG00000176018	264.904	-0.552847	0.32317	-1.7107	0.0871364	0.835245
ENSG00000095794	353.94	-0.440099	0.257291	-1.71051	0.0871713	0.835245
ENSG00000170264	100.553	-0.681103	0.398378	-1.70969	0.0873231	0.836243
ENSG00000115816	566.857	-0.45325	0.265364	-1.70803	0.0876304	0.837653
ENSG00000102098	73.119	-0.755762	0.442519	-1.70787	0.0876614	0.837653
ENSG00000134901	429.515	0.430393	0.251927	1.7084	0.0875614	0.837653
ENSG00000109103	629.751	0.410336	0.240232	1.70808	0.087621	0.837653
ENSG00000038210	338.567	-0.475002	0.278237	-1.70718	0.0877877	0.838404
ENSG00000004534	938.522	0.400823	0.234902	1.70634	0.0879446	0.839445
ENSG00000131389	2371.57	0.430273	0.252261	1.70566	0.088071	0.840194
ENSG00000114062	1730.75	-0.352386	0.206661	-1.70514	0.0881687	0.840284
ENSG00000105443	1145.33	0.371445	0.217844	1.7051	0.0881762	0.840284
ENSG00000162616	319.049	-0.512807	0.300817	-1.70471	0.088248	0.840512
ENSG00000111906	1545.93	-0.386397	0.226706	-1.7044	0.088307	0.840617
ENSG00000117472	130.348	0.600258	0.352409	1.7033	0.0885121	0.841359
ENSG00000164764	8.31213	-2.08693	1.22529	-1.70321	0.0885288	0.841359
ENSG00000171236	45.5686	0.894979	0.525368	1.70353	0.0884694	0.841359
ENSG00000114439	1873.75	-0.378965	0.222708	-1.70162	0.0888267	0.843733
ENSG00000196504	2676.11	-0.37823	0.22231	-1.70136	0.088875	0.843735
ENSG00000064042	607.187	0.441415	0.259664	1.69995	0.0891411	0.845666
ENSG00000137700	554.375	0.41238	0.24261	1.69977	0.0891748	0.845666
ENSG00000188112	527.664	0.407031	0.239564	1.69905	0.0893104	0.846037
ENSG00000085117	1151.31	0.399605	0.235182	1.69913	0.0892945	0.846037
ENSG00000005483	740.434	-0.450793	0.26542	-1.69841	0.0894297	0.84671
ENSG00000117791	106.848	0.630775	0.371523	1.69781	0.0895437	0.84683
ENSG00000250337	27.4193	1.12889	0.6651	1.69732	0.0896354	0.84683
ENSG00000197296	438.176	0.418097	0.246246	1.69788	0.0895295	0.84683
ENSG00000068903	814.003	0.380177	0.223973	1.69742	0.0896164	0.84683
ENSG00000122694	99.0559	-0.645375	0.380351	-1.69679	0.0897369	0.847196
ENSG00000185133	17.3731	1.56602	0.923028	1.69661	0.0897707	0.847196
ENSG00000250802	11.1677	-1.76064	1.03831	-1.69568	0.089947	0.848403
ENSG00000125089	781.22	0.386217	0.227844	1.69509	0.0900578	0.848992
ENSG00000118515	151.365	0.609659	0.359742	1.69471	0.0901302	0.849218
ENSG00000256083	11.2691	1.74918	1.03232	1.69441	0.0901879	0.849306
ENSG00000225210	101.245	-0.652971	0.385525	-1.69372	0.090319	0.849687
ENSG00000171928	892.214	-0.414968	0.245009	-1.69368	0.0903253	0.849687
ENSG00000170242	886.585	-0.402346	0.237678	-1.69282	0.0904896	0.850321
ENSG00000167994	110.06	-0.630106	0.372222	-1.69282	0.0904891	0.850321
ENSG00000197182	324.266	0.444674	0.262832	1.69186	0.0906728	0.851587
ENSG00000180638	48.3898	0.858797	0.507883	1.69094	0.0908492	0.852787
ENSG00000237499	83.1122	-0.729044	0.431222	-1.69065	0.0909044	0.852848
ENSG00000198961	1067.86	-0.520609	0.308019	-1.69018	0.0909928	0.853221
ENSG00000109814	1115.45	-0.432426	0.256235	-1.68762	0.0914848	0.856005
ENSG00000065060	334.436	0.562975	0.33357	1.68773	0.091464	0.856005
ENSG00000168398	157.642	0.547409	0.324316	1.68789	0.0914322	0.856005
ENSG00000278107	9.28113	-1.92325	1.1396	-1.68766	0.0914763	0.856005
ENSG00000138385	1717.23	-0.409104	0.242466	-1.68726	0.091553	0.856187
ENSG00000130755	5.62409	2.59809	1.54087	1.68612	0.091773	0.857787
ENSG00000196295	329.184	-0.506666	0.300638	-1.6853	0.0919302	0.858341
ENSG00000106714	70.318	0.85705	0.508513	1.6854	0.0919106	0.858341
ENSG00000100151	488.511	0.419358	0.248895	1.68488	0.0920119	0.858648
ENSG00000106089	477.282	-0.463043	0.274945	-1.68413	0.0921564	0.859538
ENSG00000124383	451.816	-0.517585	0.307648	-1.68239	0.0924928	0.861759
ENSG00000232956	369.095	-0.45502	0.27043	-1.68258	0.0924572	0.861759
ENSG00000132541	419.675	-0.419827	0.249615	-1.68189	0.0925893	0.862201
ENSG00000163995	334.379	-0.451234	0.268455	-1.68085	0.0927913	0.863624
ENSG00000113763	6.37869	2.37428	1.41313	1.68016	0.0929262	0.863906
ENSG00000184465	829.694	0.422734	0.251565	1.68042	0.0928763	0.863906
ENSG00000107581	7346.8	-0.345752	0.205812	-1.67994	0.0929694	0.863906
ENSG00000072858	8.05748	2.06992	1.23241	1.67957	0.0930413	0.864117
ENSG00000143382	560.213	0.400511	0.238597	1.67861	0.0932285	0.86493
ENSG00000260604	11.5253	-1.69305	1.00852	-1.67875	0.0932012	0.86493
ENSG00000179588	251.331	0.528977	0.315175	1.67836	0.0932768	0.86493
ENSG00000138768	2120.23	-0.425313	0.253479	-1.6779	0.0933661	0.865301
ENSG00000198909	695.971	0.382836	0.228295	1.67694	0.0935544	0.866589
ENSG00000053900	423.845	-0.423832	0.252789	-1.67662	0.0936161	0.866703
ENSG00000128422	6165.42	0.370611	0.221125	1.67602	0.0937333	0.86733
ENSG00000203896	57.6443	0.812154	0.484737	1.67545	0.0938453	0.867908
ENSG00000196367	1989.48	0.447144	0.267098	1.67408	0.0941143	0.867912
ENSG00000123178	562.694	-0.391814	0.234102	-1.67369	0.094192	0.867912
ENSG00000169609	419.234	-0.437561	0.261279	-1.67469	0.0939944	0.867912
ENSG00000154237	1025.42	0.421721	0.251781	1.67495	0.093944	0.867912
ENSG00000267404	17.3723	1.41061	0.842201	1.67491	0.0939525	0.867912
ENSG00000149658	1110.33	0.362131	0.216318	1.67406	0.0941179	0.867912
ENSG00000006016	24.0057	1.18062	0.705346	1.67382	0.0941652	0.867912
ENSG00000164509	268.632	0.578363	0.345688	1.67308	0.0943119	0.868424
ENSG00000105928	1549.89	0.352188	0.210525	1.6729	0.0943466	0.868424
ENSG00000178295	244.766	-0.537941	0.321674	-1.67232	0.0944619	0.868566
ENSG00000253628	6.91255	-2.2196	1.32746	-1.67207	0.0945105	0.868566
ENSG00000135124	334.479	-0.444278	0.265652	-1.67241	0.094444	0.868566
ENSG00000127423	168.647	0.53831	0.322206	1.6707	0.094781	0.869164
ENSG00000276103	9.00281	1.95003	1.16678	1.67129	0.0946641	0.869164
ENSG00000120278	100.074	0.663787	0.397362	1.67049	0.0948233	0.869164
ENSG00000165804	1111.02	0.358758	0.21469	1.67105	0.0947109	0.869164
ENSG00000102870	915.372	0.387828	0.23211	1.67088	0.0947452	0.869164
ENSG00000120833	459.038	0.422226	0.252871	1.66973	0.0949725	0.870077
ENSG00000166260	449.05	-0.426742	0.255634	-1.66935	0.095048	0.870314
ENSG00000270647	2328.74	-0.395688	0.237096	-1.6689	0.0951379	0.870683
ENSG00000099246	1322	-0.387898	0.2325	-1.66838	0.0952406	0.870685
ENSG00000099282	34.4984	0.992939	0.595135	1.66843	0.0952309	0.870685
ENSG00000189067	3013.85	0.334728	0.200659	1.66814	0.095287	0.870685
ENSG00000158092	489.12	-0.438187	0.26277	-1.66757	0.0954018	0.870827
ENSG00000040731	30.8166	1.06891	0.640952	1.6677	0.0953758	0.870827
ENSG00000143641	3832.25	0.372048	0.223163	1.66716	0.0954828	0.870874
ENSG00000138600	808.185	-0.427487	0.256434	-1.66704	0.0955062	0.870874
ENSG00000205794	25.8588	-1.15693	0.69421	-1.66653	0.0956071	0.870888
ENSG00000166508	2320.89	0.364271	0.218556	1.66672	0.0955705	0.870888
ENSG00000142733	946.422	0.387013	0.23234	1.66572	0.0957696	0.871756
ENSG00000262468	46.9021	0.904136	0.542843	1.66556	0.0958017	0.871756
ENSG00000197461	791.262	0.380152	0.228311	1.66506	0.0959002	0.872199
ENSG00000172318	11.5037	-1.6905	1.01631	-1.66337	0.0962376	0.874297
ENSG00000222032	16.2491	1.42362	0.856268	1.66259	0.0963948	0.874297
ENSG00000065802	2028	0.346493	0.208364	1.66292	0.0963284	0.874297
ENSG00000189157	7.77922	-2.04449	1.22993	-1.66228	0.0964561	0.874297
ENSG00000153147	2103.57	-0.375425	0.225897	-1.66193	0.0965261	0.874297
ENSG00000106733	580.944	-0.398852	0.239995	-1.66192	0.0965295	0.874297
ENSG00000151348	2681.83	0.35877	0.215852	1.66211	0.0964903	0.874297
ENSG00000087301	115.15	0.632534	0.380516	1.66231	0.0964516	0.874297
ENSG00000144747	325.905	-0.547079	0.329238	-1.66165	0.0965827	0.874327
ENSG00000145860	2462.22	0.336448	0.20275	1.65943	0.0970296	0.876629
ENSG00000137331	6523.44	-0.326646	0.196794	-1.65984	0.0969465	0.876629
ENSG00000135341	1122.07	-0.393803	0.237271	-1.65972	0.096971	0.876629
ENSG00000133816	3091.9	0.416836	0.251198	1.65939	0.0970368	0.876629
ENSG00000151806	897.381	-0.413956	0.249559	-1.65875	0.0971665	0.877001
ENSG00000198088	94.1232	0.64415	0.388348	1.65869	0.097178	0.877001
ENSG00000167748	8.25697	2.07713	1.25248	1.65842	0.0972333	0.877049
ENSG00000260941	39.3659	0.938689	0.566221	1.65781	0.097355	0.877564
ENSG00000157181	612.199	-0.412977	0.249138	-1.65762	0.0973939	0.877564
ENSG00000160703	854.039	0.376259	0.227019	1.65739	0.0974405	0.877564
ENSG00000137601	306.624	-0.469401	0.283355	-1.65658	0.0976041	0.878588
ENSG00000164902	1184.5	-0.352666	0.212975	-1.6559	0.0977415	0.878922
ENSG00000162139	636.163	0.400471	0.241836	1.65596	0.0977298	0.878922
ENSG00000196693	245.988	-0.470406	0.284168	-1.65538	0.0978472	0.879421
ENSG00000105849	727.12	-0.387049	0.233906	-1.65472	0.0979818	0.880181
ENSG00000152582	37.7876	-0.933644	0.564366	-1.65432	0.0980617	0.880448
ENSG00000169891	137.748	0.652145	0.394297	1.65394	0.0981392	0.880693
ENSG00000279281	6.55772	2.36237	1.42941	1.65268	0.0983951	0.882538
ENSG00000014123	538.046	-0.503751	0.304973	-1.65179	0.0985774	0.882979
ENSG00000120437	851.456	0.374477	0.226722	1.6517	0.0985953	0.882979
ENSG00000274421	5.78063	2.6416	1.59917	1.65185	0.0985644	0.882979
ENSG00000226539	5.45721	2.55263	1.54678	1.65028	0.0988856	0.883774
ENSG00000106052	1266.38	-0.377668	0.228822	-1.65049	0.0988425	0.883774
ENSG00000139263	350.537	0.501821	0.304042	1.6505	0.0988409	0.883774
ENSG00000188624	5.45721	2.55263	1.54678	1.65028	0.0988856	0.883774
ENSG00000180769	32.053	-1.0033	0.608395	-1.64909	0.0991289	0.88381
ENSG00000152939	254.528	0.504278	0.305803	1.64903	0.0991414	0.88381
ENSG00000075618	11199	0.321149	0.19471	1.64937	0.099072	0.88381
ENSG00000158467	330.901	0.488029	0.295792	1.64991	0.0989619	0.88381
ENSG00000139182	1035.48	0.367893	0.223089	1.64909	0.0991294	0.88381
ENSG00000197405	27.618	-1.0767	0.65324	-1.64825	0.099302	0.884791
ENSG00000067533	976.353	-0.380397	0.230882	-1.64758	0.099439	0.885113
ENSG00000185728	999.906	-0.458976	0.278574	-1.64759	0.0994368	0.885113
ENSG00000138660	357.124	-0.573068	0.348314	-1.64526	0.0999161	0.885544
ENSG00000135272	361.461	-0.487408	0.296272	-1.64514	0.0999417	0.885544
ENSG00000243479	7.90185	2.01884	1.22659	1.6459	0.0997848	0.885544
ENSG00000173535	52.9926	-0.816997	0.496462	-1.64564	0.0998384	0.885544
ENSG00000067167	2705.84	-0.465604	0.282741	-1.64675	0.0996099	0.885544
ENSG00000165449	204.273	-0.532335	0.323304	-1.64654	0.0996518	0.885544
ENSG00000171813	479.272	-0.397544	0.241537	-1.64589	0.0997865	0.885544
ENSG00000270175	8.23651	2.05999	1.25203	1.64532	0.0999041	0.885544
ENSG00000184208	527.788	-0.411625	0.250066	-1.64607	0.0997504	0.885544
ENSG00000147168	26.507	-1.09484	0.665702	-1.64464	0.100045	0.885565
ENSG00000230071	10.3366	1.76878	1.07539	1.64477	0.100016	0.885565
ENSG00000178074	187.024	-0.611011	0.371596	-1.64429	0.100117	0.885705
ENSG00000177283	346.401	-0.42584	0.259016	-1.64407	0.100162	0.885705
ENSG00000107014	6.73472	2.41321	1.46852	1.6433	0.100321	0.886566
ENSG00000101019	1404.29	0.344612	0.209731	1.64311	0.10036	0.886566
ENSG00000066135	669.565	0.405016	0.24661	1.64233	0.100521	0.886875
ENSG00000246695	348.4	-0.467126	0.28445	-1.64221	0.100547	0.886875
ENSG00000104859	849.618	0.384802	0.234266	1.64259	0.100468	0.886875
ENSG00000142634	3521	0.367744	0.224015	1.64161	0.100671	0.887524
ENSG00000162426	21.0734	1.24063	0.756452	1.64006	0.100993	0.889153
ENSG00000273367	20.5726	-1.25213	0.763724	-1.6395	0.101109	0.889153
ENSG00000014824	1673.29	-0.383185	0.233681	-1.63978	0.101051	0.889153
ENSG00000039319	458.212	-0.451182	0.275189	-1.63954	0.101102	0.889153
ENSG00000171160	440.146	-0.414592	0.252839	-1.63975	0.101057	0.889153
ENSG00000143546	1368.94	0.354648	0.216801	1.63582	0.101877	0.892838
ENSG00000148158	249.687	0.576177	0.352158	1.63613	0.101812	0.892838
ENSG00000137502	129.458	-0.586717	0.358528	-1.63646	0.101743	0.892838
[truncated: 24,950 more rows]
