# Supplementary material for: RBM6 splicing factor promotes homologous recombination repair of double-strand breaks and modulates sensitivity to chemotherapeutic drugs
Source: Nucleic Acids Res. 2021 Oct 28;49(20):11708–27. doi: 10.1093/nar/gkab976 (PMC8599755; doi:10.1093/nar/gkab976)
Supplement: gkab976_Supplemental_Files [file gkab976_supplemental_files.zip › Table S2.xlsx]

## Sheet: Summary
Sample 1 - control MCF10A cells
Sample 2 - RBM6-KO MCF10A cells
EventType	TotalEventsJC	TotalEventsJCEC	SignificantEventsJC	SigEventsJCSample1HigherInclusion	SigEventsJCSample2HigherInclusion	SignificantEventsJCEC	SigEventsJCECSample1HigherInclusion	SigEventsJCECSample2HigherInclusion
SE	27200	27651	1631	657	974	1664	665	999
A5SS	3160	3179	200	117	83	220	124	96
A3SS	4782	4796	327	176	151	341	185	156
MXE	3031	3080	147	67	80	160	68	92
RI	3998	4020	368	238	130	393	255	138

## Sheet: SE.MATS.JC
ID	GeneID	geneSymbol	chr	strand	exonStart_0base	exonEnd	upstreamES	upstreamEE	downstreamES	downstreamEE	ID	IJC_SAMPLE_1	SJC_SAMPLE_1	IJC_SAMPLE_2	SJC_SAMPLE_2	IncFormLen	SkipFormLen	PValue	FDR	IncLevel1	IncLevel2	IncLevelDifference
0	ENSG00000271254	AC240274.1	chrKI270711.1	-	12800	12964	11706	11758	16870	16922	0	2,2	1,0	7,0	0,0	298	149	1	1	0.5,1.0	1.0,NA	-0.25
1	ENSG00000271254	AC240274.1	chrKI270711.1	-	21056	21159	20006	20221	22932	23113	1	0,6	1,0	1,0	0,0	252	149	1	1	0.0,1.0	1.0,NA	-0.5
4	ENSG00000160305	DIP2A	chr21	+	46504360	46504489	46498581	46498833	46509256	46509376	4	11,19	4,0	17,2	0,0	278	149	0.0138066	0.139037	0.596,1.0	1.0,1.0	-0.202
5	ENSG00000160305	DIP2A	chr21	+	46529091	46529183	46511416	46511614	46532126	46532237	5	20,21	2,0	9,9	0,0	241	149	0.705528	1	0.861,1.0	1.0,1.0	-0.07
6	ENSG00000160305	DIP2A	chr21	+	46534584	46534687	46534003	46534113	46537223	46537288	6	18,33	0,1	18,18	0,0	252	149	1	1	1.0,0.951	1.0,1.0	-0.024
9	ENSG00000160299	PCNT	chr21	+	46381693	46381840	46366583	46367139	46385831	46385983	9	21,33	0,0	15,15	2,0	296	149	0.887502	1	1.0,1.0	0.791,1.0	0.105
10	ENSG00000160299	PCNT	chr21	+	46425830	46425971	46421969	46422124	46427621	46427795	10	20,25	0,0	34,21	0,2	290	149	0.828224	1	1.0,1.0	1.0,0.844	0.078
11	ENSG00000160298	C21orf58	chr21	-	46301996	46302154	46300429	46300794	46302484	46302576	11	21,5	1,0	9,3	5,8	298	149	6.37373e-07	0.000129377	0.913,1.0	0.474,0.158	0.641
12	ENSG00000160298	C21orf58	chr21	-	46318784	46318961	46318011	46318220	46320636	46320825	12	4,9	1,1	2,9	0,0	298	149	0.456527	1	0.667,0.818	1.0,1.0	-0.258
13	ENSG00000160298	C21orf58	chr21	-	46318784	46318961	46318011	46318220	46322638	46323869	13	4,8	0,0	2,18	0,1	298	149	1	1	1.0,1.0	1.0,0.9	0.05
14	ENSG00000160294	MCM3AP	chr21	-	46251528	46251682	46246306	46246886	46254391	46254526	14	127190	0,4	173103	0,3	298	149	0.76342	1	1.0,0.96	1.0,0.945	0.008
15	ENSG00000160294	MCM3AP	chr21	-	46254775	46254844	46254391	46254526	46256788	46256986	15	128158	1,2	121113	0,0	218	149	0.822536	1	0.989,0.982	1.0,1.0	-0.014
16	ENSG00000160294	MCM3AP	chr21	-	46256788	46256986	46254775	46254844	46258938	46259091	16	170199	4,0	185153	0,0	298	149	0.555618	1	0.955,1.0	1.0,1.0	-0.022
17	ENSG00000160294	MCM3AP	chr21	-	46265924	46266166	46265320	46265523	46266981	46267142	17	102157	0,0	133,99	0,1	298	149	1	1	1.0,1.0	1.0,0.98	0.01
22	ENSG00000160285	LSS	chr21	-	46196201	46196267	46195675	46195756	46205835	46205941	22	40,59	1,0	46,34	1,1	215	149	0.84757	1	0.965,1.0	0.97,0.959	0.018
23	ENSG00000160284	SPATC1L	chr21	-	46168307	46168658	46161915	46162067	46184355	46184476	23	201156	2,6	100145	0,0	298	149	0.0151991	0.148028	0.98,0.929	1.0,1.0	-0.045
24	ENSG00000160284	SPATC1L	chr21	-	46182623	46183774	46168307	46168658	46184355	46184459	24	0,1	94,75	0,0	34,63	298	149	1	1	0.0,0.007	0.0,0.0	0.004
26	ENSG00000186866	POFUT2	chr21	-	45266021	45266227	45263927	45265635	45267589	45267713	26	2,11	39,25	11,16	22,34	298	149	0.0288226	0.229837	0.025,0.18	0.2,0.19	-0.093
27	ENSG00000186866	POFUT2	chr21	-	45277232	45277773	45277016	45277142	45278102	45278169	27	0,0	33,41	2,0	42,26	298	149	1	1	0.0,0.0	0.023,0.0	-0.011
31	ENSG00000186866	POFUT2	chr21	-	45285268	45285328	45283351	45283527	45285677	45285928	31	0,0	38,55	1,2	29,18	209	149	0.478479	1	0.0,0.0	0.024,0.073	-0.049
33	ENSG00000183250	LINC01547	chr21	-	44937538	44937682	44935626	44935890	44939592	44939845	33	0,2	4,2	0,0	1,2	293	149	0.640176	1	0.0,0.337	0.0,0.0	0.169
39	ENSG00000160255	ITGB2	chr21	-	44920820	44920962	44910724	44910785	44928653	44928718	39	7,4	8,4	12,5	9,7	291	149	0.881646	1	0.309,0.339	0.406,0.268	-0.013
40	ENSG00000160255	ITGB2	chr21	-	44920820	44921050	44910724	44910785	44928653	44928873	40	8,16	8,4	13,5	9,7	298	149	0.328561	1	0.333,0.667	0.419,0.263	0.159
42	ENSG00000184787	UBE2G2	chr21	-	44774720	44774820	44773546	44773687	44777298	44777417	42	0,1	17,18	0,1	28,30	249	149	1	1	0.0,0.032	0.0,0.02	0.006
45	ENSG00000184787	UBE2G2	chr21	-	44801283	44801398	44788059	44788095	44801705	44801768	45	2,0	19,5	0,0	26,6	264	149	0.290566	1	0.056,0.0	0.0,0.0	0.028
47	ENSG00000230061	TRPM2-AS	chr21	-	44423375	44423481	44414587	44414944	44425149	44425272	47	7,0	1,0	1,1	0,0	255	149	1	1	0.804,NA	1.0,1.0	-0.196
48	ENSG00000141959	PFKL	chr21	+	44304274	44304455	44300050	44300190	44306680	44306754	48	2,2	90,63	8,1	55,33	298	149	0.0188329	0.171609	0.011,0.016	0.068,0.015	-0.028
49	ENSG00000141959	PFKL	chr21	+	44305799	44305935	44305256	44305417	44306680	44306754	49	0,2	2,0	4,2	0,0	285	149	0.0136387	0.138062	0.0,1.0	1.0,1.0	-0.5
50	ENSG00000141959	PFKL	chr21	+	44311005	44311083	44306680	44306754	44312104	44312294	50	163119	8,2	118116	0,1	227	149	0.00504401	0.071494	0.93,0.975	1.0,0.987	-0.041
51	ENSG00000141959	PFKL	chr21	+	44313912	44314021	44313637	44313682	44316243	44316339	51	234229	0,1	311213	3,0	258	149	1	1	1.0,0.992	0.984,1.0	0.004
57	ENSG00000160218	TRAPPC10	chr21	+	44055697	44055893	44052279	44052476	44059102	44059214	57	15,8	2,0	34,32	0,0	298	149	0.827333	1	0.789,1.0	1.0,1.0	-0.105
59	ENSG00000160218	TRAPPC10	chr21	+	44074323	44074470	44063537	44063785	44075038	44075153	59	17,27	1,0	28,10	1,0	296	149	1	1	0.895,1.0	0.934,1.0	-0.02
60	ENSG00000160218	TRAPPC10	chr21	+	44096604	44096713	44094062	44094233	44098356	44098534	60	4,0	7,7	0,0	21,2	258	149	0.0405023	0.287791	0.248,0.0	0.0,0.0	0.124
62	ENSG00000160214	RRP1	chr21	+	43791015	43791056	43789558	43789762	43791349	43791432	62	2,0	52,92	0,0	60,61	190	149	1	1	0.029,0.0	0.0,0.0	0.015
63	ENSG00000160213	CSTB	chr21	-	43774657	43774759	43772510	43774330	43776203	43776445	63	10041336	0,0	13711058	0,2	251	149	1	1	1.0,1.0	1.0,0.997	0.002
64	ENSG00000160209	PDXK	chr21	+	43732138	43732442	43728916	43729010	43734068	43734123	64	1,0	0,0	3,3	0,5	298	149	1	1	1.0,NA	1.0,0.231	0.384
65	ENSG00000160209	PDXK	chr21	+	43732138	43732647	43719222	43719381	43734068	43734123	65	6,2	205207	0,0	112110	298	149	1	1	0.014,0.005	0.0,0.0	0.009
66	ENSG00000160209	PDXK	chr21	+	43732138	43732647	43728899	43729010	43734068	43734123	66	3,2	0,0	0,0	0,5	298	149	1	1	1.0,1.0	NA,0.0	1
67	ENSG00000160209	PDXK	chr21	+	43734068	43734123	43719093	43719381	43741666	43741771	67	303309	1,0	187179	0,2	204	149	1	1	0.996,1.0	1.0,0.985	0.006
70	ENSG00000160209	PDXK	chr21	+	43746078	43746125	43743668	43743807	43748994	43749080	70	388394	0,2	302265	0,0	196	149	1	1	1.0,0.993	1.0,1.0	-0.004
77	ENSG00000160199	PKNOX1	chr21	+	43010052	43010224	43007490	43007618	43013067	43013238	77	24,21	0,2	51,6	0,0	298	149	0.814651	1	1.0,0.84	1.0,1.0	-0.08
78	ENSG00000160199	PKNOX1	chr21	+	43028701	43028874	43024816	43024947	43029889	43029949	78	47,60	0,0	45,64	0,1	298	149	1	1	1.0,1.0	1.0,0.97	0.015
79	ENSG00000160194	NDUFV3	chr21	+	42896926	42897047	42893267	42893381	42903181	42904276	79	115120	0,3	118,95	0,0	270	149	0.464219	1	1.0,0.957	1.0,1.0	-0.022
80	ENSG00000160194	NDUFV3	chr21	+	42896926	42897047	42893267	42893381	42908863	42913304	80	272242	3,6	208187	4,2	270	149	0.671776	1	0.98,0.957	0.966,0.981	-0.005
81	ENSG00000160194	NDUFV3	chr21	+	42903181	42904276	42896926	42897047	42908863	42909105	81	169134	195164	157222	139144	298	149	0.0033557	0.0542013	0.302,0.29	0.361,0.435	-0.102
132	ENSG00000182240	BACE2	chr21	+	41226265	41226354	41167800	41168575	41237512	41237729	132	138128	0,2	99,53	0,0	238	149	1	1	1.0,0.976	1.0,1.0	-0.012
133	ENSG00000182240	BACE2	chr21	+	41243375	41243510	41241744	41241947	41245961	41246063	133	176162	0,0	162,87	0,1	284	149	1	1	1.0,1.0	1.0,0.979	0.01
135	ENSG00000182240	BACE2	chr21	+	41257157	41257326	41250751	41250901	41275370	41275381	135	262223	11,4	234175	0,0	298	149	0.00010547	0.00544362	0.923,0.965	1.0,1.0	-0.056
158	ENSG00000185437	SH3BGR	chr21	+	39499822	39499915	39475134	39475215	39508997	39509027	158	17,14	0,0	13,6	4,1	242	149	0.00026922	0.0101669	1.0,1.0	0.667,0.787	0.273
159	ENSG00000285815	WRB-SH3BGR	chr21	+	39511679	39511809	39508997	39509027	39515087	39515321	159	6,14	0,0	17,3	1,0	279	149	1	1	1.0,1.0	0.901,1.0	0.049
161	ENSG00000182093	GET1	chr21	+	39391226	39391476	39390697	39390863	39391768	39391836	161	1,0	49,43	0,0	49,9	298	149	1	1	0.01,0.0	0.0,0.0	0.005
170	ENSG00000205581	HMGN1	chr21	-	39345829	39345958	39345145	39345274	39347246	39347292	170	24,32	1,3	28,23	6,7	278	149	0.0112086	0.120456	0.928,0.851	0.714,0.638	0.214
171	ENSG00000205581	HMGN1	chr21	-	39345829	39345958	39345145	39345274	39347378	39347478	171	21,24	11,13	28,22	18,14	278	149	0.595332	1	0.506,0.497	0.455,0.457	0.046
172	ENSG00000205581	HMGN1	chr21	-	39345829	39345958	39345145	39345274	39348291	39348339	172	23,29	435405	32,24	442361	278	149	0.603174	1	0.028,0.037	0.037,0.034	-0.003
173	ENSG00000205581	HMGN1	chr21	-	39345829	39347292	39345145	39345274	39347378	39347483	173	25,26	11,13	29,26	18,14	298	149	0.529027	1	0.532,0.5	0.446,0.481	0.052
174	ENSG00000205581	HMGN1	chr21	-	39347113	39347292	39345829	39345958	39347378	39347483	174	1,2	0,0	2,2	2,1	298	149	0.00217284	0.0406195	1.0,1.0	0.333,0.5	0.584
175	ENSG00000205581	HMGN1	chr21	-	39347246	39347292	39345145	39345274	39347378	39347483	175	1,4	11,13	8,3	18,14	195	149	0.276149	1	0.065,0.19	0.254,0.141	-0.07
176	ENSG00000205581	HMGN1	chr21	-	39347246	39347292	39345145	39345274	39348291	39348339	176	0,1	435405	0,3	442361	195	149	1	1	0.0,0.002	0.0,0.006	-0.002
177	ENSG00000205581	HMGN1	chr21	-	39347246	39347292	39345829	39345958	39347378	39347483	177	3,11	0,0	3,2	2,1	195	149	0.00414902	0.0628709	1.0,1.0	0.534,0.604	0.431
178	ENSG00000205581	HMGN1	chr21	-	39347246	39347292	39345829	39345958	39348291	39348339	178	2,2	2,6	0,1	5,4	195	149	0.0122591	0.128397	0.433,0.203	0.0,0.16	0.238
179	ENSG00000205581	HMGN1	chr21	-	39347378	39347478	39345145	39345274	39348291	39348339	179	12,16	435405	18,8	442361	249	149	0.946222	1	0.016,0.023	0.024,0.013	0.001
180	ENSG00000205581	HMGN1	chr21	-	39347378	39347478	39345829	39345958	39348291	39348339	180	2,6	2,6	4,1	5,4	249	149	0.291694	1	0.374,0.374	0.324,0.13	0.147
181	ENSG00000205581	HMGN1	chr21	-	39347378	39347483	39345145	39345274	39347915	39347952	181	7,10	1,1	14,6	0,0	254	149	0.174449	0.76805	0.804,0.854	1.0,1.0	-0.171
182	ENSG00000205581	HMGN1	chr21	-	39347378	39347483	39345145	39345274	39348291	39348339	182	12,14	435405	22,21	442361	254	149	0.0370965	0.271243	0.016,0.02	0.028,0.033	-0.012
183	ENSG00000205581	HMGN1	chr21	-	39347378	39347483	39345829	39345958	39348291	39348339	183	4,2	2,6	8,10	5,4	254	149	0.150828	0.700688	0.54,0.164	0.484,0.595	-0.187
184	ENSG00000205581	HMGN1	chr21	-	39347378	39347483	39345829	39347292	39348291	39348339	184	5,12	1,0	14,12	0,0	254	149	1	1	0.746,1.0	1.0,1.0	-0.127
185	ENSG00000205581	HMGN1	chr21	-	39347915	39347952	39345145	39345274	39348291	39348339	185	2,1	435405	0,0	442361	186	149	1	1	0.004,0.002	0.0,0.0	0.003
186	ENSG00000205581	HMGN1	chr21	-	39347915	39347952	39347378	39347483	39348291	39348339	186	2,0	5,4	0,0	10,15	186	149	0.762299	1	0.243,0.0	0.0,0.0	0.121
193	ENSG00000183527	PSMG1	chr21	-	39179923	39179986	39178448	39178647	39180284	39180436	193	223238	10,17	243203	4,18	212	149	0.588601	1	0.94,0.908	0.977,0.888	-0.009
194	ENSG00000183527	PSMG1	chr21	-	39181771	39181878	39180284	39180436	39183251	39183451	194	127106	8,4	103,71	0,0	256	149	0.000177917	0.00769369	0.902,0.939	1.0,1.0	-0.08
216	ENSG00000157540	DYRK1A	chr21	+	37456129	37456308	37420327	37420384	37472683	37472880	216	0,2	0,0	1,0	2,0	298	149	1	1	NA,1.0	0.2,NA	0.8
220	ENSG00000157538	VPS26C	chr21	-	37231492	37231975	37228222	37228373	37232376	37232645	220	1,0	31,38	0,6	38,17	298	149	0.0385786	0.278857	0.016,0.0	0.0,0.15	-0.067
221	ENSG00000157538	VPS26C	chr21	-	37233361	37233442	37232376	37232451	37238459	37238609	221	45,42	4,16	32,47	2,0	230	149	9.58891e-05	0.00504884	0.879,0.63	0.912,1.0	-0.202
222	ENSG00000157538	VPS26C	chr21	-	37238459	37238609	37232376	37232451	37267237	37267532	222	4,16	2,0	6,0	2,0	298	149	1	1	0.5,1.0	0.6,NA	0.15
223	ENSG00000157538	VPS26C	chr21	-	37240495	37240639	37238204	37238609	37267237	37267318	223	23,55	0,0	64,23	4,0	293	149	0.0850084	0.475669	1.0,1.0	0.891,1.0	0.054
231	ENSG00000185917	SETD4	chr21	-	36048307	36048396	36045581	36046011	36053582	36053620	231	20,7	2,6	26,6	2,0	238	149	0.0103787	0.114255	0.862,0.422	0.891,1.0	-0.303
232	ENSG00000185917	SETD4	chr21	-	36053582	36053620	36048307	36048396	36057108	36057204	232	18,8	2,0	23,4	2,0	187	149	0.871585	1	0.878,1.0	0.902,1.0	-0.012
233	ENSG00000185917	SETD4	chr21	-	36057383	36057477	36057108	36057204	36058815	36058924	233	0,7	8,15	0,0	16,2	243	149	0.000846959	0.021719	0.0,0.222	0.0,0.0	0.111
239	ENSG00000241837	ATP5PO	chr21	-	33906448	33906500	33903934	33904021	33907340	33907453	239	2,2	12581584	3,2	15161475	201	149	1	1	0.001,0.001	0.001,0.001	0
242	ENSG00000241837	ATP5PO	chr21	-	33907340	33907453	33903934	33904021	33912288	33912399	242	10701308	6,2	12391220	2,4	262	149	1	1	0.99,0.997	0.997,0.994	-0.002
243	ENSG00000241837	ATP5PO	chr21	-	33909081	33909211	33906448	33907453	33912288	33912399	243	15781689	7,5	15941480	3,0	279	149	1	1	0.992,0.994	0.996,1.0	-0.005
244	ENSG00000241837	ATP5PO	chr21	-	33912288	33912399	33903934	33904021	33914449	33914500	244	312354	0,0	390244	4,0	260	149	1	1	1.0,1.0	0.982,1.0	0.009
250	ENSG00000205726	ITSN1	chr21	+	33767712	33767828	33765874	33766012	33772038	33772323	250	15,23	2,0	19,20	0,0	265	149	0.785462	1	0.808,1.0	1.0,1.0	-0.096
251	ENSG00000205726	ITSN1	chr21	+	33767712	33767828	33765874	33766012	33772060	33772282	251	41,44	4,0	40,71	2,1	265	149	1	1	0.852,1.0	0.918,0.976	-0.021
256	ENSG00000205726	ITSN1	chr21	+	33823486	33823653	33819240	33819323	33829623	33829745	256	17,14	10,9	32,18	6,12	298	149	0.277744	1	0.459,0.437	0.727,0.429	-0.13
257	ENSG00000205726	ITSN1	chr21	+	33826817	33826863	33819240	33819323	33829623	33829686	257	5,3	10,9	12,2	6,12	195	149	0.572381	1	0.276,0.203	0.604,0.113	-0.119
258	ENSG00000205726	ITSN1	chr21	+	33826817	33826863	33823486	33823653	33829623	33829686	258	12,21	2,0	26,12	0,0	195	149	0.800724	1	0.821,1.0	1.0,1.0	-0.09
259	ENSG00000205726	ITSN1	chr21	+	33828967	33829050	33826817	33826863	33829623	33829745	259	0,0	7,10	1,0	16,13	232	149	1	1	0.0,0.0	0.039,0.0	-0.019
266	ENSG00000159147	DONSON	chr21	-	33582164	33582246	33581950	33582055	33584589	33584768	266	16,5	2,3	18,22	9,4	231	149	0.59913	1	0.838,0.518	0.563,0.78	0.006
267	ENSG00000159147	DONSON	chr21	-	33583487	33583666	33582164	33582246	33584589	33584726	267	41,45	6,0	28,37	4,1	298	149	0.907436	1	0.774,1.0	0.778,0.949	0.024
270	ENSG00000159147	DONSON	chr21	-	33587521	33587602	33585977	33586181	33588320	33588646	270	26,29	0,0	22,15	1,0	230	149	1	1	1.0,1.0	0.934,1.0	0.033
272	ENSG00000159140	SON	chr21	+	33572550	33572630	33568970	33569087	33573307	33573455	272	2,0	122105	6,0	160,81	229	149	0.668901	1	0.011,0.0	0.024,0.0	-0.007
273	ENSG00000243646	IL10RB	chr21	+	33276595	33276753	33267927	33268517	33279751	33279918	273	79111	0,0	119,90	2,0	298	149	1	1	1.0,1.0	0.967,1.0	0.016
274	ENSG00000243646	IL10RB	chr21	+	33288103	33288261	33283093	33283241	33296183	33296239	274	141173	0,2	138,78	0,1	298	149	1	1	1.0,0.977	1.0,0.975	0.001
286	ENSG00000159079	CFAP298	chr21	-	32602271	32602367	32599353	32601973	32603160	32603292	286	241315	0,0	295255	1,1	245	149	1	1	1.0,1.0	0.994,0.994	0.006
288	ENSG00000159079	CFAP298	chr21	-	32609837	32609954	32607648	32607716	32612104	32612555	288	102106	0,0	73,36	0,6	266	149	0.00522614	0.0732093	1.0,1.0	1.0,0.771	0.115
289	ENSG00000159079	CFAP298	chr21	-	32609837	32610005	32607648	32607716	32612104	32612352	289	219246	0,0	142104	0,6	298	149	0.0508051	0.337053	1.0,1.0	1.0,0.897	0.051
297	ENSG00000159055	MIS18A	chr21	-	32269706	32269803	32268227	32269117	32270406	32270529	297	150157	0,0	140158	1,0	246	149	1	1	1.0,1.0	0.988,1.0	0.006
298	ENSG00000159055	MIS18A	chr21	-	32270406	32270529	32269706	32269803	32274829	32274896	298	117154	1,0	125119	0,0	272	149	1	1	0.985,1.0	1.0,1.0	-0.008
301	ENSG00000156304	SCAF4	chr21	-	31700994	31701171	31696568	31696750	31701775	31701823	301	51,67	0,1	89,39	1,1	298	149	0.757165	1	1.0,0.971	0.978,0.951	0.021
304	ENSG00000142168	SOD1	chr21	+	31663789	31663886	31659621	31659841	31666448	31666518	304	16731717	21,31	16371528	31,26	246	149	0.465743	1	0.98,0.971	0.97,0.973	0.004
305	ENSG00000142168	SOD1	chr21	+	31666448	31666518	31659621	31659841	31667257	31667341	305	576734	0,0	566633	6,1	219	149	1	1	1.0,1.0	0.985,0.998	0.008
309	ENSG00000156299	TIAM1	chr21	-	31276731	31276908	31266009	31266983	31339242	31339422	309	0,1	0,4	2,0	0,0	298	149	1	1	NA,0.111	1.0,NA	-0.889
320	ENSG00000156253	RWDD2B	chr21	-	29007760	29008123	29004383	29006651	29008394	29008621	320	34,65	7,4	74,86	0,2	298	149	0.000153225	0.00691163	0.708,0.89	1.0,0.956	-0.179
321	ENSG00000156253	RWDD2B	chr21	-	29008239	29008307	29007760	29008123	29008394	29008621	321	25,16	2,8	47,39	9,6	217	149	0.719844	1	0.896,0.579	0.782,0.817	-0.062
322	ENSG00000156253	RWDD2B	chr21	-	29009594	29009692	29007899	29008621	29019210	29019340	322	0,0	18,12	1,2	28,8	247	149	0.796742	1	0.0,0.0	0.021,0.131	-0.076
323	ENSG00000156253	RWDD2B	chr21	-	29009626	29009692	29008394	29008621	29019210	29019360	323	0,0	18,12	0,2	28,8	215	149	0.84946	1	0.0,0.0	0.0,0.148	-0.074
324	ENSG00000156239	N6AMT1	chr21	-	28879869	28879953	28878191	28878333	28882159	28882250	324	13,23	5,9	39,6	19,6	233	149	0.314777	1	0.624,0.62	0.568,0.39	0.143
336	ENSG00000142192	APP	chr21	-	25897572	25897673	25891721	25891868	25911740	25911962	336	404416	0,4	447204	0,0	250	149	1	1	1.0,0.984	1.0,1.0	-0.008
337	ENSG00000142192	APP	chr21	-	25905023	25905077	25897572	25897673	25911740	25911962	337	690958	9,27	843468	31,20	203	149	0.0140315	0.140522	0.983,0.963	0.952,0.945	0.025
338	ENSG00000142192	APP	chr21	-	25975953	25976028	25975069	25975228	25982343	25982477	338	441521	0,2	532196	1,2	224	149	1	1	1.0,0.994	0.997,0.985	0.006
339	ENSG00000142192	APP	chr21	-	25997359	25997416	25982343	25982477	26000014	26000182	339	227263	166214	246167	180,77	206	149	0.14205	0.672074	0.497,0.471	0.497,0.611	-0.07
340	ENSG00000142192	APP	chr21	-	25997359	25997416	25982343	25982477	26021839	26022042	340	73108	9,16	96,49	11,5	206	149	0.479114	1	0.854,0.83	0.863,0.876	-0.027
341	ENSG00000142192	APP	chr21	-	26000014	26000182	25982343	25982477	26021839	26022042	341	534608	9,16	514253	11,5	298	149	0.823962	1	0.967,0.95	0.959,0.962	-0.002
342	ENSG00000142192	APP	chr21	-	26000014	26000182	25997187	25997416	26021839	26022042	342	527554	0,0	492297	2,0	298	149	1	1	1.0,1.0	0.992,1.0	0.004
343	ENSG00000142192	APP	chr21	-	26111978	26112146	26089942	26090072	26170563	26170667	343	472438	2,0	538210	0,0	298	149	1	1	0.992,1.0	1.0,1.0	-0.004
345	ENSG00000154727	GABPA	chr21	+	25745209	25745354	25741572	25741675	25749035	25749120	345	19,3	0,0	14,7	0,1	294	149	1	1	1.0,1.0	1.0,0.78	0.11
383	ENSG00000154640	BTG3	chr21	-	17604144	17604276	17598616	17598824	17604859	17604997	383	17,15	121107	21,6	94,53	281	149	0.442405	1	0.069,0.069	0.106,0.057	-0.012
384	ENSG00000154640	BTG3	chr21	-	17611656	17611774	17609006	17609152	17612698	17612945	384	4,3	60,55	6,0	88,40	267	149	0.624761	1	0.036,0.03	0.037,0.0	0.015
407	ENSG00000215386	MIR99AHG	chr21	+	16537378	16537439	16487489	16487538	16606993	16607087	407	4,4	0,0	6,0	2,0	210	149	1	1	1.0,1.0	0.68,NA	0.32
416	ENSG00000215386	MIR99AHG	chr21	+	16594339	16594454	16487489	16487538	16606993	16607087	416	0,2	0,0	0,2	2,0	264	149	1	1	NA,1.0	0.0,1.0	0.5
417	ENSG00000215386	MIR99AHG	chr21	+	16594339	16594454	16537280	16537439	16606993	16607087	417	0,2	4,3	0,4	3,0	264	149	0.188506	0.807334	0.0,0.273	0.0,1.0	-0.363
422	ENSG00000155313	USP25	chr21	+	15824038	15824166	15818697	15818846	15824965	15825061	422	28,13	1,0	34,7	0,0	277	149	1	1	0.938,1.0	1.0,1.0	-0.031
424	ENSG00000155313	USP25	chr21	+	15833347	15833548	15831400	15831629	15842397	15842540	424	81,64	0,1	102,42	0,0	298	149	1	1	1.0,0.97	1.0,1.0	-0.015
426	ENSG00000155313	USP25	chr21	+	15849776	15849872	15842397	15842540	15864267	15864446	426	2,2	36,49	3,1	60,19	245	149	0.946533	1	0.033,0.024	0.03,0.031	-0.002
440	ENSG00000155307	SAMSN1	chr21	-	14523270	14523394	14521149	14521221	14546204	14546313	440	0,0	100,78	2,1	170,65	273	149	1	1	0.0,0.0	0.006,0.008	-0.007
443	ENSG00000185272	RBM11	chr21	+	14219552	14219725	14216129	14216282	14221096	14221169	443	1,6	1,2	2,0	0,0	298	149	1	1	0.333,0.6	1.0,NA	-0.533
444	ENSG00000185272	RBM11	chr21	+	14219562	14219725	14216153	14216282	14221096	14221169	444	0,7	1,2	4,0	0,0	298	149	1	1	0.0,0.636	1.0,NA	-0.682
476	ENSG00000184319	RPL23AP82	chr22	+	50788749	50788798	50785172	50785293	50788891	50789353	476	4,1	4,3	6,3	0,2	198	149	0.00928033	0.106195	0.429,0.201	1.0,0.53	-0.45
477	ENSG00000184319	RPL23AP82	chr22	+	50788749	50788798	50785172	50785293	50788894	50788954	477	6,2	0,0	2,4	0,1	198	149	1	1	1.0,1.0	1.0,0.751	0.125
481	ENSG00000205560	CPT1B	chr22	-	50573807	50573921	50573519	50573715	50574334	50574419	481	7,21	16,23	23,15	7,14	263	149	0.0462448	0.316204	0.199,0.341	0.651,0.378	-0.244
483	ENSG00000177989	ODF3B	chr22	-	50531569	50531702	50531190	50531295	50531968	50532184	483	0,3	1,1	12,9	4,0	282	149	0.0975091	0.521685	0.0,0.613	0.613,1.0	-0.5
484	ENSG00000177989	ODF3B	chr22	-	50531569	50531773	50531190	50531295	50531968	50532077	484	3,3	1,1	14,12	4,0	298	149	0.671431	1	0.6,0.6	0.636,1.0	-0.218
485	ENSG00000025708	TYMP	chr22	-	50526000	50526141	50525751	50525918	50526245	50526476	485	260259	0,0	321229	6,0	290	149	0.672429	1	1.0,1.0	0.965,1.0	0.018
486	ENSG00000025708	TYMP	chr22	-	50526000	50526156	50525751	50525918	50526245	50526476	486	109,74	0,0	106,81	6,0	298	149	0.0227042	0.193773	1.0,1.0	0.898,1.0	0.051
487	ENSG00000025708	TYMP	chr22	-	50527164	50527283	50526575	50526738	50527587	50527717	487	237244	6,0	292284	5,25	268	149	0.000258331	0.00989444	0.956,1.0	0.97,0.863	0.061
488	ENSG00000025708	TYMP	chr22	-	50527164	50527283	50526575	50526738	50529903	50529990	488	131148	2,0	166136	1,6	268	149	0.058173	0.368578	0.973,1.0	0.989,0.926	0.029
489	ENSG00000025708	TYMP	chr22	-	50527164	50527328	50526575	50526738	50527587	50527689	489	135149	6,0	168136	5,25	298	149	0.000819761	0.0212762	0.918,1.0	0.944,0.731	0.122
490	ENSG00000025708	TYMP	chr22	-	50527587	50527717	50526575	50526738	50529903	50530011	490	17,3	2,0	11,29	1,6	279	149	0.0877241	0.485176	0.819,1.0	0.855,0.721	0.121
491	ENSG00000025708	TYMP	chr22	-	50527587	50527717	50527164	50527283	50529903	50530011	491	115,95	2,1	121144	2,0	279	149	0.501752	1	0.968,0.981	0.97,1.0	-0.011
492	ENSG00000025708	TYMP	chr22	-	50528511	50528573	50527587	50527717	50529135	50529300	492	34,48	10,3	37,82	1,4	211	149	0.0116032	0.123477	0.706,0.919	0.963,0.935	-0.137
493	ENSG00000025708	TYMP	chr22	-	50528511	50528610	50527196	50527717	50529135	50529338	493	167144	10,3	201231	1,4	248	149	0.00746115	0.0923729	0.909,0.966	0.992,0.972	-0.044
494	ENSG00000025708	TYMP	chr22	-	50528511	50528610	50527196	50527717	50529903	50530012	494	72,77	11,3	68109	7,8	248	149	0.854014	1	0.797,0.939	0.854,0.891	-0.005
495	ENSG00000025708	TYMP	chr22	-	50529135	50529338	50527587	50527717	50529903	50529990	495	10,5	11,3	17,4	7,8	298	149	0.878365	1	0.312,0.455	0.548,0.2	0.01
496	ENSG00000025708	TYMP	chr22	-	50529135	50529338	50528511	50528610	50529903	50529990	496	100,81	0,6	151124	0,0	298	149	0.0175592	0.163174	1.0,0.871	1.0,1.0	-0.065
497	ENSG00000025708	TYMP	chr22	-	50529495	50529719	50529135	50529338	50529903	50529990	497	185196	0,2	170203	16,0	298	149	0.000231864	0.00902247	1.0,0.98	0.842,1.0	0.069
498	ENSG00000025708	TYMP	chr22	-	50529495	50529731	50529135	50529338	50529903	50530032	498	142115	0,2	121130	16,0	298	149	0.000330141	0.0117285	1.0,0.966	0.791,1.0	0.088
499	ENSG00000025708	TYMP	chr22	-	50529495	50529747	50529140	50529338	50529903	50530012	499	122109	0,2	111118	16,0	298	149	0.000415439	0.0135817	1.0,0.965	0.776,1.0	0.094
500	ENSG00000025708	TYMP	chr22	-	50529495	50529754	50529135	50529338	50529903	50530012	500	123109	0,2	111116	16,0	298	149	0.000395867	0.0132117	1.0,0.965	0.776,1.0	0.094
501	ENSG00000100258	LMF2	chr22	-	50505056	50505153	50504801	50504984	50505228	50505257	501	282230	2,6	273228	1,6	246	149	0.813393	1	0.988,0.959	0.994,0.958	-0.002
502	ENSG00000100258	LMF2	chr22	-	50505056	50505153	50504801	50504984	50505402	50505537	502	152119	0,2	145105	0,0	246	149	1	1	1.0,0.973	1.0,1.0	-0.014
503	ENSG00000100258	LMF2	chr22	-	50505228	50505334	50504801	50504984	50505402	50505537	503	68,61	0,2	57,57	0,0	255	149	0.458422	1	1.0,0.947	1.0,1.0	-0.026
504	ENSG00000100258	LMF2	chr22	-	50505228	50505334	50505056	50505153	50505402	50505537	504	212162	1,0	188175	0,0	255	149	1	1	0.992,1.0	1.0,1.0	-0.004
505	ENSG00000100429	HDAC10	chr22	-	50247691	50247776	50246874	50246966	50247889	50247948	505	62105	9,22	70,80	9,8	234	149	0.124924	0.615343	0.814,0.752	0.832,0.864	-0.065
507	ENSG00000100429	HDAC10	chr22	-	50248661	50248751	50248224	50248472	50249102	50249168	507	31,14	5,0	13,16	0,0	239	149	0.00534016	0.0741236	0.794,1.0	1.0,1.0	-0.103
508	ENSG00000100429	HDAC10	chr22	-	50248661	50248751	50248224	50248472	50249327	50249454	508	29,14	1,0	15,16	0,0	239	149	1	1	0.948,1.0	1.0,1.0	-0.026
509	ENSG00000100429	HDAC10	chr22	-	50248830	50248859	50248661	50248751	50249102	50249168	509	9,8	4,3	11,8	0,0	178	149	3.0852e-05	0.00228658	0.653,0.691	1.0,1.0	-0.328
510	ENSG00000100429	HDAC10	chr22	-	50248830	50248859	50248661	50248751	50249327	50249454	510	6,8	2,0	9,6	2,0	178	149	0.714633	1	0.715,1.0	0.79,1.0	-0.038
511	ENSG00000100429	HDAC10	chr22	-	50248830	50248890	50248661	50248751	50249102	50249168	511	28,47	4,3	39,42	0,0	209	149	0.000932827	0.0231716	0.833,0.918	1.0,1.0	-0.125
512	ENSG00000100429	HDAC10	chr22	-	50248830	50248890	50248661	50248751	50249327	50249454	512	9,14	2,0	17,15	2,0	209	149	0.600573	1	0.762,1.0	0.858,1.0	-0.048
513	ENSG00000100429	HDAC10	chr22	-	50249102	50249168	50248365	50248472	50249327	50249454	513	15,10	1,0	17,6	0,0	215	149	1	1	0.912,1.0	1.0,1.0	-0.044
514	ENSG00000100429	HDAC10	chr22	-	50249102	50249168	50248661	50248751	50249327	50249454	514	14,13	2,0	17,6	2,0	215	149	0.732742	1	0.829,1.0	0.855,1.0	-0.013
515	ENSG00000100429	HDAC10	chr22	-	50249102	50249168	50248830	50248859	50249327	50249454	515	14,11	1,1	20,8	1,0	215	149	1	1	0.907,0.884	0.933,1.0	-0.071
516	ENSG00000100429	HDAC10	chr22	-	50249102	50249168	50248830	50248890	50249327	50249454	516	30,39	0,0	38,32	1,0	215	149	1	1	1.0,1.0	0.963,1.0	0.018
517	ENSG00000100429	HDAC10	chr22	-	50249102	50249198	50248830	50248890	50249327	50249454	517	13,14	0,0	15,17	1,0	245	149	1	1	1.0,1.0	0.901,1.0	0.049
518	ENSG00000100429	HDAC10	chr22	-	50249327	50249454	50248365	50248472	50249634	50249703	518	32,34	1,3	29,42	1,0	276	149	0.0388271	0.279835	0.945,0.86	0.94,1.0	-0.068
519	ENSG00000100429	HDAC10	chr22	-	50249327	50249516	50248365	50248472	50249634	50249703	519	1,0	1,3	3,2	1,0	298	149	9.59311e-06	0.00095251	0.333,0.0	0.6,1.0	-0.634
520	ENSG00000100429	HDAC10	chr22	-	50250426	50250523	50250062	50250160	50250770	50250905	520	40,55	13,7	58,38	10,32	246	149	0.218788	0.888877	0.651,0.826	0.778,0.418	0.14
521	ENSG00000184164	CRELD2	chr22	+	49922296	49922443	49921584	49921761	49922611	49922707	521	3,5	140127	2,5	72127	296	149	0.878979	1	0.011,0.019	0.014,0.019	-0.002
522	ENSG00000184164	CRELD2	chr22	+	49923233	49923317	49922611	49922707	49924359	49924455	522	197222	1,3	133180	0,0	233	149	0.685195	1	0.992,0.979	1.0,1.0	-0.014
561	ENSG00000075240	GRAMD4	chr22	+	46637839	46637960	46626750	46626961	46658186	46658307	561	15,10	2,0	6,1	0,0	270	149	0.797471	1	0.805,1.0	1.0,1.0	-0.097
562	ENSG00000075240	GRAMD4	chr22	+	46676599	46676668	46675467	46675552	46677146	46679683	562	18,14	0,2	3,0	0,0	218	149	1	1	1.0,0.827	1.0,NA	-0.087
564	ENSG00000100416	TRMU	chr22	+	46343261	46343368	46337778	46337944	46346421	46346544	564	51,53	14,14	62,40	9,2	256	149	0.0123192	0.128756	0.68,0.688	0.8,0.921	-0.177
566	ENSG00000100416	TRMU	chr22	+	46350290	46350463	46346421	46346544	46352120	46352174	566	121123	1,1	121,62	0,0	298	149	1	1	0.984,0.984	1.0,1.0	-0.016
567	ENSG00000100416	TRMU	chr22	+	46350345	46350463	46346421	46346544	46352120	46352174	567	80,64	1,1	72,34	0,0	267	149	0.495831	1	0.978,0.973	1.0,1.0	-0.024
568	ENSG00000100416	TRMU	chr22	+	46350349	46350463	46346421	46346544	46352120	46352174	568	83,79	1,1	76,36	0,0	263	149	0.634107	1	0.979,0.978	1.0,1.0	-0.022
569	ENSG00000100416	TRMU	chr22	+	46353766	46353867	46352263	46352330	46355443	46355588	569	150,83	3,0	146130	1,2	250	149	0.920015	1	0.968,1.0	0.989,0.975	0.002
570	ENSG00000100416	TRMU	chr22	+	46355989	46356072	46353516	46355588	46356841	46356979	570	122156	10,7	156145	6,12	232	149	0.932826	1	0.887,0.935	0.943,0.886	-0.003
572	ENSG00000075234	TTC38	chr22	+	46281970	46282151	46281598	46281718	46283972	46284032	572	1,0	10,15	3,2	25,2	298	149	0.0351016	0.260936	0.048,0.0	0.057,0.333	-0.171
573	ENSG00000075234	TTC38	chr22	+	46292202	46292328	46289825	46289899	46292790	46292933	573	10,16	14,12	2,4	27,21	275	149	9.26627e-06	0.000937224	0.279,0.419	0.039,0.094	0.282
576	ENSG00000205643	CDPF1	chr22	-	46247105	46247221	46244050	46245238	46248171	46248285	576	4,15	0,0	2,6	2,0	265	149	0.323163	1	1.0,1.0	0.36,1.0	0.32
577	ENSG00000205643	CDPF1	chr22	-	46247109	46247221	46244012	46245238	46248171	46248284	577	18,15	0,0	11,7	2,0	261	149	0.875822	1	1.0,1.0	0.758,1.0	0.121
578	ENSG00000205643	CDPF1	chr22	-	46247109	46247221	46244012	46245238	46250255	46250311	578	15,5	2,1	9,1	4,0	261	149	0.699923	1	0.811,0.741	0.562,1.0	-0.005
579	ENSG00000205643	CDPF1	chr22	-	46247124	46247221	46244010	46245238	46248171	46248285	579	3,9	0,0	1,5	2,0	246	149	0.2222	0.896315	1.0,1.0	0.232,1.0	0.384
580	ENSG00000205643	CDPF1	chr22	-	46248171	46248284	46244012	46245238	46250255	46250289	580	0,0	2,1	2,0	4,0	262	149	1	1	0.0,0.0	0.221,NA	-0.221
581	ENSG00000205643	CDPF1	chr22	-	46248171	46248284	46247109	46247221	46250255	46250289	581	4,10	0,0	4,5	2,1	262	149	0.0237511	0.200196	1.0,1.0	0.532,0.74	0.364
582	ENSG00000197182	MIRLET7BHG	chr22	+	46103191	46103249	46098493	46098558	46109266	46109353	582	4,2	1,3	8,0	3,0	207	149	1	1	0.742,0.324	0.657,NA	-0.124
583	ENSG00000241990	PRR34-AS1	chr22	+	46055598	46055733	46053704	46053920	46056846	46056945	583	0,13	27,57	2,8	29,40	284	149	0.726152	1	0.0,0.107	0.035,0.095	-0.012
584	ENSG00000241990	PRR34-AS1	chr22	+	46055598	46055733	46054459	46054953	46056846	46056945	584	0,8	0,0	2,8	0,1	284	149	1	1	NA,1.0	1.0,0.808	0.096
587	ENSG00000130638	ATXN10	chr22	+	45718412	45718493	45702688	45702847	45729424	45729590	587	383423	3,0	348289	2,0	230	149	1	1	0.988,1.0	0.991,1.0	-0.002
588	ENSG00000130638	ATXN10	chr22	+	45806958	45807022	45740368	45740538	45842990	45843178	588	543667	0,0	524542	1,6	213	149	1	1	1.0,1.0	0.997,0.984	0.01
589	ENSG00000100364	KIAA0930	chr22	-	45207572	45207772	45205792	45205912	45211955	45212081	589	0,0	113,92	0,2	66,64	298	149	1	1	0.0,0.0	0.0,0.015	-0.007
592	ENSG00000093000	NUP50	chr22	+	45166308	45166430	45163986	45164296	45168167	45168246	592	1,8	23,35	10,0	27,8	271	149	0.362504	1	0.023,0.112	0.169,0.0	-0.017
593	ENSG00000093000	NUP50	chr22	+	45170987	45171143	45168167	45168246	45171599	45171683	593	4,6	20,52	2,4	23,3	298	149	0.54089	1	0.091,0.055	0.042,0.4	-0.148
594	ENSG00000093000	NUP50	chr22	+	45170987	45171152	45168167	45168246	45171599	45171639	594	4,12	20,52	8,6	23,3	298	149	0.0761179	0.442395	0.091,0.103	0.148,0.5	-0.227
595	ENSG00000093000	NUP50	chr22	+	45170987	45171177	45168165	45168246	45171599	45171683	595	2,6	20,52	2,4	23,3	298	149	0.345948	1	0.048,0.055	0.042,0.4	-0.169
596	ENSG00000093000	NUP50	chr22	+	45171808	45172037	45171599	45171683	45175893	45176080	596	0,1	24,55	4,0	27,7	298	149	0.217872	0.886743	0.0,0.009	0.069,0.0	-0.03
598	ENSG00000093000	NUP50	chr22	+	45178237	45178900	45175893	45176080	45181285	45181367	598	96127	0,0	70,50	2,0	298	149	0.356842	1	1.0,1.0	0.946,1.0	0.027
602	ENSG00000241484	ARHGAP8	chr22	+	44802076	44802164	44786456	44786606	44808306	44808438	602	29,23	2,4	22,26	0,0	237	149	0.000829587	0.021429	0.901,0.783	1.0,1.0	-0.158
603	ENSG00000248405	PRR5-ARHGAP8	chr22	+	44808306	44808438	44802076	44802164	44814671	44814758	603	33,36	0,0	29,29	2,0	281	149	0.607553	1	1.0,1.0	0.885,1.0	0.057
605	ENSG00000241484	ARHGAP8	chr22	+	44809005	44809098	44808306	44808438	44814671	44814758	605	7,7	14,25	11,0	15,10	242	149	0.876115	1	0.235,0.147	0.311,0.0	0.036
606	ENSG00000241484	ARHGAP8	chr22	+	44847972	44848050	44845268	44845342	44848931	44849060	606	46,51	0,1	44,35	0,0	227	149	1	1	1.0,0.971	1.0,1.0	-0.014
607	ENSG00000241484	ARHGAP8	chr22	+	44859730	44859834	44848931	44849060	44862274	44862784	607	32,44	2,0	27,42	0,2	253	149	0.596006	1	0.904,1.0	1.0,0.925	-0.011
611	ENSG00000186654	PRR5	chr22	+	44725243	44725292	44714590	44714671	44726576	44726634	611	35,26	0,0	22,18	4,0	198	149	0.0463804	0.316812	1.0,1.0	0.805,1.0	0.097
612	ENSG00000186654	PRR5	chr22	+	44725243	44725296	44714590	44714671	44726576	44726634	612	2,6	0,0	3,5	4,0	202	149	0.00923623	0.105856	1.0,1.0	0.356,1.0	0.322
613	ENSG00000186654	PRR5	chr22	+	44731729	44731821	44726576	44726634	44736771	44736786	613	22,12	0,3	13,6	0,0	241	149	0.163978	0.738969	1.0,0.712	1.0,1.0	-0.144
614	ENSG00000186654	PRR5	chr22	+	44731734	44731821	44726576	44726634	44736771	44737441	614	5,1	0,3	0,2	0,0	236	149	1	1	1.0,0.174	NA,1.0	-0.413
615	ENSG00000186654	PRR5	chr22	+	44732250	44732391	44730883	44731821	44735026	44735162	615	29,42	2,0	37,31	0,0	290	149	0.747154	1	0.882,1.0	1.0,1.0	-0.059
616	ENSG00000186654	PRR5	chr22	+	44732250	44732391	44730883	44731821	44736771	44737662	616	15,20	0,0	18,18	1,2	290	149	0.213851	0.876414	1.0,1.0	0.902,0.822	0.138
617	ENSG00000186654	PRR5	chr22	+	44735026	44735162	44730883	44731821	44736771	44736786	617	22,38	0,0	21,11	1,2	285	149	0.143864	0.677943	1.0,1.0	0.917,0.742	0.17
618	ENSG00000186654	PRR5	chr22	+	44735026	44735162	44732250	44732391	44736771	44736786	618	35,62	1,2	42,24	2,0	285	149	0.46796	1	0.948,0.942	0.917,1.0	-0.014
619	ENSG00000100347	SAMM50	chr22	+	43968730	43968818	43964451	43964553	43972235	43972342	619	155157	0,0	160,92	1,0	237	149	1	1	1.0,1.0	0.99,1.0	0.005
620	ENSG00000100347	SAMM50	chr22	+	43976054	43976183	43973235	43973323	43976749	43976821	620	249373	0,0	326254	1,0	278	149	1	1	1.0,1.0	0.994,1.0	0.003
628	ENSG00000100294	MCAT	chr22	-	43137080	43137298	43132208	43133486	43141161	43141249	628	71,39	18,26	53,61	32,18	298	149	0.906319	1	0.664,0.429	0.453,0.629	0.005
629	ENSG00000100294	MCAT	chr22	-	43141161	43141249	43132879	43133486	43142925	43143364	629	38,43	0,2	60,39	0,0	237	149	0.367699	1	1.0,0.931	1.0,1.0	-0.034
632	ENSG00000242247	ARFGAP3	chr22	-	42810812	42810944	42808766	42808890	42817141	42817264	632	93,70	18,4	69,33	16,5	281	149	0.235892	0.932111	0.733,0.903	0.696,0.778	0.081
635	ENSG00000128274	A4GALT	chr22	-	42695145	42695631	42693970	42693997	42720796	42720829	635	41,43	6,0	18,16	1,0	298	149	0.0181755	0.167018	0.774,1.0	0.9,1.0	-0.063
636	ENSG00000128274	A4GALT	chr22	-	42695490	42695631	42692120	42693997	42720796	42720870	636	124149	6,0	78,89	1,0	290	149	0.0742776	0.435649	0.914,1.0	0.976,1.0	-0.031
637	ENSG00000128274	A4GALT	chr22	-	42695574	42695631	42692121	42693997	42720796	42720819	637	13,21	6,0	8,8	1,0	206	149	0.0140495	0.140598	0.61,1.0	0.853,1.0	-0.122
638	ENSG00000100243	CYB5R3	chr22	-	42628151	42628281	42627604	42627688	42630881	42630988	638	712700	0,0	754514	0,2	279	149	1	1	1.0,1.0	1.0,0.993	0.004
640	ENSG00000189306	RRP7A	chr22	-	42518612	42518728	42518004	42518147	42519713	42519794	640	2,0	154147	10,0	90120	265	149	0.0746934	0.437032	0.007,0.0	0.059,0.0	-0.026
641	ENSG00000100207	TCF20	chr22	-	42168608	42168703	42161097	42161358	42169846	42169896	641	10,6	23,27	20,7	19,25	244	149	0.181539	0.786282	0.21,0.119	0.391,0.146	-0.104
642	ENSG00000100207	TCF20	chr22	-	42168608	42168736	42160012	42161358	42169846	42169896	642	15,20	23,27	19,10	19,25	277	149	0.813867	1	0.26,0.285	0.35,0.177	0.009
643	ENSG00000100207	TCF20	chr22	-	42179608	42179702	42169846	42169896	42209650	42210208	643	42,69	0,0	84,39	1,2	243	149	0.456395	1	1.0,1.0	0.981,0.923	0.048
648	ENSG00000100162	CENPM	chr22	-	41943609	41943701	41938736	41939196	41945224	41945304	648	103103	2,18	132130	5,9	241	149	0.207205	0.858784	0.97,0.78	0.942,0.899	-0.045
649	ENSG00000198911	SREBF2	chr22	+	41873797	41874019	41870888	41871035	41875336	41875451	649	221276	2,0	251131	0,0	298	149	1	1	0.982,1.0	1.0,1.0	-0.009
650	ENSG00000198911	SREBF2	chr22	+	41877228	41877421	41875542	41875724	41880715	41880992	650	129127	7,2	92,66	0,0	298	149	0.00249729	0.0443094	0.902,0.969	1.0,1.0	-0.065
651	ENSG00000198911	SREBF2	chr22	+	41877941	41878123	41877228	41877421	41880715	41880992	651	273286	0,3	235151	2,2	298	149	0.511855	1	1.0,0.979	0.983,0.974	0.011
652	ENSG00000198911	SREBF2	chr22	+	41878658	41878758	41877941	41878123	41880715	41880992	652	13,2	152141	0,0	99,72	249	149	0.00768	0.094037	0.049,0.008	0.0,0.0	0.029
654	ENSG00000198911	SREBF2	chr22	+	41897051	41897161	41894819	41894937	41898648	41898781	654	185242	2,0	156,53	1,3	259	149	0.635407	1	0.982,1.0	0.989,0.91	0.041
655	ENSG00000198911	SREBF2	chr22	+	41904534	41904732	41902969	41903155	41904862	41904973	655	0,2	197226	0,0	187109	298	149	1	1	0.0,0.004	0.0,0.0	0.002
657	ENSG00000167077	MEI1	chr22	+	41784338	41784420	41781398	41781845	41793828	41793910	657	2,5	0,2	0,2	0,0	231	149	1	1	1.0,0.617	NA,1.0	-0.192
658	ENSG00000167077	MEI1	chr22	+	41784607	41784783	41784338	41784420	41793828	41793910	658	0,1	2,4	0,0	0,2	298	149	1	1	0.0,0.111	NA,0.0	0.056
659	ENSG00000167077	MEI1	chr22	+	41795410	41795542	41793828	41794477	41795734	41795773	659	12,9	1,0	4,4	0,0	281	149	1	1	0.864,1.0	1.0,1.0	-0.068
660	ENSG00000100138	SNU13	chr22	-	41680243	41680364	41673932	41675195	41682355	41682587	660	891804	2,0	765623	0,0	270	149	1	1	0.996,1.0	1.0,1.0	-0.002
661	ENSG00000100138	SNU13	chr22	-	41681225	41681559	41680243	41680364	41682355	41682456	661	0,0	191177	0,1	150,91	298	149	1	1	0.0,0.0	0.0,0.005	-0.003
662	ENSG00000100138	SNU13	chr22	-	41682355	41682587	41680243	41680364	41688793	41688895	662	196184	255234	152,91	233126	298	149	0.361164	1	0.278,0.282	0.246,0.265	0.025
663	ENSG00000100138	SNU13	chr22	-	41687721	41688327	41680243	41680364	41688793	41688799	663	2,1	255234	2,1	233126	298	149	1	1	0.004,0.002	0.004,0.004	-0.001
664	ENSG00000100138	SNU13	chr22	-	41688078	41688327	41680243	41680364	41688793	41688804	664	2,1	255234	2,1	233126	298	149	1	1	0.004,0.002	0.004,0.004	-0.001
665	ENSG00000100138	SNU13	chr22	-	41688151	41688327	41680243	41680364	41688793	41688825	665	2,1	255234	4,1	233126	298	149	1	1	0.004,0.002	0.009,0.004	-0.003
667	ENSG00000100417	PMM1	chr22	-	41584280	41584372	41583958	41584058	41584526	41584603	667	227229	11,4	136125	12,12	241	149	0.00283478	0.0481848	0.927,0.973	0.875,0.866	0.079
668	ENSG00000100417	PMM1	chr22	-	41586075	41586193	41584005	41584603	41589718	41589818	668	188134	0,0	127,90	0,4	267	149	0.660563	1	1.0,1.0	1.0,0.926	0.037
669	ENSG00000100417	PMM1	chr22	-	41586296	41586430	41586075	41586193	41589718	41589796	669	0,2	94,65	0,1	75,50	283	149	1	1	0.0,0.016	0.0,0.01	0.003
670	ENSG00000100417	PMM1	chr22	-	41589051	41589163	41586075	41586193	41589718	41589847	670	2,2	94,65	3,2	75,50	261	149	0.526654	1	0.012,0.017	0.022,0.022	-0.007
671	ENSG00000100412	ACO2	chr22	+	41499725	41499862	41469116	41469182	41507790	41508049	671	210253	1,0	250137	1,0	286	149	1	1	0.991,1.0	0.992,1.0	0
673	ENSG00000100412	ACO2	chr22	+	41517526	41517631	41515765	41515917	41522829	41522987	673	126182	1,0	140,93	0,0	254	149	1	1	0.987,1.0	1.0,1.0	-0.006
674	ENSG00000100412	ACO2	chr22	+	41518480	41518572	41517526	41517631	41520170	41520276	674	315376	2,0	438247	0,0	241	149	1	1	0.99,1.0	1.0,1.0	-0.005
675	ENSG00000100412	ACO2	chr22	+	41520170	41520276	41517526	41517631	41522829	41522987	675	115116	2,2	140,88	0,0	255	149	0.751793	1	0.971,0.971	1.0,1.0	-0.029
677	ENSG00000100410	PHF5A	chr22	-	41468123	41468147	41467447	41467614	41468601	41468692	677	112,70	3,0	63,71	0,0	173	149	0.542987	1	0.97,1.0	1.0,1.0	-0.015
678	ENSG00000100403	ZC3H7B	chr22	+	41332170	41332227	41330022	41330103	41338312	41338355	678	46,50	9,8	30,19	2,1	206	149	0.0189561	0.172215	0.787,0.819	0.916,0.932	-0.121
679	ENSG00000100401	RANGAP1	chr22	-	41261445	41261580	41257947	41258106	41264663	41264843	679	508666	0,0	577489	0,6	284	149	0.908435	1	1.0,1.0	1.0,0.977	0.012
680	ENSG00000100401	RANGAP1	chr22	-	41264663	41264843	41261445	41261580	41268096	41268156	680	475637	6,2	488422	9,4	298	149	0.12092	0.602604	0.975,0.994	0.964,0.981	0.012
681	ENSG00000100401	RANGAP1	chr22	-	41284900	41285153	41280932	41281082	41285362	41285905	681	14,6	0,0	6,7	2,1	298	149	0.0354455	0.262917	1.0,1.0	0.6,0.778	0.311
682	ENSG00000100401	RANGAP1	chr22	-	41284900	41285153	41280932	41281082	41285543	41285965	682	12,12	36,43	6,7	20,17	298	149	0.90072	1	0.143,0.122	0.13,0.171	-0.018
683	ENSG00000100401	RANGAP1	chr22	-	41284900	41285153	41280932	41281082	41285985	41286251	683	14,6	189174	9,11	171154	298	149	0.764002	1	0.036,0.017	0.026,0.034	-0.003
684	ENSG00000100395	L3MBTL2	chr22	+	41206006	41206125	41205301	41205386	41209695	41209933	684	9,12	14,27	0,0	12,1	268	149	1.45261e-05	0.00129545	0.263,0.198	0.0,0.0	0.231
686	ENSG00000100395	L3MBTL2	chr22	+	41213850	41214026	41209695	41209933	41216138	41216262	686	35,23	2,0	7,18	0,0	298	149	0.489632	1	0.897,1.0	1.0,1.0	-0.051
687	ENSG00000100395	L3MBTL2	chr22	+	41213892	41214026	41209695	41209933	41216138	41216262	687	48,63	2,0	29,25	0,0	283	149	0.471593	1	0.927,1.0	1.0,1.0	-0.036
689	ENSG00000100395	L3MBTL2	chr22	+	41227574	41227679	41227088	41227323	41227803	41227869	689	5,4	59,42	0,2	42,21	254	149	0.0337245	0.253567	0.047,0.053	0.0,0.053	0.024
690	ENSG00000100380	ST13	chr22	-	40829625	40829674	40827095	40827229	40830839	40830956	690	563724	0,0	551497	2,0	198	149	1	1	1.0,1.0	0.995,1.0	0.002
691	ENSG00000100380	ST13	chr22	-	40832086	40832216	40830874	40830956	40832568	40832671	691	8,2	603729	2,0	711503	279	149	1	1	0.007,0.001	0.001,0.0	0.004
692	ENSG00000100380	ST13	chr22	-	40832568	40832671	40830839	40830956	40835559	40835670	692	9581123	2,0	1093775	0,0	252	149	1	1	0.996,1.0	1.0,1.0	-0.002
693	ENSG00000100372	SLC25A17	chr22	-	40773936	40774019	40769629	40770981	40777039	40777135	693	141183	0,3	119103	1,1	232	149	0.95151	1	1.0,0.975	0.987,0.985	0.002
694	ENSG00000100372	SLC25A17	chr22	-	40776189	40776308	40773936	40774019	40777039	40777135	694	2,0	112107	0,0	90,67	268	149	1	1	0.01,0.0	0.0,0.0	0.005
698	ENSG00000100372	SLC25A17	chr22	-	40792524	40792676	40779008	40779125	40799022	40799040	698	29,48	0,1	34,32	4,0	298	149	0.0560417	0.359174	1.0,0.96	0.81,1.0	0.075
699	ENSG00000100372	SLC25A17	chr22	-	40792524	40792676	40779008	40779125	40819194	40819350	699	30,50	2,1	34,32	4,0	298	149	0.879421	1	0.882,0.962	0.81,1.0	0.017
700	ENSG00000100372	SLC25A17	chr22	-	40794513	40794580	40779008	40779125	40799022	40799040	700	10,18	0,1	9,11	4,0	216	149	0.0231468	0.196748	1.0,0.925	0.608,1.0	0.158
705	ENSG00000100372	SLC25A17	chr22	-	40799022	40799083	40779008	40779125	40819194	40819326	705	19,11	2,1	17,10	4,0	210	149	0.560012	1	0.871,0.886	0.751,1.0	0.003
706	ENSG00000100372	SLC25A17	chr22	-	40799022	40799083	40792524	40792676	40819194	40819326	706	19,10	1,2	13,10	0,0	210	149	0.195906	0.829139	0.931,0.78	1.0,1.0	-0.144
709	ENSG00000196588	MRTFA	chr22	-	40423535	40423685	40420846	40421100	40424205	40424381	709	42,80	1,0	52,23	0,0	298	149	1	1	0.955,1.0	1.0,1.0	-0.022
710	ENSG00000196588	MRTFA	chr22	-	40463220	40463286	40435498	40435554	40552105	40552367	710	35,46	0,1	38,48	0,0	215	149	1	1	1.0,0.97	1.0,1.0	-0.015
712	ENSG00000196588	MRTFA	chr22	-	40594673	40594735	40552105	40552367	40636477	40636685	712	11,14	8,6	9,11	0,3	211	149	0.017335	0.161961	0.493,0.622	1.0,0.721	-0.303
715	ENSG00000284431	AL022238.4	chr22	+	40349831	40350035	40346528	40346711	40358863	40359035	715	142136	0,2	76,84	1,0	298	149	1	1	1.0,0.971	0.974,1.0	-0.001
716	ENSG00000239900	ADSL	chr22	+	40364879	40365056	40364275	40364365	40366435	40366489	716	776892	13,5	799757	1,3	298	149	0.0294283	0.23307	0.968,0.989	0.998,0.992	-0.017
717	ENSG00000100359	SGSM3	chr22	+	40401592	40401675	40400695	40400813	40402138	40402205	717	74,62	6,17	53,61	16,4	232	149	0.986611	1	0.888,0.701	0.68,0.907	0.001
718	ENSG00000284431	AL022238.4	chr22	+	40405140	40405284	40404556	40404664	40405648	40405844	718	141151	0,2	92102	1,0	293	149	1	1	1.0,0.975	0.979,1.0	-0.002
719	ENSG00000284431	AL022238.4	chr22	+	40407788	40407843	40407412	40407568	40408070	40408120	719	84124	1,5	86109	2,0	204	149	0.103019	0.540636	0.984,0.948	0.969,1.0	-0.018
721	ENSG00000239900	ADSL	chr22	+	40353072	40353117	40349831	40350035	40354247	40354327	721	233201	0,0	193116	0,4	194	149	0.589882	1	1.0,1.0	1.0,0.957	0.022
722	ENSG00000239900	ADSL	chr22	+	40353072	40353117	40349831	40350035	40358863	40359035	722	55,42	2,0	32,19	3,0	194	149	0.488597	1	0.955,1.0	0.891,1.0	0.032
725	ENSG00000239900	ADSL	chr22	+	40354247	40354327	40349831	40350035	40358863	40358912	725	82107	2,0	107,81	3,0	229	149	0.612629	1	0.964,1.0	0.959,1.0	0.002
726	ENSG00000239900	ADSL	chr22	+	40354247	40354327	40353072	40353117	40358863	40358912	726	256275	0,0	251174	1,0	229	149	1	1	1.0,1.0	0.994,1.0	0.003
730	ENSG00000100354	TNRC6B	chr22	+	40270121	40270280	40264687	40267036	40273424	40273600	730	4,11	2,4	14,8	1,6	298	149	0.566571	1	0.5,0.579	0.875,0.4	-0.098
732	ENSG00000187051	RPS19BP1	chr22	-	39530463	39530554	39529819	39529917	39532394	39532523	732	2,0	319365	10,0	329376	240	149	0.826199	1	0.004,0.0	0.019,0.0	-0.007
735	ENSG00000100335	MIEF1	chr22	+	39509337	39509571	39504202	39504534	39511287	39511422	735	0,0	8,11	3,0	8,9	298	149	0.371294	1	0.0,0.0	0.158,0.0	-0.079
736	ENSG00000100335	MIEF1	chr22	+	39509421	39509571	39504202	39504534	39511287	39511438	736	0,0	8,11	3,0	8,9	298	149	0.371294	1	0.0,0.0	0.158,0.0	-0.079
738	ENSG00000100307	CBX7	chr22	-	39138635	39138702	39134400	39134473	39141370	39141436	738	0,0	1,0	2,0	0,0	216	149	1	1	0.0,NA	1.0,NA	-1
740	ENSG00000239713	APOBEC3G	chr22	+	39078931	39079085	39077274	39077378	39080932	39081194	740	1,5	0,2	4,0	0,0	298	149	1	1	1.0,0.556	1.0,NA	-0.222
741	ENSG00000244509	APOBEC3C	chr22	+	39015594	39015751	39014256	39014379	39017765	39018045	741	484606	2,0	222172	0,0	298	149	1	1	0.992,1.0	1.0,1.0	-0.004
742	ENSG00000100226	GTPBP1	chr22	+	38708844	38708956	38705943	38706147	38715906	38715962	742	81,72	0,0	51,48	2,2	261	149	0.176274	0.772175	1.0,1.0	0.936,0.932	0.066
743	ENSG00000100226	GTPBP1	chr22	+	38735173	38735310	38734323	38734397	38736028	38736175	743	0,2	4,3	1,0	0,0	286	149	1	1	0.0,0.258	1.0,NA	-0.871
747	ENSG00000184949	FAM227A	chr22	-	38628237	38628342	38626179	38626303	38628833	38628935	747	0,1	0,2	0,0	0,2	254	149	1	1	NA,0.227	NA,0.0	0.227
750	ENSG00000100196	KDELR3	chr22	+	38479592	38479751	38474522	38474623	38481211	38481464	750	120,94	0,0	80,38	0,9	298	149	0.000175014	0.00760445	1.0,1.0	1.0,0.679	0.16
755	ENSG00000244627	TPTEP2	chr22	-	38369985	38370045	38361398	38361560	38380369	38380423	755	0,3	4,18	0,4	13,6	209	149	0.41669	1	0.0,0.106	0.0,0.322	-0.108
756	ENSG00000244627	TPTEP2	chr22	-	38369985	38370045	38363053	38363104	38380369	38380423	756	0,3	0,0	0,0	1,0	209	149	1	1	NA,1.0	0.0,NA	1
758	ENSG00000283900	TPTEP2-CSNK1E	chr22	-	38300723	38300952	38299894	38300065	38302860	38303009	758	14491705	0,0	1150815	2,0	298	149	1	1	1.0,1.0	0.997,1.0	0.002
759	ENSG00000213923	CSNK1E	chr22	-	38295386	38295447	38294341	38294534	38298785	38298934	759	79,61	529835	54,55	531446	210	149	0.717079	1	0.096,0.049	0.067,0.08	-0.001
761	ENSG00000100151	PICK1	chr22	+	38059233	38059345	38057652	38057850	38065001	38065130	761	61,73	3,0	69,49	2,0	261	149	0.675023	1	0.921,1.0	0.952,1.0	-0.015
762	ENSG00000100151	PICK1	chr22	+	38067703	38067770	38065001	38065130	38069032	38069085	762	51,46	1,0	32,33	0,2	216	149	0.446741	1	0.972,1.0	1.0,0.919	0.026
763	ENSG00000100151	PICK1	chr22	+	38070837	38070891	38069032	38069122	38071681	38071728	763	48,52	2,0	29,39	2,2	203	149	0.125752	0.617523	0.946,1.0	0.914,0.935	0.048
768	ENSG00000100124	ANKRD54	chr22	-	37838499	37838593	37833683	37833755	37840186	37840234	768	15,17	2,0	15,8	0,0	243	149	0.892642	1	0.821,1.0	1.0,1.0	-0.09
769	ENSG00000100124	ANKRD54	chr22	-	37838499	37838598	37833683	37833755	37840186	37840234	769	28,29	2,0	20,25	0,0	248	149	0.576053	1	0.894,1.0	1.0,1.0	-0.053
771	ENSG00000100116	GCAT	chr22	+	37809948	37810157	37807904	37808163	37812886	37812988	771	71,46	0,0	32,31	1,0	298	149	1	1	1.0,1.0	0.941,1.0	0.03
772	ENSG00000100116	GCAT	chr22	+	37810026	37810157	37807911	37808163	37812886	37812988	772	91,63	0,0	49,38	1,0	280	149	1	1	1.0,1.0	0.963,1.0	0.018
776	ENSG00000100101	Z83844.1	chr22	+	37691173	37691424	37690696	37690794	37693331	37693410	776	114,95	0,1	114148	0,0	298	149	1	1	1.0,0.979	1.0,1.0	-0.01
777	ENSG00000128283	CDC42EP1	chr22	+	37565599	37565722	37560479	37560588	37566071	37566559	777	13,1	118154	5,6	104,77	272	149	0.862121	1	0.057,0.004	0.026,0.041	-0.003
778	ENSG00000100065	CARD10	chr22	-	37518965	37519217	37517970	37518108	37519342	37519542	778	47,46	0,2	42,28	0,0	298	149	0.451172	1	1.0,0.92	1.0,1.0	-0.04
784	ENSG00000128340	RAC2	chr22	-	37231931	37231994	37231230	37231390	37232800	37232918	784	688709	0,4	631497	2,1	212	149	1	1	1.0,0.992	0.996,0.997	0
785	ENSG00000128340	RAC2	chr22	-	37232800	37232918	37231931	37231994	37241586	37241658	785	740779	2,2	650457	3,2	267	149	1	1	0.995,0.995	0.992,0.992	0.003
786	ENSG00000128340	RAC2	chr22	-	37244113	37244202	37241586	37241658	37244289	37244441	786	193218	0,4	165114	0,1	238	149	0.655362	1	1.0,0.972	1.0,0.986	-0.007
791	ENSG00000133466	C1QTNF6	chr22	-	37195380	37195512	37190864	37190928	37197602	37197841	791	0,2	0,2	2,4	4,4	281	149	1	1	NA,0.347	0.21,0.347	0.069
795	ENSG00000100360	IFT27	chr22	-	36760843	36760919	36758210	36758409	36762903	36763013	795	3,0	69100	0,2	68110	225	149	1	1	0.028,0.0	0.0,0.012	0.008
796	ENSG00000100360	IFT27	chr22	-	36762903	36763013	36758201	36758409	36763918	36764036	796	102153	0,0	99142	4,0	259	149	0.753442	1	1.0,1.0	0.934,1.0	0.033
797	ENSG00000100360	IFT27	chr22	-	36766137	36766197	36758210	36764036	36767305	36767365	797	50,49	0,2	63,48	0,0	209	149	0.42099	1	1.0,0.946	1.0,1.0	-0.027
798	ENSG00000100360	IFT27	chr22	-	36767982	36768099	36767782	36767862	36775673	36776103	798	6,0	37,41	0,0	30,42	266	149	0.0769742	0.445089	0.083,0.0	0.0,0.0	0.042
799	ENSG00000100350	FOXRED2	chr22	-	36504097	36504367	36501240	36501407	36504514	36504766	799	13,20	0,0	21,18	1,0	298	149	1	1	1.0,1.0	0.913,1.0	0.043
800	ENSG00000100350	FOXRED2	chr22	-	36504514	36504766	36501240	36501407	36505895	36506423	800	9,8	0,0	15,3	1,0	298	149	1	1	1.0,1.0	0.882,1.0	0.059
807	ENSG00000100320	RBFOX2	chr22	-	35746472	35746561	35745922	35745995	35759887	35760020	807	49,58	2,0	46,45	0,0	238	149	0.395441	1	0.939,1.0	1.0,1.0	-0.03
809	ENSG00000100320	RBFOX2	chr22	-	35752612	35752655	35746472	35746561	35756104	35756144	809	0,0	56,66	0,9	49,72	192	149	0.00393638	0.0606971	0.0,0.0	0.0,0.088	-0.044
810	ENSG00000100320	RBFOX2	chr22	-	35752612	35752655	35746472	35746561	35759887	35760020	810	0,0	5,11	0,4	10,7	192	149	0.0306825	0.239386	0.0,0.0	0.0,0.307	-0.153
811	ENSG00000100320	RBFOX2	chr22	-	35756104	35756144	35746472	35746561	35759887	35760020	811	69,94	5,11	64,89	10,7	189	149	0.719382	1	0.916,0.871	0.835,0.909	0.021
813	ENSG00000100320	RBFOX2	chr22	-	35768256	35768349	35765422	35765483	35778024	35778032	813	76126	2,0	63121	0,3	242	149	0.651207	1	0.959,1.0	1.0,0.961	-0.001
815	ENSG00000100320	RBFOX2	chr22	-	35836319	35836439	35809779	35810004	35840191	35840413	815	1,0	34,33	0,0	31,44	269	149	1	1	0.016,0.0	0.0,0.0	0.008
816	ENSG00000100320	RBFOX2	chr22	-	35938846	35938897	35809779	35810004	36028239	36028824	816	23,36	0,0	56,6	0,2	200	149	0.735969	1	1.0,1.0	1.0,0.691	0.155
821	ENSG00000100281	HMGXB4	chr22	+	35262322	35262421	35257486	35257557	35263077	35263226	821	6,2	9,3	4,7	0,2	248	149	0.00111997	0.0260752	0.286,0.286	1.0,0.678	-0.553
822	ENSG00000100281	HMGXB4	chr22	+	35263981	35264096	35263795	35263874	35264647	35265567	822	72,62	6,6	51,30	15,32	264	149	7.38936e-05	0.00416993	0.871,0.854	0.657,0.346	0.361
823	ENSG00000100281	HMGXB4	chr22	+	35283961	35284043	35264647	35265603	35285996	35286061	823	100101	0,1	48,74	0,0	231	149	1	1	1.0,0.985	1.0,1.0	-0.008
824	ENSG00000100281	HMGXB4	chr22	+	35285996	35286061	35264647	35265603	35287346	35287452	824	40,41	1,0	22,26	0,0	214	149	1	1	0.965,1.0	1.0,1.0	-0.018
825	ENSG00000100281	HMGXB4	chr22	+	35292991	35293114	35288237	35288407	35293606	35295807	825	129122	2,2	110,88	0,3	272	149	0.784402	1	0.972,0.971	1.0,0.941	0.001
867	ENSG00000100225	FBXO7	chr22	+	32478980	32479275	32474810	32475124	32483896	32483983	867	166251	0,0	152,99	0,2	298	149	1	1	1.0,1.0	1.0,0.961	0.02
868	ENSG00000100225	FBXO7	chr22	+	32478980	32479275	32475256	32475398	32483896	32483983	868	122172	0,1	92,75	0,1	298	149	1	1	1.0,0.989	1.0,0.974	0.007
869	ENSG00000100225	FBXO7	chr22	+	32479132	32479275	32474797	32475124	32483896	32484124	869	108163	0,0	91,69	0,2	292	149	0.519974	1	1.0,1.0	1.0,0.946	0.027
870	ENSG00000100225	FBXO7	chr22	+	32479132	32479275	32475236	32475398	32483896	32484124	870	112161	0,1	80,69	0,1	292	149	1	1	1.0,0.988	1.0,0.972	0.008
871	ENSG00000100225	FBXO7	chr22	+	32491085	32491181	32487744	32487828	32493104	32493281	871	210366	0,0	288182	2,0	245	149	1	1	1.0,1.0	0.989,1.0	0.006
872	ENSG00000100225	FBXO7	chr22	+	32495492	32495530	32487744	32493281	32498143	32498608	872	287326	1,10	250204	4,2	187	149	0.430564	1	0.996,0.963	0.98,0.988	-0.004
881	ENSG00000183530	PRR14L	chr22	-	31738386	31738911	31725537	31725610	31749992	31750132	881	2,5	0,0	3,7	0,1	298	149	1	1	1.0,1.0	1.0,0.778	0.111
885	ENSG00000184708	EIF4ENIF1	chr22	-	31463680	31463967	31462931	31463133	31468174	31468302	885	46,25	0,0	31,43	1,0	298	149	1	1	1.0,1.0	0.939,1.0	0.03
886	ENSG00000100105	PATZ1	chr22	-	31328786	31328859	31325808	31327309	31335691	31335863	886	1,5	12,11	6,3	10,3	222	149	0.113495	0.577451	0.053,0.234	0.287,0.402	-0.201
887	ENSG00000100105	PATZ1	chr22	-	31328786	31328924	31325803	31327309	31335691	31335863	887	2,8	12,11	6,3	10,3	287	149	0.498411	1	0.08,0.274	0.238,0.342	-0.113
888	ENSG00000182858	ALG12	chr22	-	49910433	49910607	49909893	49910088	49913384	49913517	888	58,75	4,0	53,60	0,0	298	149	0.184138	0.793624	0.879,1.0	1.0,1.0	-0.06
890	ENSG00000138942	RNF185	chr22	+	31187046	31187270	31160181	31160303	31192683	31192702	890	29,14	0,0	12,4	0,1	298	149	1	1	1.0,1.0	1.0,0.667	0.166
891	ENSG00000138942	RNF185	chr22	+	31195468	31195581	31192683	31192702	31196935	31196990	891	27,16	0,2	31,13	0,0	262	149	0.806084	1	1.0,0.82	1.0,1.0	-0.09
894	ENSG00000183963	SMTN	chr22	+	31082909	31083002	31081317	31081456	31083178	31083309	894	14,7	249268	4,5	240267	242	149	0.0284501	0.2276	0.033,0.016	0.01,0.011	0.014
895	ENSG00000183963	SMTN	chr22	+	31082909	31083002	31082484	31082567	31083178	31083309	895	13,7	0,0	2,5	4,0	242	149	0.00808789	0.0973142	1.0,1.0	0.235,1.0	0.383
896	ENSG00000183963	SMTN	chr22	+	31082915	31083002	31081317	31081456	31083178	31083309	896	19,10	249268	2,13	240267	236	149	0.0422163	0.295855	0.046,0.023	0.005,0.03	0.017
897	ENSG00000183963	SMTN	chr22	+	31082915	31083002	31082484	31082567	31083178	31083309	897	12,5	0,0	2,5	4,0	236	149	0.00834211	0.0992588	1.0,1.0	0.24,1.0	0.38
899	ENSG00000183963	SMTN	chr22	+	31088453	31088606	31087964	31088113	31088698	31088724	899	160151	0,0	202141	2,0	298	149	1	1	1.0,1.0	0.981,1.0	0.01
900	ENSG00000183963	SMTN	chr22	+	31088512	31088606	31087877	31088113	31088698	31088777	900	329342	0,0	366285	2,0	243	149	1	1	1.0,1.0	0.991,1.0	0.004
901	ENSG00000183963	SMTN	chr22	+	31093783	31093876	31091674	31091847	31095302	31095455	901	8,6	282362	4,3	312276	242	149	0.774085	1	0.017,0.01	0.008,0.007	0.006
902	ENSG00000183963	SMTN	chr22	+	31099061	31099179	31098666	31098840	31099744	31099896	902	666879	3,0	770623	4,2	267	149	1	1	0.992,1.0	0.991,0.994	0.004
903	ENSG00000183963	SMTN	chr22	+	31099064	31099179	31098666	31098840	31099744	31099896	903	298434	3,0	363336	4,2	264	149	0.660737	1	0.982,1.0	0.981,0.99	0.005
904	ENSG00000183963	SMTN	chr22	+	31100884	31100953	31099744	31099896	31104315	31104623	904	213248	0,0	268225	0,2	218	149	1	1	1.0,1.0	1.0,0.987	0.006
905	ENSG00000183963	SMTN	chr22	+	31100884	31101049	31099744	31099896	31104315	31104623	905	9731136	0,0	10051067	0,2	298	149	1	1	1.0,1.0	1.0,0.996	0.002
910	ENSG00000184792	OSBP2	chr22	+	30889489	30889636	30889176	30889234	30890727	30890973	910	65102	6,8	38,21	3,0	296	149	0.12213	0.605748	0.845,0.865	0.864,1.0	-0.077
912	ENSG00000184792	OSBP2	chr22	+	30893816	30894001	30893637	30893733	30905836	30906069	912	106103	2,6	82,25	0,2	298	149	0.0580178	0.367938	0.964,0.896	1.0,0.862	-0.001
913	ENSG00000100029	PES1	chr22	-	30581011	30581101	30580570	30580701	30581333	30581408	913	321305	0,0	313277	1,0	239	149	1	1	1.0,1.0	0.995,1.0	0.002
919	ENSG00000242114	MTFP1	chr22	+	30427121	30427403	30426716	30426844	30428461	30428643	919	112161	2,6	99122	8,11	298	149	0.00692545	0.0876966	0.966,0.931	0.861,0.847	0.095
920	ENSG00000242114	MTFP1	chr22	+	30427170	30427403	30426716	30426844	30428461	30429054	920	153231	2,6	145149	8,11	298	149	0.00450751	0.0665386	0.975,0.951	0.901,0.871	0.077
921	ENSG00000242114	MTFP1	chr22	+	30427239	30427403	30426716	30426844	30428461	30428951	921	120163	2,6	110122	8,11	298	149	0.00750162	0.0926194	0.968,0.931	0.873,0.847	0.09
923	ENSG00000100003	SEC14L2	chr22	+	30399642	30399718	30396994	30397170	30406341	30406385	923	265242	13,14	212113	16,12	225	149	0.109632	0.56285	0.931,0.92	0.898,0.862	0.045
926	ENSG00000100003	SEC14L2	chr22	+	30407414	30407603	30406341	30406385	30409186	30409282	926	208235	0,0	182145	0,2	298	149	1	1	1.0,1.0	1.0,0.973	0.014
927	ENSG00000100003	SEC14L2	chr22	+	30410595	30410679	30409425	30409486	30415758	30415865	927	423455	4,0	341192	0,0	233	149	1	1	0.985,1.0	1.0,1.0	-0.008
928	ENSG00000100003	SEC14L2	chr22	+	30415758	30415865	30410595	30410679	30415947	30416007	928	549588	2,5	451293	3,0	256	149	1	1	0.994,0.986	0.989,1.0	-0.004
929	ENSG00000100003	SEC14L2	chr22	+	30415758	30415865	30410595	30410679	30416233	30416403	929	264261	5,4	176125	19,6	256	149	2.82227e-05	0.00213238	0.968,0.974	0.844,0.924	0.087
930	ENSG00000100003	SEC14L2	chr22	+	30415758	30416087	30410595	30410679	30416233	30416403	930	597629	5,4	406349	19,6	298	149	4.13908e-05	0.00276617	0.984,0.987	0.914,0.967	0.045
931	ENSG00000100003	SEC14L2	chr22	+	30415947	30416087	30410595	30410679	30416233	30416403	931	326367	5,4	228216	19,6	289	149	9.20093e-05	0.00490716	0.971,0.979	0.861,0.949	0.07
932	ENSG00000100003	SEC14L2	chr22	+	30415947	30416087	30415758	30415865	30416233	30416403	932	616700	1,6	503382	0,0	289	149	1	1	0.997,0.984	1.0,1.0	-0.01
938	ENSG00000248751	AC004997.1	chr22	-	30286262	30286376	30286015	30286098	30286824	30286948	938	18,9	0,5	8,19	4,6	263	149	0.213797	0.876414	1.0,0.505	0.531,0.642	0.166
944	ENSG00000100325	ASCC2	chr22	-	29808110	29808185	29806796	29806904	29813429	29813542	944	64,62	0,4	81,66	6,0	224	149	0.711536	1	1.0,0.912	0.9,1.0	0.006
945	ENSG00000100325	ASCC2	chr22	-	29815171	29815289	29814656	29814767	29816005	29816073	945	0,0	61,74	1,0	52,66	267	149	1	1	0.0,0.0	0.011,0.0	-0.005
946	ENSG00000100325	ASCC2	chr22	-	29822334	29822395	29816005	29816073	29825086	29825257	946	21,31	1,0	13,24	0,0	210	149	1	1	0.937,1.0	1.0,1.0	-0.031
947	ENSG00000100325	ASCC2	chr22	-	29822334	29822464	29816005	29816073	29825086	29825257	947	94156	1,0	110100	0,0	279	149	1	1	0.98,1.0	1.0,1.0	-0.01
949	ENSG00000100325	ASCC2	chr22	-	29825621	29825780	29825086	29825257	29832244	29832342	949	100105	1,4	93,76	3,0	298	149	0.476951	1	0.98,0.929	0.939,1.0	-0.015
950	ENSG00000100325	ASCC2	chr22	-	29827476	29827600	29825621	29825780	29832244	29832342	950	3,0	64,38	9,4	42,31	273	149	0.000648785	0.018325	0.025,0.0	0.105,0.066	-0.073
951	ENSG00000100325	ASCC2	chr22	-	29832244	29832342	29825086	29825257	29838177	29838274	951	5,4	4,0	3,1	0,0	247	149	0.0064077	0.0831944	0.43,1.0	1.0,1.0	-0.285
954	ENSG00000100325	ASCC2	chr22	-	29832244	29832342	29825621	29825780	29834488	29834550	954	68,33	1,0	43,29	0,0	247	149	1	1	0.976,1.0	1.0,1.0	-0.012
955	ENSG00000100325	ASCC2	chr22	-	29833540	29833614	29825621	29825780	29834488	29834550	955	0,0	1,0	2,1	0,0	223	149	1	1	0.0,NA	1.0,1.0	-1
956	ENSG00000100325	ASCC2	chr22	-	29833540	29833614	29832244	29832342	29834488	29834550	956	0,0	16,2	4,3	7,6	223	149	9.0325e-05	0.00486236	0.0,0.0	0.276,0.25	-0.263
957	ENSG00000100325	ASCC2	chr22	-	29833540	29833614	29832244	29832342	29838177	29838228	957	0,0	7,7	1,2	0,2	223	149	0.0133361	0.13596	0.0,0.0	1.0,0.401	-0.701
958	ENSG00000100325	ASCC2	chr22	-	29834441	29834550	29832244	29832342	29838177	29838274	958	6,3	7,7	1,0	0,2	258	149	0.0477195	0.322718	0.331,0.198	1.0,0.0	-0.235
959	ENSG00000100325	ASCC2	chr22	-	29834488	29834550	29832244	29832342	29838177	29838261	959	16,2	7,7	7,6	0,2	211	149	0.0045876	0.0670874	0.617,0.168	1.0,0.679	-0.447
962	ENSG00000186575	NF2	chr22	+	29628657	29628773	29603567	29604112	29636750	29636876	962	0,2	43,58	1,4	32,25	265	149	0.1008	0.533315	0.0,0.019	0.017,0.083	-0.041
964	ENSG00000186575	NF2	chr22	+	29636750	29636876	29603555	29604112	29642201	29642285	964	38,49	4,0	32,22	0,1	275	149	1	1	0.837,1.0	1.0,0.923	-0.043
965	ENSG00000186575	NF2	chr22	+	29639089	29639212	29603998	29604112	29642201	29642285	965	37,46	4,0	41,24	0,1	272	149	1	1	0.835,1.0	1.0,0.929	-0.047
966	ENSG00000186575	NF2	chr22	+	29639089	29639212	29636750	29636876	29642201	29642285	966	64113	2,0	81,47	4,0	272	149	0.207123	0.858784	0.946,1.0	0.917,1.0	0.014
967	ENSG00000186575	NF2	chr22	+	29654974	29655080	29654656	29654725	29655593	29655676	967	0,4	40,59	0,0	30,27	255	149	0.559971	1	0.0,0.038	0.0,0.0	0.019
969	ENSG00000186575	NF2	chr22	+	29681438	29681601	29678195	29678323	29694751	29694945	969	126116	6,0	137101	2,0	298	149	0.078389	0.450017	0.913,1.0	0.972,1.0	-0.029
970	ENSG00000186575	NF2	chr22	+	29683019	29683064	29681438	29681601	29694751	29694811	970	108,92	12,18	59,72	24,21	194	149	0.00300143	0.0500238	0.874,0.797	0.654,0.725	0.146
971	ENSG00000186575	NF2	chr22	+	29683019	29683079	29681438	29681601	29694751	29694811	971	28,16	12,18	17,13	24,21	209	149	0.0614152	0.382614	0.625,0.388	0.336,0.306	0.185
972	ENSG00000184117	NIPSNAP1	chr22	-	29558869	29558953	29554807	29555999	29560733	29560828	972	200191	0,0	166116	0,2	233	149	1	1	1.0,1.0	1.0,0.974	0.013
973	ENSG00000184117	NIPSNAP1	chr22	-	29564237	29564371	29561791	29561862	29569192	29569287	973	0,0	129119	0,1	67,56	283	149	1	1	0.0,0.0	0.0,0.009	-0.004
974	ENSG00000184117	NIPSNAP1	chr22	-	29580098	29580155	29570404	29570532	29580984	29581074	974	0,0	49,66	1,0	26,26	206	149	1	1	0.0,0.0	0.027,0.0	-0.013
979	ENSG00000182944	EWSR1	chr22	+	29282389	29282557	29275628	29278216	29286922	29287106	979	758799	7,3	789540	7,8	298	149	0.160718	0.730485	0.982,0.993	0.983,0.971	0.011
980	ENSG00000182944	EWSR1	chr22	+	29288605	29288755	29286922	29287134	29292136	29292169	980	448450	2,1	414329	1,1	298	149	1	1	0.991,0.996	0.995,0.994	-0.001
981	ENSG00000182944	EWSR1	chr22	+	29288605	29288786	29286922	29287134	29292136	29292169	981	448450	2,1	418327	1,1	298	149	1	1	0.991,0.996	0.995,0.994	-0.001
982	ENSG00000182944	EWSR1	chr22	+	29288605	29291599	29286922	29287134	29292136	29292169	982	557571	2,1	504401	1,1	298	149	1	1	0.993,0.997	0.996,0.995	-0.001
983	ENSG00000182944	EWSR1	chr22	+	29291561	29291599	29288605	29288786	29292136	29292169	983	122148	0,0	87,90	4,0	187	149	0.680024	1	1.0,1.0	0.945,1.0	0.028
984	ENSG00000182944	EWSR1	chr22	+	29291564	29291599	29288605	29288786	29292136	29292169	984	154166	0,0	102113	4,0	184	149	0.562988	1	1.0,1.0	0.954,1.0	0.023
985	ENSG00000182944	EWSR1	chr22	+	29297826	29297949	29295525	29296368	29298732	29298895	985	11821289	3,10	11881189	16,8	272	149	0.0775228	0.446836	0.995,0.986	0.976,0.988	0.008
986	ENSG00000100263	RHBDD3	chr22	-	29260701	29260864	29260325	29260613	29265478	29265668	986	37,28	0,0	34,57	3,0	298	149	0.462742	1	1.0,1.0	0.85,1.0	0.075
987	ENSG00000100263	RHBDD3	chr22	-	29260701	29260868	29260325	29260613	29261199	29261425	987	38,28	0,6	32,57	0,0	298	149	0.00126211	0.0282546	1.0,0.7	1.0,1.0	-0.15
988	ENSG00000100263	RHBDD3	chr22	-	29261199	29261425	29260325	29260613	29265478	29265668	988	2,8	0,0	0,3	3,0	298	149	0.00416894	0.0629974	1.0,1.0	0.0,1.0	0.5
989	ENSG00000100263	RHBDD3	chr22	-	29261199	29261425	29260811	29260864	29265478	29265668	989	2,8	0,0	1,3	2,1	298	149	0.00186569	0.0364821	1.0,1.0	0.2,0.6	0.6
990	ENSG00000100263	RHBDD3	chr22	-	29263834	29264218	29260701	29260864	29265478	29265668	990	20,34	0,0	29,49	2,1	298	149	0.530616	1	1.0,1.0	0.879,0.961	0.08
995	ENSG00000226471	Z93930.2	chr22	+	28844126	28844199	28821971	28822179	28848390	28848559	995	9,3	0,1	4,2	0,6	222	149	0.0164087	0.156055	1.0,0.668	1.0,0.183	0.243
998	ENSG00000235954	TTC28-AS1	chr22	+	27919722	27919966	27919483	27919545	27922017	27924950	998	0,1	14,13	0,1	10,12	298	149	1	1	0.0,0.037	0.0,0.04	-0.002
1033	ENSG00000128294	TPST2	chr22	-	26544603	26544675	26540788	26541718	26590052	26590125	1033	7,13	0,2	14,4	0,0	221	149	0.759064	1	1.0,0.814	1.0,1.0	-0.093
1034	ENSG00000128294	TPST2	chr22	-	26547499	26547618	26544603	26544675	26590052	26590125	1034	0,2	4,9	0,0	11,0	268	149	1	1	0.0,0.11	0.0,NA	0.055
1038	ENSG00000100109	TFIP11	chr22	-	26511118	26511195	26510616	26510702	26512098	26512175	1038	0,11	15,24	2,0	10,5	226	149	0.0641803	0.394866	0.0,0.232	0.116,0.0	0.058
1039	ENSG00000100109	TFIP11	chr22	-	26511118	26511317	26510616	26510702	26512098	26512175	1039	1,9	15,24	1,0	10,5	298	149	0.00507426	0.0717732	0.032,0.158	0.048,0.0	0.071
1040	ENSG00000100099	HPS4	chr22	-	26466050	26466104	26465454	26465551	26466225	26466262	1040	2,2	24,24	1,6	10,11	203	149	0.0658577	0.401914	0.058,0.058	0.068,0.286	-0.119
1041	ENSG00000100099	HPS4	chr22	-	26471212	26471288	26470718	26470813	26472301	26472418	1041	1,0	28,31	4,0	30,16	225	149	0.163599	0.738204	0.023,0.0	0.081,0.0	-0.029
1042	ENSG00000100099	HPS4	chr22	-	26471212	26471388	26470718	26470813	26472301	26472418	1042	3,2	28,31	6,0	30,16	298	149	0.769811	1	0.051,0.031	0.091,0.0	-0.005
1043	ENSG00000100099	HPS4	chr22	-	26479264	26479355	26476992	26477136	26481721	26482240	1043	19,20	0,0	27,6	2,0	240	149	0.435825	1	1.0,1.0	0.893,1.0	0.053
1051	ENSG00000100058	CRYBB2P1	chr22	+	25455711	25455840	25448104	25448284	25457258	25457401	1051	90111	0,3	132159	3,10	278	149	0.0175356	0.163066	1.0,0.952	0.959,0.895	0.049
1056	ENSG00000100031	GGT1	chr22	+	24607953	24608023	24603197	24603321	24609964	24610033	1056	0,0	0,1	1,0	0,0	219	149	1	1	NA,0.0	1.0,NA	-1
1059	ENSG00000100031	GGT1	chr22	+	24609961	24610033	24607953	24608023	24610249	24610531	1059	0,1	0,0	2,0	0,3	221	149	1	1	NA,1.0	1.0,0.0	0.5
1060	ENSG00000100031	GGT1	chr22	+	24609961	24610033	24607953	24608023	24610357	24610531	1060	0,2	2,0	0,0	2,0	221	149	1	1	0.0,1.0	0.0,NA	0.5
1063	ENSG00000100031	GGT1	chr22	+	24609964	24610033	24607953	24608023	24610357	24610531	1063	0,1	2,0	0,1	2,0	218	149	1	1	0.0,1.0	0.0,1.0	0
1067	ENSG00000286070	GGT1	chr22	+	24567983	24568037	24557656	24557800	24571915	24572017	1067	224224	25,19	229215	26,32	203	149	0.210528	0.867014	0.868,0.896	0.866,0.831	0.033
1068	ENSG00000286070	GGT1	chr22	+	24567983	24568176	24557656	24557800	24571915	24572017	1068	13951675	25,19	12651420	26,32	298	149	0.0684414	0.41186	0.965,0.978	0.961,0.957	0.013
1072	ENSG00000100014	SPECC1L	chr22	+	24276699	24276803	24270830	24270983	24302194	24302384	1072	1,3	10,2	8,20	7,4	253	149	0.0123074	0.128756	0.056,0.469	0.402,0.746	-0.312
1074	ENSG00000100014	SPECC1L	chr22	+	24321404	24322918	24321287	24321323	24324219	24324427	1074	13,12	2,6	15,8	0,1	298	149	0.000621946	0.0177817	0.765,0.5	1.0,0.8	-0.267
1075	ENSG00000100014	SPECC1L	chr22	+	24411587	24411704	24369217	24369320	24412647	24412707	1075	37,31	1,0	24,31	0,0	266	149	1	1	0.954,1.0	1.0,1.0	-0.023
1077	ENSG00000285762	AC253536.7	chr22	-	23973767	23973943	23971377	23971623	23974306	23974439	1077	727856	6,6	687756	0,4	298	149	0.56832	1	0.984,0.986	1.0,0.99	-0.01
1080	ENSG00000133460	SLC2A11	chr22	+	23877384	23877869	23877041	23877171	23882458	23882646	1080	0,1	2,15	4,1	4,11	298	149	0.0145315	0.144044	0.0,0.032	0.333,0.043	-0.172
1081	ENSG00000133460	SLC2A11	chr22	+	23877720	23877869	23877041	23877171	23882458	23882646	1081	0,2	2,15	5,3	4,11	298	149	0.0106284	0.116117	0.0,0.063	0.385,0.12	-0.221
1082	ENSG00000133460	SLC2A11	chr22	+	23882458	23882646	23877041	23877171	23882758	23882869	1082	4,20	0,0	8,25	5,0	298	149	0.00322795	0.0527012	1.0,1.0	0.444,1.0	0.278
1083	ENSG00000133460	SLC2A11	chr22	+	23882494	23882646	23877041	23877171	23882758	23882952	1083	2,5	0,0	4,14	5,0	298	149	0.00369649	0.0579507	1.0,1.0	0.286,1.0	0.357
1093	ENSG00000228315	GUSBP11	chr22	-	23640307	23640423	23638486	23638942	23652478	23652576	1093	1,2	0,0	4,1	0,1	265	149	1	1	1.0,1.0	1.0,0.36	0.32
1094	ENSG00000228315	GUSBP11	chr22	-	23640307	23640423	23638486	23638942	23659864	23660000	1094	1,2	9,15	4,1	10,14	265	149	0.608746	1	0.059,0.07	0.184,0.039	-0.047
1095	ENSG00000228315	GUSBP11	chr22	-	23652478	23652576	23638486	23638942	23659864	23660000	1095	1,0	9,15	0,1	10,14	247	149	1	1	0.063,0.0	0.0,0.041	0.011
1097	ENSG00000228315	GUSBP11	chr22	-	23659864	23660000	23638486	23638942	23683724	23683867	1097	22,43	0,0	18,34	1,0	285	149	1	1	1.0,1.0	0.904,1.0	0.048
1100	ENSG00000228315	GUSBP11	chr22	-	23686830	23686995	23683724	23683867	23690231	23690356	1100	5,11	2,1	17,9	6,9	298	149	0.0746332	0.437013	0.556,0.846	0.586,0.333	0.242
1101	ENSG00000228315	GUSBP11	chr22	-	23686830	23686995	23683724	23683867	23690235	23693151	1101	7,11	3,6	15,6	4,6	298	149	0.957589	1	0.538,0.478	0.652,0.333	0.015
1102	ENSG00000228315	GUSBP11	chr22	-	23686837	23686995	23683724	23683867	23690231	23690293	1102	12,7	2,1	11,16	6,9	298	149	0.0220711	0.190761	0.75,0.778	0.478,0.471	0.29
1103	ENSG00000228315	GUSBP11	chr22	-	23686837	23686995	23683724	23683867	23690235	23695512	1103	14,7	3,6	9,13	4,6	298	149	0.931947	1	0.7,0.368	0.529,0.52	0.01
1105	ENSG00000228315	GUSBP11	chr22	-	23700725	23700845	23694118	23695517	23705428	23705541	1105	2,2	0,4	2,0	10,2	269	149	0.0309696	0.240169	1.0,0.217	0.1,0.0	0.558
1114	ENSG00000286129	AC245060.7	chr22	+	22307532	22307591	22307105	22307245	22308696	22308819	1114	0,2	0,1	2,2	0,0	208	149	1	1	NA,0.589	1.0,1.0	-0.411
1115	ENSG00000100038	TOP3B	chr22	-	21968618	21968775	21967602	21967716	21971876	21971951	1115	46,56	0,0	31,19	2,0	298	149	0.531529	1	1.0,1.0	0.886,1.0	0.057
1116	ENSG00000100038	TOP3B	chr22	-	21970209	21970406	21968618	21968775	21971876	21971951	1116	29,29	1,1	37,27	0,0	298	149	0.530303	1	0.935,0.935	1.0,1.0	-0.065
1117	ENSG00000100038	TOP3B	chr22	-	21970979	21971061	21970209	21970406	21971876	21971951	1117	7,8	5,10	14,12	14,10	231	149	0.815717	1	0.475,0.34	0.392,0.436	-0.007
1120	ENSG00000100038	TOP3B	chr22	-	21975980	21976187	21975639	21975807	21982413	21982449	1120	0,0	0,2	0,4	0,2	298	149	1	1	NA,0.0	NA,0.5	-0.5
1121	ENSG00000100038	TOP3B	chr22	-	21975980	21976187	21975639	21975807	21982729	21982787	1121	0,0	6,4	0,4	0,0	298	149	1	1	0.0,0.0	NA,1.0	-1
1125	ENSG00000161179	YDJC	chr22	-	21629009	21629187	21628088	21628787	21629307	21629407	1125	226258	7,22	205148	16,16	298	149	0.143467	0.676779	0.942,0.854	0.865,0.822	0.054
1126	ENSG00000161179	YDJC	chr22	-	21629542	21629761	21629307	21629407	21629850	21630064	1126	170178	1,4	218133	0,6	298	149	0.70747	1	0.988,0.957	1.0,0.917	0.014
1127	ENSG00000161179	YDJC	chr22	-	21629601	21629761	21629009	21629407	21629850	21630014	1127	222228	1,4	212131	0,6	298	149	0.480142	1	0.991,0.966	1.0,0.916	0.02
1128	ENSG00000169635	HIC2	chr22	+	21442758	21442857	21417370	21417560	21444921	21449434	1128	1,0	0,0	0,0	1,0	248	149	1	1	1.0,NA	0.0,NA	1
1134	ENSG00000099949	LZTR1	chr22	+	20987503	20987583	20985840	20985897	20988009	20988113	1134	40,48	0,1	65,40	0,0	229	149	1	1	1.0,0.969	1.0,1.0	-0.016
1135	ENSG00000099940	SNAP29	chr22	+	20881048	20881134	20870336	20870533	20883470	20883569	1135	184194	2,0	149108	0,0	235	149	1	1	0.983,1.0	1.0,1.0	-0.008
1136	ENSG00000099940	SNAP29	chr22	+	20883470	20883569	20881048	20881134	20887678	20887819	1136	215239	0,0	212177	1,0	248	149	1	1	1.0,1.0	0.992,1.0	0.004
1137	ENSG00000241973	PI4KA	chr22	-	20709907	20709997	20709295	20709379	20710698	20710858	1137	152189	1,0	172130	0,0	239	149	1	1	0.99,1.0	1.0,1.0	-0.005
1138	ENSG00000241973	PI4KA	chr22	-	20744627	20744720	20742607	20742764	20747582	20747702	1138	91,70	2,1	71,28	0,0	242	149	0.429615	1	0.966,0.977	1.0,1.0	-0.028
1139	ENSG00000241973	PI4KA	chr22	-	20810966	20811032	20807361	20807458	20813357	20813506	1139	16,31	1,4	15,5	0,0	215	149	0.00656452	0.0846232	0.917,0.843	1.0,1.0	-0.12
1144	ENSG00000226287	TMEM191A	chr22	+	20704187	20704228	20703632	20704040	20704310	20704340	1144	6,8	2,0	4,5	0,0	190	149	0.658143	1	0.702,1.0	1.0,1.0	-0.149
1145	ENSG00000244486	SCARF2	chr22	-	20431017	20431537	20430689	20430908	20431744	20431846	1145	1,4	0,3	0,0	7,0	298	149	1	1	1.0,0.4	0.0,NA	0.7
1147	ENSG00000185252	ZNF74	chr22	+	20395332	20395418	20394150	20394662	20400631	20400758	1147	10,7	2,2	12,3	3,3	235	149	0.455745	1	0.76,0.689	0.717,0.388	0.172
1148	ENSG00000185252	ZNF74	chr22	+	20399594	20399690	20395332	20395418	20400631	20400758	1148	0,0	8,5	4,0	9,4	245	149	0.0332316	0.251292	0.0,0.0	0.213,0.0	-0.106
1151	ENSG00000128185	DGCR6L	chr22	-	20316118	20316219	20315335	20315476	20319638	20319799	1151	225183	22,3	197211	5,4	250	149	0.00881033	0.102939	0.859,0.973	0.959,0.969	-0.048
1154	ENSG00000183597	TANGO2	chr22	+	20043354	20043443	20036759	20037094	20052464	20052584	1154	17,17	0,1	28,15	0,0	238	149	1	1	1.0,0.914	1.0,1.0	-0.043
1155	ENSG00000183597	TANGO2	chr22	+	20047969	20048328	20043354	20043443	20052464	20052584	1155	0,0	22,18	2,1	30,20	298	149	0.423291	1	0.0,0.0	0.032,0.024	-0.028
1156	ENSG00000183597	TANGO2	chr22	+	20053359	20053551	20052464	20052584	20055942	20056013	1156	2,2	5,6	5,3	14,10	298	149	0.82744	1	0.167,0.143	0.152,0.13	0.014
1157	ENSG00000183597	TANGO2	chr22	+	20053436	20053551	20052464	20052584	20055942	20056013	1157	2,7	5,6	27,5	14,10	264	149	0.48003	1	0.184,0.397	0.521,0.22	-0.08
1158	ENSG00000183597	TANGO2	chr22	+	20053436	20053551	20052464	20052584	20061529	20061681	1158	1,3	2,2	21,2	0,0	264	149	2.41299e-05	0.00189692	0.22,0.458	1.0,1.0	-0.661
1159	ENSG00000183597	TANGO2	chr22	+	20053436	20053551	20052464	20052584	20063337	20063442	1159	1,3	0,1	21,2	0,0	264	149	1	1	1.0,0.629	1.0,1.0	-0.185
1160	ENSG00000183597	TANGO2	chr22	+	20055942	20056013	20052464	20052584	20061529	20061576	1160	6,7	2,2	20,9	0,0	220	149	0.000735087	0.0197676	0.67,0.703	1.0,1.0	-0.314
1161	ENSG00000183597	TANGO2	chr22	+	20055942	20056013	20052464	20052584	20063337	20063442	1161	5,7	0,1	4,11	0,0	220	149	1	1	1.0,0.826	1.0,1.0	-0.087
1165	ENSG00000183597	TANGO2	chr22	+	20061529	20061683	20052464	20052584	20063337	20063411	1165	6,4	0,1	6,2	0,0	298	149	1	1	1.0,0.667	1.0,1.0	-0.166
1166	ENSG00000183597	TANGO2	chr22	+	20061529	20061683	20055942	20056013	20063337	20063411	1166	7,4	2,2	24,5	0,3	298	149	0.211683	0.870159	0.636,0.5	1.0,0.455	-0.159
1167	ENSG00000183597	TANGO2	chr22	+	20061529	20061706	20055942	20056013	20063337	20063442	1167	3,3	2,2	19,5	0,3	298	149	0.0433054	0.301486	0.429,0.429	1.0,0.455	-0.299
1169	ENSG00000099889	ARVCF	chr22	-	19971215	19971335	19969895	19970743	19971885	19971971	1169	0,2	7,7	0,0	0,4	269	149	1	1	0.0,0.137	NA,0.0	0.069
1170	ENSG00000099889	ARVCF	chr22	-	19972357	19972411	19971885	19971971	19972736	19972827	1170	4,14	0,1	0,2	0,2	203	149	1	1	1.0,0.911	NA,0.423	0.532
1171	ENSG00000099889	ARVCF	chr22	-	19973118	19973317	19972924	19973036	19973642	19973793	1171	10,13	0,3	4,1	0,2	298	149	0.905911	1	1.0,0.684	1.0,0.2	0.242
1175	ENSG00000093010	COMT	chr22	+	19962232	19962815	19961198	19961289	19963565	19963759	1175	232280	0,0	201164	6,0	298	149	0.177676	0.77521	1.0,1.0	0.944,1.0	0.028
1176	ENSG00000093010	COMT	chr22	+	19962526	19962815	19961198	19961289	19963565	19963759	1176	306372	0,0	276240	6,0	298	149	0.518327	1	1.0,1.0	0.958,1.0	0.021
1177	ENSG00000184470	TXNRD2	chr22	-	19878089	19878187	19875521	19877234	19878365	19878437	1177	170202	0,2	139175	0,2	247	149	1	1	1.0,0.984	1.0,0.981	0.002
1178	ENSG00000184470	TXNRD2	chr22	-	19880178	19880271	19878365	19878437	19880621	19880717	1178	126149	0,0	96108	0,1	242	149	1	1	1.0,1.0	1.0,0.985	0.008
1184	ENSG00000185838	GNB1L	chr22	-	19806658	19806757	19801998	19802216	19854442	19854539	1184	30,34	0,0	25,36	3,0	248	149	0.352603	1	1.0,1.0	0.834,1.0	0.083
1185	ENSG00000185838	GNB1L	chr22	-	19812284	19812447	19806658	19806757	19854442	19854539	1185	43,33	0,2	30,27	0,0	298	149	0.650583	1	1.0,0.892	1.0,1.0	-0.054
1186	ENSG00000185838	GNB1L	chr22	-	19820597	19820723	19812284	19812447	19821227	19821375	1186	55,49	2,2	40,39	4,0	275	149	0.555355	1	0.937,0.93	0.844,1.0	0.012
1187	ENSG00000185838	GNB1L	chr22	-	19821227	19821375	19812294	19812447	19854442	19854539	1187	49,34	0,6	18,39	6,1	297	149	0.426788	1	1.0,0.74	0.601,0.951	0.094
1189	ENSG00000100084	HIRA	chr22	-	19351357	19351446	19330697	19331556	19353355	19353519	1189	73,84	3,1	95,45	0,0	238	149	0.512612	1	0.938,0.981	1.0,1.0	-0.04
1190	ENSG00000100084	HIRA	chr22	-	19377868	19378066	19375630	19375792	19383619	19383705	1190	67,71	0,2	71,31	2,2	298	149	0.137594	0.657974	1.0,0.947	0.947,0.886	0.057
1191	ENSG00000100056	ESS2	chr22	-	19138214	19138317	19137322	19137432	19139158	19139292	1191	105106	0,0	79,92	0,2	252	149	0.895404	1	1.0,1.0	1.0,0.965	0.018
1192	ENSG00000100056	ESS2	chr22	-	19138302	19138479	19137322	19137432	19139158	19139292	1192	0,6	0,0	3,0	0,2	298	149	1	1	NA,1.0	1.0,0.0	0.5
1193	ENSG00000273032	DGCR9	chr22	+	18987756	18987900	18970524	18970658	18990719	18990924	1193	0,2	1,2	2,0	2,0	293	149	1	1	0.0,0.337	0.337,NA	-0.169
1197	ENSG00000184979	USP18	chr22	+	18157557	18157820	18150169	18150222	18160171	18160268	1197	54,63	0,0	42,43	2,0	298	149	0.48879	1	1.0,1.0	0.913,1.0	0.043
1198	ENSG00000184979	USP18	chr22	+	18161789	18161935	18160171	18160268	18167889	18168036	1198	28,34	0,0	13,6	1,0	295	149	1	1	1.0,1.0	0.868,1.0	0.066
1199	ENSG00000184979	USP18	chr22	+	18167254	18167334	18161789	18161935	18167889	18168036	1199	28,24	0,0	8,16	0,2	229	149	0.658577	1	1.0,1.0	1.0,0.839	0.081
1201	ENSG00000243156	MICAL3	chr22	-	17803810	17803861	17791201	17791301	17808843	17808937	1201	0,0	12,15	1,0	14,4	200	149	1	1	0.0,0.0	0.051,0.0	-0.025
1202	ENSG00000243156	MICAL3	chr22	-	17812506	17812557	17810702	17810813	17816689	17816784	1202	0,0	10,29	4,2	46,8	200	149	0.0110417	0.11918	0.0,0.0	0.061,0.157	-0.109
1203	ENSG00000243156	MICAL3	chr22	-	17826453	17826516	17822946	17823060	17831853	17831927	1203	1,0	2,5	2,0	2,0	212	149	1	1	0.26,0.0	0.413,NA	-0.283
1204	ENSG00000243156	MICAL3	chr22	-	17827643	17827781	17822946	17823060	17831853	17832107	1204	2,2	2,5	0,0	2,0	287	149	1	1	0.342,0.172	0.0,NA	0.257
1210	ENSG00000015475	BID	chr22	-	17743802	17744013	17739348	17739488	17750104	17750174	1210	198194	0,1	211118	2,0	298	149	1	1	1.0,0.99	0.981,1.0	0.005
1211	ENSG00000015475	BID	chr22	-	17743802	17744013	17739348	17739488	17774380	17774495	1211	119113	4,4	132,51	15,2	298	149	0.0247842	0.206409	0.937,0.934	0.815,0.927	0.065
1213	ENSG00000015475	BID	chr22	-	17750104	17750174	17739348	17739488	17774380	17774412	1213	10,10	4,4	15,6	15,2	219	149	0.261093	0.995618	0.63,0.63	0.405,0.671	0.092
1215	ENSG00000015475	BID	chr22	-	17750104	17750174	17743802	17744013	17774380	17774412	1215	98,89	11,0	95,73	5,2	219	149	0.491289	1	0.858,1.0	0.928,0.961	-0.015
1216	ENSG00000099968	BCL2L13	chr22	+	17655661	17655832	17638583	17638886	17683213	17683321	1216	95,98	3,5	111,53	2,3	298	149	0.48989	1	0.941,0.907	0.965,0.898	-0.008
1217	ENSG00000099968	BCL2L13	chr22	+	17683213	17683321	17655661	17655832	17702242	17702386	1217	51,75	0,0	67,33	2,0	257	149	0.343336	1	1.0,1.0	0.951,1.0	0.024
1218	ENSG00000099968	BCL2L13	chr22	+	17688985	17689142	17683213	17683321	17696140	17696210	1218	119117	1,0	136,75	0,0	298	149	1	1	0.983,1.0	1.0,1.0	-0.008
1219	ENSG00000099968	BCL2L13	chr22	+	17688985	17689142	17683213	17683321	17702242	17702386	1219	78,92	4,6	84,43	4,3	298	149	0.805805	1	0.907,0.885	0.913,0.878	0.001
1220	ENSG00000099968	BCL2L13	chr22	+	17688985	17689142	17683213	17683321	17726676	17730622	1220	61,61	0,0	77,35	2,0	298	149	0.332843	1	1.0,1.0	0.951,1.0	0.024
1221	ENSG00000099968	BCL2L13	chr22	+	17696140	17696210	17683213	17683321	17702242	17702386	1221	28,48	4,6	20,32	4,3	219	149	0.876983	1	0.826,0.845	0.773,0.879	0.009
1222	ENSG00000099968	BCL2L13	chr22	+	17696140	17696210	17683213	17683321	17726676	17730855	1222	2,2	0,0	1,0	2,0	219	149	1	1	1.0,1.0	0.254,NA	0.746
1223	ENSG00000099968	BCL2L13	chr22	+	17696140	17696210	17688985	17689142	17702242	17702386	1223	85102	17,32	82,73	13,10	219	149	0.0475141	0.321961	0.773,0.684	0.811,0.832	-0.093
1224	ENSG00000099968	BCL2L13	chr22	+	17696140	17696210	17688985	17689142	17726676	17730855	1224	35,32	0,1	52,20	6,2	219	149	0.00145603	0.0311397	1.0,0.956	0.855,0.872	0.115
1225	ENSG00000099968	BCL2L13	chr22	+	17702242	17702386	17683213	17683321	17726676	17728699	1225	38,40	0,0	63,12	2,0	293	149	0.317286	1	1.0,1.0	0.941,1.0	0.03
1226	ENSG00000099968	BCL2L13	chr22	+	17702242	17702386	17688985	17689142	17726676	17728699	1226	51,66	0,1	72,19	6,2	293	149	0.000576938	0.0168921	1.0,0.971	0.859,0.829	0.142
1227	ENSG00000099968	BCL2L13	chr22	+	17702242	17702386	17696140	17696210	17726676	17728699	1227	89108	2,4	93,62	4,0	293	149	0.618538	1	0.958,0.932	0.922,1.0	-0.016
1228	ENSG00000131100	ATP6V1E1	chr22	-	17601091	17601181	17600026	17600095	17612811	17612878	1228	601621	2,0	628474	6,0	239	149	1	1	0.995,1.0	0.985,1.0	0.005
1229	ENSG00000131100	ATP6V1E1	chr22	-	17619033	17619127	17613210	17613320	17619460	17619526	1229	0,0	294284	0,2	351250	243	149	1	1	0.0,0.0	0.0,0.005	-0.003
1230	ENSG00000131100	ATP6V1E1	chr22	-	17619460	17619526	17612975	17613320	17628602	17628733	1230	396395	0,3	494354	0,1	215	149	1	1	1.0,0.989	1.0,0.996	-0.004
1236	ENSG00000069998	HDHD5	chr22	-	17138549	17138738	17137510	17138357	17141058	17141233	1236	412490	6,4	415431	1,2	298	149	0.15614	0.716311	0.972,0.984	0.995,0.991	-0.015
1237	ENSG00000069998	HDHD5	chr22	-	17141058	17141233	17138549	17138738	17143097	17143131	1237	306344	2,0	355330	2,0	298	149	1	1	0.987,1.0	0.989,1.0	-0.001
1238	ENSG00000069998	HDHD5	chr22	-	17143097	17143131	17138549	17138738	17145023	17145117	1238	32,12	0,0	21,16	2,0	183	149	0.518058	1	1.0,1.0	0.895,1.0	0.052
1239	ENSG00000069998	HDHD5	chr22	-	17149541	17149745	17148447	17148560	17158456	17159168	1239	88125	4,0	106,88	0,0	298	149	0.486945	1	0.917,1.0	1.0,1.0	-0.041
1240	ENSG00000069998	HDHD5	chr22	-	17149541	17149745	17148447	17148560	17159125	17159277	1240	105169	2,0	135,94	0,4	298	149	0.373168	1	0.963,1.0	1.0,0.922	0.02
1243	ENSG00000177663	IL17RA	chr22	+	17100354	17100481	17098774	17098887	17101995	17102043	1243	41,51	2,0	70,68	0,0	276	149	0.514265	1	0.917,1.0	1.0,1.0	-0.041
1244	ENSG00000177663	IL17RA	chr22	+	17105852	17105954	17105590	17105602	17107726	17107768	1244	36,35	3,13	21,41	3,3	251	149	0.122082	0.605622	0.877,0.615	0.806,0.89	-0.102
1245	ENSG00000237438	CECR7	chr22	+	17046345	17046444	17044872	17045000	17047323	17047426	1245	1,0	8,10	4,0	10,17	248	149	0.0932367	0.506094	0.07,0.0	0.194,0.0	-0.062
1250	ENSG00000100181	TPTEP1	chr22	+	16611657	16611893	16601910	16602215	16614076	16614178	1250	45,54	2,2	56,45	2,0	298	149	0.190426	0.812867	0.918,0.931	0.933,1.0	-0.042
1252	ENSG00000100181	TPTEP1	chr22	+	16614076	16614178	16601910	16602215	16637039	16637090	1252	3,2	8,2	4,0	12,0	251	149	1	1	0.182,0.372	0.165,NA	0.112
1253	ENSG00000100181	TPTEP1	chr22	+	16622840	16622897	16602043	16602215	16637039	16637090	1253	0,0	8,2	3,0	12,0	206	149	1	1	0.0,0.0	0.153,NA	-0.153
1254	ENSG00000100181	TPTEP1	chr22	+	16622840	16622897	16614076	16614178	16637039	16637090	1254	0,0	1,0	4,2	2,0	206	149	1	1	0.0,NA	0.591,1.0	-0.795
1257	ENSG00000100181	TPTEP1	chr22	+	16647167	16647257	16638578	16638740	16647662	16647785	1257	0,0	2,0	4,2	2,2	239	149	1	1	0.0,NA	0.555,0.384	-0.47
1258	ENSG00000100181	TPTEP1	chr22	+	16647167	16647257	16638578	16638740	16648526	16648830	1258	0,2	0,0	0,2	4,4	239	149	1	1	NA,1.0	0.0,0.238	0.881
1259	ENSG00000100181	TPTEP1	chr22	+	16647604	16647785	16638578	16638740	16648526	16648648	1259	2,0	0,0	0,10	4,4	298	149	1	1	1.0,NA	0.0,0.556	0.722
1260	ENSG00000100181	TPTEP1	chr22	+	16647604	16647785	16647167	16647257	16648526	16648648	1260	2,0	0,2	2,10	0,0	298	149	0.0117395	0.124584	1.0,0.0	1.0,1.0	-0.5
1261	ENSG00000100181	TPTEP1	chr22	+	16647662	16647785	16638578	16638740	16648526	16648830	1261	4,0	0,0	2,12	4,4	272	149	1	1	1.0,NA	0.215,0.622	0.582
1262	ENSG00000100181	TPTEP1	chr22	+	16647662	16647785	16647167	16647257	16648526	16648830	1262	2,0	0,2	4,10	0,0	272	149	0.0157311	0.151357	1.0,0.0	1.0,1.0	-0.5
1336	ENSG00000286104	AC016629.3	chr19	+	58586154	58586356	58575444	58575588	58598966	58599575	1336	3,2	0,5	11,4	2,0	298	149	0.117281	0.589813	1.0,0.167	0.733,1.0	-0.283
1337	ENSG00000286104	AC016629.3	chr19	+	58591497	58591624	58586154	58586356	58598966	58599801	1337	0,2	1,2	0,0	10,4	276	149	0.622655	1	0.0,0.351	0.0,0.0	0.175
1338	ENSG00000213753	CENPBD1P1	chr19	+	58581244	58583172	58575437	58575588	58598966	58605223	1338	50,43	0,5	37,35	2,0	298	149	0.192861	0.820428	1.0,0.811	0.902,1.0	-0.046
1339	ENSG00000099326	MZF1	chr19	-	58572549	58572719	58571199	58571429	58573054	58573311	1339	2,2	10,14	0,0	0,2	298	149	1	1	0.091,0.067	NA,0.0	0.079
1340	ENSG00000083838	ZNF446	chr19	+	58476439	58476504	58476155	58476196	58477178	58477560	1340	2,4	6,0	11,14	3,2	214	149	0.573196	1	0.188,1.0	0.719,0.83	-0.18
1341	ENSG00000083838	ZNF446	chr19	+	58477636	58477826	58477178	58477560	58478086	58478181	1341	25,40	1,1	34,6	0,0	298	149	0.554382	1	0.926,0.952	1.0,1.0	-0.061
1342	ENSG00000083838	ZNF446	chr19	+	58479642	58479727	58478086	58478181	58479929	58480019	1342	18,26	7,1	24,7	0,1	234	149	0.00291448	0.0491774	0.621,0.943	1.0,0.817	-0.126
1343	ENSG00000249471	ZNF324B	chr19	+	58452127	58452782	58451624	58451704	58453695	58453822	1343	0,2	2,0	0,2	4,0	298	149	1	1	0.0,1.0	0.0,1.0	0
1345	ENSG00000171574	ZNF584	chr19	+	58409940	58410091	58408648	58409165	58415523	58415646	1345	2,0	13,14	3,8	13,2	298	149	0.00152873	0.0320597	0.071,0.0	0.103,0.667	-0.35
1346	ENSG00000171574	ZNF584	chr19	+	58409964	58410091	58408776	58409165	58415523	58415646	1346	4,0	13,14	2,3	13,2	276	149	0.2446	0.954946	0.142,0.0	0.077,0.447	-0.191
1347	ENSG00000171574	ZNF584	chr19	+	58410005	58410091	58408687	58409165	58415523	58415646	1347	6,5	13,14	6,3	13,2	235	149	0.567231	1	0.226,0.185	0.226,0.487	-0.151
1348	ENSG00000171574	ZNF584	chr19	+	58415792	58415940	58415523	58415646	58416810	58417011	1348	1,4	16,17	1,3	13,10	297	149	0.906442	1	0.03,0.106	0.037,0.131	-0.016
1349	ENSG00000171574	ZNF584	chr19	+	58415818	58415940	58415523	58415646	58416810	58417091	1349	1,2	16,17	2,1	13,10	271	149	0.805806	1	0.033,0.061	0.078,0.052	-0.018
1355	ENSG00000283103	AC010642.2	chr19	-	58322361	58322494	58314787	58315036	58325274	58325361	1355	0,0	27,18	6,0	15,11	282	149	0.00465407	0.0676394	0.0,0.0	0.174,0.0	-0.087
1356	ENSG00000283103	AC010642.2	chr19	-	58325274	58325361	58314670	58315036	58326822	58326859	1356	23,21	28,34	21,10	11,18	236	149	0.411602	1	0.342,0.281	0.547,0.26	-0.092
1358	ENSG00000142396	ERVK3-1	chr19	+	58312020	58312061	58306087	58306216	58312165	58312314	1358	0,3	27,61	0,0	37,49	190	149	0.438503	1	0.0,0.037	0.0,0.0	0.018
1359	ENSG00000198131	ZNF544	chr19	+	58237248	58237334	58230393	58230462	58243964	58244056	1359	0,4	24,38	3,0	17,16	235	149	0.806225	1	0.0,0.063	0.101,0.0	-0.019
1360	ENSG00000198131	ZNF544	chr19	+	58237248	58237334	58230393	58230497	58243964	58244056	1360	0,2	1,2	1,0	1,2	235	149	0.569401	1	0.0,0.388	0.388,0.0	0
1361	ENSG00000198131	ZNF544	chr19	+	58245786	58245869	58243964	58244056	58246300	58246427	1361	0,0	36,64	0,1	42,24	232	149	1	1	0.0,0.0	0.0,0.026	-0.013
1362	ENSG00000198131	ZNF544	chr19	+	58246710	58246794	58246300	58246427	58260850	58263190	1362	19,10	0,0	21,25	0,1	233	149	1	1	1.0,1.0	1.0,0.941	0.03
1363	ENSG00000198131	ZNF544	chr19	+	58246745	58246794	58246300	58246427	58260850	58260965	1363	1,3	0,0	13,3	0,1	198	149	1	1	1.0,1.0	1.0,0.693	0.153
1364	ENSG00000198131	ZNF544	chr19	+	58276322	58276429	58246710	58246794	58277182	58277495	1364	0,1	2,6	0,0	4,3	256	149	1	1	0.0,0.088	0.0,0.0	0.044
1382	ENSG00000269343	ZNF587B	chr19	+	57820493	57820549	57819740	57819945	57839022	57839149	1382	2,5	2,0	2,6	2,2	205	149	0.187498	0.804458	0.421,1.0	0.421,0.686	0.157
1385	ENSG00000083828	ZNF586	chr19	+	57776542	57776669	57769654	57769878	57790273	57790400	1385	2,3	1,1	0,0	1,4	276	149	4.31658e-05	0.00284288	0.519,0.618	0.0,0.0	0.569
1386	ENSG00000152443	ZNF776	chr19	+	57749156	57749331	57746821	57747091	57750784	57750845	1386	0,0	0,2	1,0	2,0	298	149	1	1	NA,0.0	0.2,NA	-0.2
1387	ENSG00000204519	ZNF551	chr19	+	57685261	57685385	57681976	57682244	57686480	57688028	1387	0,1	1,0	0,4	2,0	273	149	0.166852	0.746796	0.0,1.0	0.0,1.0	0
1388	ENSG00000121417	ZNF211	chr19	+	57633712	57633905	57633215	57633436	57634022	57634061	1388	2,0	0,0	5,0	2,0	298	149	1	1	1.0,NA	0.556,NA	0.444
1389	ENSG00000121417	ZNF211	chr19	+	57633785	57633905	57633180	57633436	57634022	57634061	1389	2,0	0,0	1,0	2,0	269	149	1	1	1.0,NA	0.217,NA	0.783
1392	ENSG00000121417	ZNF211	chr19	+	57639911	57640067	57634628	57634755	57640703	57642279	1392	0,2	0,1	0,1	4,3	298	149	1	1	NA,0.5	0.0,0.143	0.428
1396	ENSG00000183647	ZNF530	chr19	+	57605685	57607827	57604276	57604406	57612502	57612722	1396	2,2	0,0	6,0	0,2	298	149	0.0327712	0.249058	1.0,1.0	1.0,0.0	0.5
1397	ENSG00000251369	ZNF550	chr19	-	57543650	57544583	57541839	57543243	57546456	57547993	1397	10,6	0,0	2,1	4,2	298	149	2.95348e-08	1.21719e-05	1.0,1.0	0.2,0.2	0.8
1398	ENSG00000251369	ZNF550	chr19	-	57544236	57544583	57541839	57543243	57546456	57547993	1398	2,4	0,0	0,0	4,2	298	149	4.44592e-11	7.99094e-08	1.0,1.0	0.0,0.0	1
1413	ENSG00000188785	ZNF548	chr19	+	57392800	57392948	57389964	57390114	57394187	57394223	1413	2,0	0,1	0,0	4,0	297	149	1	1	1.0,0.0	0.0,NA	0.5
1417	ENSG00000197714	ZNF460	chr19	+	57284550	57284677	57280484	57280836	57290698	57291045	1417	0,4	0,0	2,2	5,0	276	149	1	1	NA,1.0	0.178,1.0	0.411
1420	ENSG00000105146	AURKC	chr19	+	57233459	57233608	57232541	57232680	57234883	57235058	1420	9,8	2,0	11,9	0,0	298	149	0.676054	1	0.692,1.0	1.0,1.0	-0.154
1426	ENSG00000100330	MTMR3	chr22	+	30022028	30022139	30019479	30020884	30022608	30022697	1426	12,15	3,0	18,23	4,2	260	149	0.418602	1	0.696,1.0	0.721,0.868	0.053
1427	ENSG00000100330	MTMR3	chr22	+	30023456	30023483	30022608	30022697	30025629	30026037	1427	8,7	14,6	6,4	23,10	176	149	0.0701375	0.418731	0.326,0.497	0.181,0.253	0.194
1449	ENSG00000197951	ZNF71	chr19	+	56613811	56613938	56601506	56601591	56621267	56624466	1449	0,4	8,11	5,0	10,2	276	149	0.403059	1	0.0,0.164	0.213,0.0	-0.024
1466	ENSG00000063244	U2AF2	chr19	+	55658861	55658981	55655108	55655153	55659209	55659345	1466	0,4	198176	0,3	228141	269	149	1	1	0.0,0.012	0.0,0.012	0
1467	ENSG00000063244	U2AF2	chr19	+	55660176	55660221	55659209	55659345	55660515	55660619	1467	342351	2,0	316263	1,0	194	149	1	1	0.992,1.0	0.996,1.0	-0.002
1469	ENSG00000197483	ZNF628	chr19	+	55479833	55479917	55476616	55476807	55481200	55484487	1469	0,2	8,2	0,0	22,17	233	149	0.580481	1	0.0,0.39	0.0,0.0	0.195
1470	ENSG00000063241	ISOC2	chr19	-	55455635	55455845	55455259	55455330	55456348	55456489	1470	136121	71,71	96,76	83,83	298	149	0.0018253	0.0359248	0.489,0.46	0.366,0.314	0.135
1471	ENSG00000063241	ISOC2	chr19	-	55455635	55455845	55455259	55455378	55456348	55456489	1471	70,76	9,13	46,35	16,2	298	149	0.745244	1	0.795,0.745	0.59,0.897	0.026
1474	ENSG00000108106	UBE2S	chr19	-	55404060	55404147	55401578	55401762	55404287	55404478	1474	16,6	20782279	20,6	19311813	236	149	1	1	0.005,0.002	0.006,0.002	-0.001
1475	ENSG00000108106	UBE2S	chr19	-	55404287	55404401	55401713	55401762	55406814	55406962	1475	14991715	0,0	14281351	3,9	263	149	1	1	1.0,1.0	0.996,0.988	0.008
1476	ENSG00000108106	UBE2S	chr19	-	55404287	55404478	55399744	55401762	55406814	55406962	1476	37503874	0,0	33803095	3,9	298	149	1	1	1.0,1.0	0.998,0.994	0.004
1477	ENSG00000108107	RPL28	chr19	+	55386569	55386674	55386349	55386438	55387929	55388048	1477	52565279	1,0	41514484	0,0	254	149	1	1	1.0,1.0	1.0,1.0	0
1478	ENSG00000108107	RPL28	chr19	+	55386569	55386693	55385960	55386438	55387929	55388048	1478	1665916812	1,0	1300815324	0,0	273	149	1	1	1.0,1.0	1.0,1.0	0
1479	ENSG00000133247	KMT5C	chr19	+	55342214	55342380	55341615	55342046	55342741	55342851	1479	32,28	3,14	4,6	6,0	298	149	0.947682	1	0.842,0.5	0.25,1.0	0.046
1484	ENSG00000160469	BRSK1	chr19	+	55304049	55304110	55303666	55303826	55304550	55304920	1484	39,33	0,2	27,14	0,0	210	149	0.47954	1	1.0,0.921	1.0,1.0	-0.039
1485	ENSG00000105063	PPP6R1	chr19	-	55232074	55232211	55231801	55231982	55236642	55236821	1485	637501	0,0	487492	1,0	286	149	1	1	1.0,1.0	0.996,1.0	0.002
1486	ENSG00000105063	PPP6R1	chr19	-	55241238	55241391	55240944	55241079	55241476	55241639	1486	412506	3,2	397391	6,6	298	149	0.0379679	0.275982	0.986,0.992	0.971,0.97	0.019
1488	ENSG00000105048	TNNT1	chr19	-	55140651	55140699	55138004	55138074	55140882	55140960	1488	15,17	363503	7,4	448482	197	149	0.000938302	0.0232863	0.03,0.025	0.012,0.006	0.018
1489	ENSG00000105048	TNNT1	chr19	-	55140882	55140960	55137960	55138074	55141856	55141891	1489	154246	2,5	206217	2,1	227	149	0.198453	0.835591	0.981,0.97	0.985,0.993	-0.013
1490	ENSG00000105048	TNNT1	chr19	-	55140882	55140960	55137960	55138074	55145543	55145565	1490	154239	3,1	206215	6,5	227	149	0.049233	0.32935	0.971,0.994	0.958,0.966	0.02
1491	ENSG00000105048	TNNT1	chr19	-	55141185	55141302	55140882	55140960	55141856	55141891	1491	645798	1,7	663699	0,2	266	149	1	1	0.997,0.985	1.0,0.995	-0.007
1492	ENSG00000105048	TNNT1	chr19	-	55141185	55141302	55140882	55140960	55145543	55145565	1492	346415	1,0	335419	0,0	266	149	1	1	0.995,1.0	1.0,1.0	-0.002
1493	ENSG00000105048	TNNT1	chr19	-	55141856	55141920	55137960	55138074	55145543	55145565	1493	93117	3,1	113,60	6,5	213	149	0.0160617	0.153344	0.956,0.988	0.929,0.894	0.06
1494	ENSG00000105048	TNNT1	chr19	-	55141856	55141920	55140882	55140960	55145543	55145565	1494	92116	1,0	111,61	0,0	213	149	1	1	0.985,1.0	1.0,1.0	-0.008
1495	ENSG00000105048	TNNT1	chr19	-	55141856	55141920	55141185	55141302	55145543	55145565	1495	343462	4,0	416304	7,5	213	149	0.0715098	0.424317	0.984,1.0	0.977,0.977	0.015
1496	ENSG00000105048	TNNT1	chr19	-	55141856	55142057	55137960	55138074	55145543	55145565	1496	41,38	3,1	31,38	6,5	298	149	0.0234378	0.198345	0.872,0.95	0.721,0.792	0.155
1497	ENSG00000105048	TNNT1	chr19	-	55141856	55142057	55140882	55140960	55145543	55145565	1497	40,40	1,0	30,39	0,0	298	149	1	1	0.952,1.0	1.0,1.0	-0.024
1498	ENSG00000105048	TNNT1	chr19	-	55141856	55142057	55141185	55141302	55145543	55145565	1498	218290	4,0	227215	7,5	298	149	0.0115094	0.122815	0.965,1.0	0.942,0.956	0.033
1499	ENSG00000105048	TNNT1	chr19	-	55145543	55145565	55141856	55141920	55146680	55146707	1499	142186	0,0	196117	1,0	171	149	1	1	1.0,1.0	0.994,1.0	0.003
1500	ENSG00000105048	TNNT1	chr19	-	55146433	55146466	55145399	55145565	55146680	55146705	1500	131115	135151	120109	181108	182	149	0.733385	1	0.443,0.384	0.352,0.452	0.011
1502	ENSG00000125503	PPP1R12C	chr19	-	55092441	55092544	55092221	55092326	55092621	55092653	1502	128200	0,1	170170	2,0	252	149	1	1	1.0,0.992	0.98,1.0	0.006
1503	ENSG00000125503	PPP1R12C	chr19	-	55092621	55092662	55092221	55092326	55092782	55092865	1503	21,42	0,0	46,39	0,2	190	149	0.395555	1	1.0,1.0	1.0,0.939	0.03
1504	ENSG00000125503	PPP1R12C	chr19	-	55094660	55094798	55094344	55094435	55095290	55095358	1504	186227	0,1	298263	0,0	287	149	1	1	1.0,0.992	1.0,1.0	-0.004
1505	ENSG00000125503	PPP1R12C	chr19	-	55096261	55096335	55096050	55096178	55098783	55098858	1505	112115	11,1	133111	0,3	223	149	0.00471012	0.0682553	0.872,0.987	1.0,0.961	-0.051
1506	ENSG00000125503	PPP1R12C	chr19	-	55103408	55103568	55096261	55096335	55112466	55112585	1506	68,63	0,0	59,74	1,0	298	149	1	1	1.0,1.0	0.967,1.0	0.016
1507	ENSG00000125503	PPP1R12C	chr19	-	55112466	55112585	55103408	55103568	55112664	55112795	1507	106,96	0,4	111,96	0,0	268	149	0.608098	1	1.0,0.93	1.0,1.0	-0.035
1543	ENSG00000167615	LENG8	chr19	+	54453545	54453656	54452650	54452752	54454429	54454682	1543	226184	6,2	188112	12,5	260	149	0.00995672	0.111221	0.956,0.981	0.9,0.928	0.054
1547	ENSG00000170889	RPS9	chr19	+	54201486	54201609	54201132	54201281	54206275	54206462	1547	1176313635	12,5	1140310451	11,8	272	149	1	1	0.998,0.999	0.998,0.999	0
1548	ENSG00000170889	RPS9	chr19	+	54206275	54206462	54201486	54201609	54207397	54207647	1548	1218914074	19,41	1108011159	26,15	298	149	1	1	0.997,0.994	0.995,0.997	0
1549	ENSG00000170889	RPS9	chr19	+	54206275	54206724	54201486	54201609	54207397	54207644	1549	62217825	19,41	62015778	26,15	298	149	1	1	0.994,0.99	0.992,0.995	-0.002
1550	ENSG00000170889	RPS9	chr19	+	54206552	54206724	54206275	54206462	54207397	54207522	1550	481642	62556671	275246	50405523	298	149	1.0071e-06	0.000189038	0.037,0.046	0.027,0.022	0.017
1551	ENSG00000125505	MBOAT7	chr19	-	54187160	54187287	54183520	54183680	54188216	54188278	1551	306335	9,13	209154	12,9	276	149	0.128928	0.627905	0.948,0.933	0.904,0.902	0.037
1552	ENSG00000125505	MBOAT7	chr19	-	54188432	54188511	54188216	54188346	54189337	54189360	1552	155118	0,2	104,69	0,4	228	149	0.46224	1	1.0,0.975	1.0,0.919	0.028
1553	ENSG00000105618	PRPF31	chr19	+	54128304	54128377	54128072	54128200	54129056	54129185	1553	333306	0,4	330387	0,0	222	149	1	1	1.0,0.981	1.0,1.0	-0.01
1554	ENSG00000170906	NDUFA3	chr19	+	54103113	54103188	54102727	54102888	54105933	54106011	1554	572579	1,0	438610	0,0	224	149	1	1	0.997,1.0	1.0,1.0	-0.002
1555	ENSG00000170906	NDUFA3	chr19	+	54105596	54105703	54103113	54103188	54105933	54106011	1555	7,5	588600	0,6	449630	256	149	1	1	0.007,0.005	0.0,0.006	0.003
1556	ENSG00000170906	NDUFA3	chr19	+	54105933	54106011	54102876	54103188	54106810	54106961	1556	874929	0,3	6811020	2,0	227	149	1	1	1.0,0.995	0.996,1.0	0
1557	ENSG00000170906	NDUFA3	chr19	+	54106352	54106446	54105933	54106011	54106810	54106961	1557	9,12	661734	14,23	534817	243	149	0.052761	0.344314	0.008,0.01	0.016,0.017	-0.007
1558	ENSG00000170906	NDUFA3	chr19	+	54106810	54106978	54105933	54106011	54108439	54108704	1558	661734	3,3	534817	6,10	298	149	0.0378811	0.275499	0.991,0.992	0.978,0.976	0.015
1602	ENSG00000269834	ZNF528-AS1	chr19	-	52396315	52396499	52393880	52395750	52397461	52397783	1602	1,4	5,0	0,0	0,2	298	149	1	1	0.091,1.0	NA,0.0	0.545
1603	ENSG00000269834	ZNF528-AS1	chr19	-	52396609	52396752	52396315	52396499	52397461	52397757	1603	0,0	0,4	0,2	0,0	292	149	1	1	NA,0.0	NA,1.0	-1
1604	ENSG00000269834	ZNF528-AS1	chr19	-	52396609	52397267	52396364	52396499	52397461	52397669	1604	2,3	0,4	0,2	0,0	298	149	1	1	1.0,0.273	NA,1.0	-0.363
1606	ENSG00000221923	ZNF880	chr19	+	52379420	52379540	52374298	52374427	52383848	52383969	1606	6,0	0,0	4,2	1,6	269	149	1	1	1.0,NA	0.689,0.156	0.578
1612	ENSG00000196214	ZNF766	chr19	+	52288041	52288115	52283284	52283413	52290065	52291761	1612	0,0	0,5	1,0	2,0	223	149	1	1	NA,0.0	0.25,NA	-0.25
1613	ENSG00000105568	PPP2R1A	chr19	+	52200273	52200398	52190047	52190174	52201943	52202034	1613	2,6	278300	0,0	230171	274	149	1	1	0.004,0.011	0.0,0.0	0.007
1634	ENSG00000171051	FPR1	chr19	-	51750202	51750253	51745171	51747005	51751813	51751893	1634	4,4	189173	3,5	77,51	200	149	0.0855202	0.477649	0.016,0.017	0.028,0.068	-0.032
1642	ENSG00000160318	CLDND2	chr19	-	51367456	51367576	51367097	51367215	51367885	51368026	1642	6,2	0,2	2,2	0,0	269	149	0.319665	1	1.0,0.356	1.0,1.0	-0.322
1643	ENSG00000105379	ETFB	chr19	-	51353131	51353290	51350186	51350391	51354149	51354308	1643	13291618	2,0	14961695	0,2	298	149	1	1	0.997,1.0	1.0,0.998	-0.001
1644	ENSG00000105379	ETFB	chr19	-	51346899	51347058	51345168	51345381	51350328	51350391	1644	12771529	1,0	14731534	2,0	298	149	1	1	0.998,1.0	0.997,1.0	0.001
1645	ENSG00000105379	ETFB	chr19	-	51350328	51350391	51346899	51347058	51353131	51353290	1645	8911132	0,0	10351068	0,2	212	149	1	1	1.0,1.0	1.0,0.997	0.002
1668	ENSG00000167747	C19orf48	chr19	-	50799271	50799357	50798703	50798958	50802216	50802249	1668	7,13	2,0	9,4	0,0	235	149	0.647645	1	0.689,1.0	1.0,1.0	-0.155
1669	ENSG00000167747	C19orf48	chr19	-	50799293	50799357	50797703	50798958	50802216	50802257	1669	71,64	2,0	66,49	0,0	213	149	0.69816	1	0.961,1.0	1.0,1.0	-0.02
1671	ENSG00000167747	C19orf48	chr19	-	50802453	50802614	50802216	50802257	50803552	50803875	1671	4,10	0,0	5,3	0,1	298	149	1	1	1.0,1.0	1.0,0.6	0.2
1672	ENSG00000167747	C19orf48	chr19	-	50802453	50802614	50802216	50802257	50804571	50804620	1672	5,10	29,16	5,3	22,15	298	149	0.346423	1	0.079,0.238	0.102,0.091	0.062
1676	ENSG00000161671	EMC10	chr19	+	50481860	50481947	50480883	50480977	50482148	50483351	1676	0,1	54,52	4,2	35,44	236	149	0.0524866	0.343182	0.0,0.012	0.067,0.028	-0.042
1678	ENSG00000062822	POLD1	chr19	+	50387659	50387804	50384372	50384390	50395024	50395150	1678	0,0	2,1	4,0	1,1	294	149	0.0287166	0.229261	0.0,0.0	0.67,0.0	-0.335
1680	ENSG00000062822	POLD1	chr19	+	50395024	50395150	50384341	50384390	50398847	50399053	1680	3,1	0,2	1,1	2,2	275	149	0.171896	0.760174	1.0,0.213	0.213,0.213	0.394
1681	ENSG00000062822	POLD1	chr19	+	50395024	50395150	50384341	50384390	50398850	50399053	1681	4,3	39,27	14,12	33,33	275	149	0.00111547	0.0260435	0.053,0.057	0.187,0.165	-0.121
1683	ENSG00000062822	POLD1	chr19	+	50415723	50415826	50415437	50415590	50416395	50416528	1683	183177	0,1	213269	3,17	252	149	3.47122e-05	0.0024652	1.0,0.991	0.977,0.903	0.056
1684	ENSG00000062822	POLD1	chr19	+	50416395	50416528	50415723	50415826	50416609	50416670	1684	265289	2,1	299344	0,0	282	149	1	1	0.986,0.993	1.0,1.0	-0.01
1685	ENSG00000062822	POLD1	chr19	+	50417044	50417097	50416312	50416723	50417171	50417269	1685	209212	6,0	194263	0,0	202	149	0.884311	1	0.963,1.0	1.0,1.0	-0.018
1687	ENSG00000131408	NR1H2	chr19	+	50378148	50378312	50377732	50377870	50378521	50378796	1687	202154	0,3	134111	0,0	298	149	0.669846	1	1.0,0.963	1.0,1.0	-0.018
1688	ENSG00000131408	NR1H2	chr19	+	50378148	50378439	50377732	50377870	50378521	50378678	1688	255213	0,3	177146	0,0	298	149	1	1	1.0,0.973	1.0,1.0	-0.014
1694	ENSG00000105053	VRK3	chr19	-	49997503	49997570	49995190	49995275	50000789	50000854	1694	28,41	0,1	46,31	1,0	216	149	1	1	1.0,0.966	0.969,1.0	-0.001
1695	ENSG00000105053	VRK3	chr19	-	50009235	50009289	50007568	50007826	50016023	50016163	1695	9,16	0,5	14,17	7,0	203	149	0.875282	1	1.0,0.701	0.595,1.0	0.053
1696	ENSG00000105053	VRK3	chr19	-	50009235	50009385	50007568	50007826	50016023	50016163	1696	55,70	0,5	50,69	7,0	298	149	0.483106	1	1.0,0.875	0.781,1.0	0.047
1700	ENSG00000169136	ATF5	chr19	+	49929700	49929865	49929221	49929400	49930731	49931028	1700	0,0	70,51	0,1	103,79	298	149	1	1	0.0,0.0	0.0,0.006	-0.003
1704	ENSG00000213024	NUP62	chr19	-	49911104	49911370	49909736	49909884	49929325	49929475	1704	0,1	34,21	0,0	20,13	298	149	1	1	0.0,0.023	0.0,0.0	0.011
1710	ENSG00000213024	NUP62	chr19	-	49927693	49927815	49907542	49909884	49929325	49929429	1710	17,12	34,21	29,27	20,13	271	149	0.000334901	0.0118303	0.216,0.239	0.444,0.533	-0.261
1711	ENSG00000213024	NUP62	chr19	-	49927693	49927815	49907542	49909884	49929349	49929763	1711	15,8	3,12	24,17	2,3	271	149	0.0209733	0.184559	0.733,0.268	0.868,0.757	-0.312
1712	ENSG00000213024	NUP62	chr19	-	49927693	49927815	49907542	49909884	49929416	49929504	1712	15,8	8,7	28,20	2,0	271	149	1.2655e-06	0.000227958	0.508,0.386	0.885,1.0	-0.495
1716	ENSG00000213024	NUP62	chr19	-	49927693	49927848	49908104	49909884	49929325	49929435	1716	23,15	34,21	28,20	20,13	298	149	0.0189563	0.172215	0.253,0.263	0.412,0.435	-0.165
1717	ENSG00000213024	NUP62	chr19	-	49927693	49927848	49908104	49909884	49929349	49929763	1717	17,9	3,12	24,21	2,3	298	149	0.0223527	0.191917	0.739,0.273	0.857,0.778	-0.311
1720	ENSG00000204673	AKT1S1	chr19	-	49871811	49871889	49871546	49871716	49872916	49873302	1720	181255	0,2	235182	0,0	227	149	1	1	1.0,0.988	1.0,1.0	-0.006
1721	ENSG00000269352	PTOV1-AS2	chr19	-	49858553	49858626	49858346	49858427	49858842	49859097	1721	9,2	2,0	4,11	1,0	222	149	0.923418	1	0.751,1.0	0.729,1.0	0.011
1722	ENSG00000104960	PTOV1	chr19	+	49854969	49855077	49854830	49854888	49856974	49857130	1722	507537	0,0	405348	0,2	257	149	1	1	1.0,1.0	1.0,0.99	0.005
1723	ENSG00000104960	PTOV1	chr19	+	49858548	49858653	49858056	49858114	49859985	49860183	1723	7831048	0,1	710740	0,0	254	149	1	1	1.0,0.998	1.0,1.0	-0.001
1724	ENSG00000104973	MED25	chr19	+	49828448	49828547	49819171	49819296	49828969	49829015	1724	80116	2,0	73,68	0,0	248	149	1	1	0.96,1.0	1.0,1.0	-0.02
1725	ENSG00000104973	MED25	chr19	+	49835533	49835605	49832883	49835177	49835726	49835945	1725	139145	0,0	74121	0,1	221	149	1	1	1.0,1.0	1.0,0.988	0.006
1732	ENSG00000126453	BCL2L12	chr19	+	49667018	49667161	49666684	49666799	49668850	49668937	1732	234190	35,23	215229	12,17	292	149	0.00272132	0.0469371	0.773,0.808	0.901,0.873	-0.097
1733	ENSG00000126453	BCL2L12	chr19	+	49667018	49667161	49666684	49666799	49673697	49673915	1733	115102	0,0	95,89	0,1	292	149	1	1	1.0,1.0	1.0,0.978	0.011
1734	ENSG00000126453	BCL2L12	chr19	+	49667021	49667161	49666684	49666799	49668850	49668937	1734	123,92	35,23	126138	12,17	289	149	0.000410966	0.01354	0.644,0.673	0.844,0.807	-0.167
1735	ENSG00000126453	BCL2L12	chr19	+	49668850	49668937	49666684	49666799	49673697	49673916	1735	12,15	0,0	7,9	0,1	236	149	1	1	1.0,1.0	1.0,0.85	0.075
1739	ENSG00000126453	BCL2L12	chr19	+	49670215	49670488	49669023	49669115	49673697	49673859	1739	329363	7,7	338346	10,15	298	149	0.0729237	0.430087	0.959,0.963	0.944,0.92	0.029
1741	ENSG00000126460	PRRG2	chr19	+	49583206	49583304	49581315	49581481	49583541	49583717	1741	11,15	1,0	14,5	0,0	247	149	1	1	0.869,1.0	1.0,1.0	-0.066
1742	ENSG00000126460	PRRG2	chr19	+	49588496	49588632	49583912	49583952	49589899	49590052	1742	2,14	0,0	1,32	0,2	285	149	0.423537	1	1.0,1.0	1.0,0.893	0.053
1758	ENSG00000142541	RPL13A	chr19	+	49490126	49490297	49489849	49489922	49490474	49490576	1758	72747383	1,6	66175869	4,0	298	149	1	1	1.0,0.998	0.999,1.0	-0.001
1760	ENSG00000142541	RPL13A	chr19	+	49490231	49490297	49489849	49489922	49490474	49490576	1760	1664416508	1,6	1472913096	4,0	215	149	1	1	1.0,0.999	1.0,1.0	0
1761	ENSG00000142541	RPL13A	chr19	+	49491039	49491099	49490778	49490864	49491424	49491547	1761	2176927163	0,2	2396125515	0,0	209	149	1	1	1.0,1.0	1.0,1.0	0
1762	ENSG00000273189	AC010619.3	chr19	+	49475673	49475801	49474585	49474672	49476144	49476198	1762	14,42	0,0	14,21	0,3	277	149	0.17142	0.758996	1.0,1.0	1.0,0.79	0.105
1763	ENSG00000090554	FLT3LG	chr19	+	49478908	49479047	49476422	49476566	49480297	49480476	1763	29,38	4,0	10,12	1,2	288	149	0.6462	1	0.79,1.0	0.838,0.756	0.098
1764	ENSG00000090554	FLT3LG	chr19	+	49480297	49480476	49478908	49479047	49480551	49480620	1764	41,55	0,4	25,49	0,2	298	149	0.55665	1	1.0,0.873	1.0,0.925	-0.026
1765	ENSG00000090554	FLT3LG	chr19	+	49475690	49475801	49474560	49474672	49476144	49476198	1765	28,53	0,0	14,23	0,3	260	149	0.193523	0.822599	1.0,1.0	1.0,0.815	0.093
1766	ENSG00000090554	FLT3LG	chr19	+	49478962	49479047	49476422	49476566	49480297	49480476	1766	16,13	4,0	8,6	1,2	234	149	0.82038	1	0.718,1.0	0.836,0.656	0.113
1767	ENSG00000090554	FLT3LG	chr19	+	49480297	49480476	49476422	49476566	49486014	49486029	1767	5,0	0,0	1,8	1,0	298	149	1	1	1.0,NA	0.333,1.0	0.334
1768	ENSG00000090554	FLT3LG	chr19	+	49480551	49480620	49480297	49480476	49486014	49486029	1768	11,34	1,0	16,35	0,6	218	149	0.00900409	0.104395	0.883,1.0	1.0,0.799	0.042
1772	ENSG00000104872	PIH1D1	chr19	-	49448000	49448062	49447709	49447908	49449474	49449520	1772	293322	6,0	221294	0,1	211	149	0.736113	1	0.972,1.0	1.0,0.995	-0.012
1773	ENSG00000104872	PIH1D1	chr19	-	49449339	49449654	49448000	49448062	49450781	49450848	1773	187244	0,0	150188	0,3	298	149	0.610033	1	1.0,1.0	1.0,0.969	0.016
1774	ENSG00000104872	PIH1D1	chr19	-	49449474	49449654	49448000	49448062	49450781	49450836	1774	380463	0,0	300387	0,3	298	149	1	1	1.0,1.0	1.0,0.985	0.008
1775	ENSG00000104872	PIH1D1	chr19	-	49450781	49450848	49448991	49449654	49451484	49451530	1775	206264	0,1	164215	0,0	216	149	1	1	1.0,0.995	1.0,1.0	-0.002
1776	ENSG00000104872	PIH1D1	chr19	-	49450781	49450939	49449110	49449654	49451484	49451748	1776	138176	0,1	121138	0,0	298	149	1	1	1.0,0.989	1.0,1.0	-0.006
1784	ENSG00000130529	TRPM4	chr19	+	49172008	49172108	49171577	49171769	49181348	49181461	1784	24,16	1,1	19,18	0,0	249	149	0.665473	1	0.935,0.905	1.0,1.0	-0.08
1787	ENSG00000130529	TRPM4	chr19	+	49181348	49181461	49172008	49172108	49182577	49182867	1787	27,25	6,5	24,20	0,2	262	149	0.00243766	0.043564	0.719,0.74	1.0,0.85	-0.196
1789	ENSG00000130529	TRPM4	chr19	+	49196439	49196874	49190695	49190773	49200299	49200432	1789	35,28	0,0	43,20	4,0	298	149	0.0467769	0.31888	1.0,1.0	0.843,1.0	0.079
1790	ENSG00000130529	TRPM4	chr19	+	49201963	49202141	49200610	49200785	49210208	49210405	1790	40,50	0,0	81,60	0,1	298	149	1	1	1.0,1.0	1.0,0.968	0.016
1791	ENSG00000130529	TRPM4	chr19	+	49211014	49211087	49210600	49210842	49211163	49211269	1791	67,72	0,6	98118	0,0	222	149	0.0208528	0.184078	1.0,0.89	1.0,1.0	-0.055
1796	ENSG00000104863	LIN7B	chr19	+	49114848	49114967	49114323	49114441	49115259	49115331	1796	13,7	0,0	15,2	1,1	268	149	0.903311	1	1.0,1.0	0.893,0.527	0.29
1797	ENSG00000104863	LIN7B	chr19	+	49115259	49115331	49114465	49114967	49116262	49116472	1797	6,10	0,0	11,7	2,2	221	149	0.00347059	0.0556091	1.0,1.0	0.788,0.702	0.255
1798	ENSG00000104863	LIN7B	chr19	+	49115824	49116024	49115259	49115331	49116262	49116472	1798	1,2	1,8	0,2	8,5	298	149	0.331428	1	0.333,0.111	0.0,0.167	0.139
1801	ENSG00000104808	DHDH	chr19	+	48936031	48936195	48934999	48935111	48939448	48939701	1801	4,4	3,2	0,0	0,4	298	149	1	1	0.4,0.5	NA,0.0	0.45
1808	ENSG00000087076	HSD17B14	chr19	-	48831667	48831759	48815036	48815141	48832665	48832732	1808	0,0	1,0	0,1	0,0	241	149	1	1	0.0,NA	NA,1.0	-1
1814	ENSG00000063176	SPHK2	chr19	+	48628680	48629726	48628161	48628277	48630433	48630717	1814	13,17	0,0	13,11	0,1	298	149	1	1	1.0,1.0	1.0,0.846	0.077
1816	ENSG00000063177	RPL18	chr19	-	48615876	48615905	48615330	48615447	48616725	48616824	1816	2,1	1,0	3,0	4,5	178	149	0.00069158	0.0190282	0.626,1.0	0.386,0.0	0.62
1817	ENSG00000063177	RPL18	chr19	-	48615876	48615946	48615327	48615447	48616725	48616824	1817	18362301	1,0	18632016	4,5	219	149	1	1	0.999,1.0	0.997,0.996	0.003
1818	ENSG00000063177	RPL18	chr19	-	48616078	48616202	48615365	48615946	48616725	48616824	1818	1434516109	2,0	1243914178	0,0	273	149	1	1	1.0,1.0	1.0,1.0	0
1819	ENSG00000063177	RPL18	chr19	-	48616078	48616202	48615365	48615946	48617315	48617415	1819	68027746	2,0	61676838	0,0	273	149	1	1	0.999,1.0	1.0,1.0	0
1820	ENSG00000063177	RPL18	chr19	-	48616078	48616220	48615876	48615946	48616725	48616824	1820	69127837	2,0	62596930	0,0	291	149	1	1	0.999,1.0	1.0,1.0	0
1821	ENSG00000063177	RPL18	chr19	-	48616725	48616824	48615365	48615946	48617315	48617415	1821	42125150	2,0	41434849	0,0	248	149	1	1	0.999,1.0	1.0,1.0	0
1822	ENSG00000063177	RPL18	chr19	-	48616725	48616824	48616078	48616202	48617315	48617415	1822	1172213413	2,0	1029912093	2,2	248	149	1	1	1.0,1.0	1.0,1.0	0
1823	ENSG00000063177	RPL18	chr19	-	48617315	48617415	48616725	48616824	48617790	48617877	1823	55876721	0,0	54056253	2,0	249	149	1	1	1.0,1.0	0.999,1.0	0
1824	ENSG00000063177	RPL18	chr19	-	48617315	48617423	48615981	48616824	48617790	48617797	1824	1007911063	0,0	87979637	2,0	257	149	1	1	1.0,1.0	1.0,1.0	0
1825	ENSG00000063177	RPL18	chr19	-	48617790	48617877	48616078	48617423	48619140	48619163	1825	41753942	0,1	31463038	0,1	236	149	1	1	1.0,1.0	1.0,0.999	0
1828	ENSG00000161558	TMEM143	chr19	-	48345159	48345354	48343320	48343451	48363290	48363531	1828	12,7	4,0	11,10	0,0	298	149	0.00740677	0.0919507	0.6,1.0	1.0,1.0	-0.2
1829	ENSG00000161558	TMEM143	chr19	-	48360071	48360176	48342746	48343451	48363290	48363531	1829	0,2	4,0	7,0	0,0	254	149	1	1	0.0,1.0	1.0,NA	-0.5
1831	ENSG00000161558	TMEM143	chr19	-	48360071	48360176	48345159	48345354	48363290	48363531	1831	2,5	9,0	19,3	1,2	254	149	0.351681	1	0.115,1.0	0.918,0.468	-0.136
1834	ENSG00000142227	EMP3	chr19	+	48325990	48326053	48325580	48325610	48326829	48326922	1834	1,2	259217	11,6	268272	212	149	0.031789	0.244117	0.003,0.006	0.028,0.015	-0.017
1836	ENSG00000142227	EMP3	chr19	+	48326829	48326922	48325546	48325610	48327520	48327561	1836	750771	3,9	914921	8,11	242	149	0.422804	1	0.994,0.981	0.986,0.981	0.004
1837	ENSG00000142227	EMP3	chr19	+	48326829	48326922	48325546	48325610	48329351	48329439	1837	70,67	9,14	43,33	10,4	242	149	0.925047	1	0.827,0.747	0.726,0.836	0.006
1838	ENSG00000142227	EMP3	chr19	+	48326829	48326922	48325990	48326053	48327520	48327561	1838	501560	1,0	663656	0,0	242	149	1	1	0.997,1.0	1.0,1.0	-0.002
1839	ENSG00000142227	EMP3	chr19	+	48327520	48327561	48326829	48326922	48329351	48329492	1839	160124	22,8	179199	3,4	190	149	3.42002e-06	0.000477049	0.851,0.924	0.979,0.975	-0.09
1840	ENSG00000142227	EMP3	chr19	+	48327520	48327623	48325346	48325610	48329351	48329439	1840	810797	9,14	875912	10,4	252	149	0.075989	0.442212	0.982,0.971	0.981,0.993	-0.011
1841	ENSG00000142227	EMP3	chr19	+	48327520	48327623	48326829	48326922	48329351	48329439	1841	15431539	22,8	17771834	3,4	252	149	0.0670956	0.406457	0.976,0.991	0.997,0.996	-0.013
1842	ENSG00000142227	EMP3	chr19	+	48327520	48327664	48326829	48326922	48329351	48329492	1842	487496	22,8	626681	3,4	293	149	2.2667e-06	0.000358455	0.918,0.969	0.991,0.989	-0.046
1843	ENSG00000142227	EMP3	chr19	+	48329351	48329492	48327520	48327623	48330300	48330355	1843	19521962	0,0	20342237	0,1	290	149	1	1	1.0,1.0	1.0,0.999	0
1848	ENSG00000105483	CARD8	chr19	-	48218870	48219012	48215339	48215384	48221729	48221855	1848	11,11	0,1	23,3	0,1	291	149	1	1	1.0,0.849	1.0,0.606	0.122
1850	ENSG00000105483	CARD8	chr19	-	48223718	48223868	48221729	48221855	48230437	48230498	1850	0,4	3,0	4,1	7,3	298	149	0.838371	1	0.0,1.0	0.222,0.143	0.318
1855	ENSG00000105483	CARD8	chr19	-	48238382	48238526	48233820	48234543	48240961	48241063	1855	2,3	0,0	0,2	0,1	293	149	1	1	1.0,1.0	NA,0.504	0.496
1856	ENSG00000105483	CARD8	chr19	-	48238382	48238532	48232452	48234543	48240961	48241063	1856	21,34	0,0	26,11	0,1	298	149	1	1	1.0,1.0	1.0,0.846	0.077
1857	ENSG00000105483	CARD8	chr19	-	48242539	48242644	48240961	48241063	48249522	48249633	1857	0,0	13,17	0,3	13,5	254	149	0.269896	1	0.0,0.0	0.0,0.26	-0.13
1859	ENSG00000105483	CARD8	chr19	-	48249522	48249633	48240961	48241063	48249750	48249810	1859	32,30	5,7	28,15	2,5	260	149	0.682246	1	0.786,0.711	0.889,0.632	-0.012
1860	ENSG00000105483	CARD8	chr19	-	48249750	48249847	48240961	48241063	48255791	48255871	1860	17,11	0,2	7,14	0,1	246	149	0.821337	1	1.0,0.769	1.0,0.895	-0.063
1861	ENSG00000105483	CARD8	chr19	-	48249750	48249878	48240961	48241063	48255791	48255911	1861	2,4	0,2	0,5	0,1	277	149	1	1	1.0,0.518	NA,0.729	0.03
1862	ENSG00000185453	ZSWIM9	chr19	+	48182454	48182767	48171793	48172077	48194652	48195918	1862	18,21	0,0	25,38	0,9	298	149	0.00035269	0.0122362	1.0,1.0	1.0,0.679	0.16
1866	ENSG00000105402	NAPA	chr19	-	47493415	47493493	47492585	47493174	47495549	47495596	1866	147142	0,0	154110	0,1	227	149	1	1	1.0,1.0	1.0,0.986	0.007
1868	ENSG00000105402	NAPA	chr19	-	47500632	47500749	47495549	47495596	47514842	47514945	1868	67,51	2,13	82,64	4,0	266	149	0.00548648	0.0752179	0.949,0.687	0.92,1.0	-0.142
1870	ENSG00000105402	NAPA	chr19	-	47503392	47503502	47500632	47500749	47514842	47515026	1870	31,55	0,3	45,33	0,2	259	149	0.483458	1	1.0,0.913	1.0,0.905	0.004
1872	ENSG00000105402	NAPA	chr19	-	47503422	47503502	47495549	47495596	47514842	47515020	1872	29,52	2,13	42,33	4,0	229	149	0.0167301	0.157897	0.904,0.722	0.872,1.0	-0.123
1873	ENSG00000105402	NAPA	chr19	-	47503422	47503502	47500632	47500749	47514842	47515020	1873	98130	0,3	159119	0,2	229	149	0.51128	1	1.0,0.966	1.0,0.975	-0.005
1878	ENSG00000105321	CCDC9	chr19	+	47266610	47266792	47260587	47260839	47270406	47270453	1878	45,25	4,0	51,30	1,0	298	149	0.0567879	0.362845	0.849,1.0	0.962,1.0	-0.056
1879	ENSG00000105321	CCDC9	chr19	+	47266610	47266792	47264772	47264946	47270406	47270453	1879	89,84	0,4	106,77	0,0	298	149	0.317258	1	1.0,0.913	1.0,1.0	-0.043
1880	ENSG00000105327	BBC3	chr19	-	47226563	47226754	47220823	47221918	47230928	47231194	1880	55,46	1,0	24,21	0,0	298	149	1	1	0.965,1.0	1.0,1.0	-0.018
1881	ENSG00000105327	BBC3	chr19	-	47226563	47226754	47220823	47221918	47232514	47232766	1881	53,37	2,0	24,25	0,0	298	149	0.343225	1	0.93,1.0	1.0,1.0	-0.035
1882	ENSG00000105327	BBC3	chr19	-	47228157	47228446	47226563	47226754	47230928	47231194	1882	15,8	3,10	15,1	0,1	298	149	0.00375143	0.0587105	0.714,0.286	1.0,0.333	-0.166
1883	ENSG00000105327	BBC3	chr19	-	47228157	47228446	47226563	47226754	47232514	47232766	1883	10,3	0,1	20,3	0,5	298	149	0.0281674	0.226137	1.0,0.6	1.0,0.231	0.184
1884	ENSG00000042753	AP2S1	chr19	-	46839464	46839578	46838739	46838799	46845992	46846142	1884	22302334	10,12	17702130	10,12	263	149	1	1	0.992,0.991	0.99,0.99	0.002
1885	ENSG00000042753	AP2S1	chr19	-	46839464	46839620	46838739	46838799	46845992	46846142	1885	11721394	10,12	10331293	10,12	298	149	0.780722	1	0.983,0.983	0.981,0.982	0.001
1886	ENSG00000042753	AP2S1	chr19	-	46845992	46846142	46839464	46839578	46850133	46850316	1886	12151129	1,2	849998	3,0	298	149	1	1	0.998,0.996	0.993,1.0	0.001
1887	ENSG00000042753	AP2S1	chr19	-	46845992	46846142	46839464	46839578	46850763	46850766	1887	16301553	28,30	12311404	16,18	298	149	0.130437	0.634004	0.967,0.963	0.975,0.975	-0.01
1888	ENSG00000042753	AP2S1	chr19	-	46845992	46846142	46839464	46839620	46850133	46850316	1888	90114	2,0	65,84	1,0	298	149	0.974893	1	0.957,1.0	0.97,1.0	-0.007
1891	ENSG00000181027	FKRP	chr19	+	46747578	46747681	46746060	46746090	46748026	46748088	1891	0,1	2,1	0,0	0,3	252	149	1	1	0.0,0.372	NA,0.0	0.186
1893	ENSG00000181027	FKRP	chr19	+	46748514	46748621	46748026	46748088	46755411	46755768	1893	6,4	0,1	1,6	2,0	256	149	0.222372	0.896475	1.0,0.7	0.225,1.0	0.237
1894	ENSG00000181027	FKRP	chr19	+	46748514	46748665	46747658	46748088	46755411	46755463	1894	17,15	0,1	11,7	2,0	298	149	0.750578	1	1.0,0.882	0.733,1.0	0.075
1895	ENSG00000181027	FKRP	chr19	+	46748514	46748717	46748026	46748088	46755411	46755610	1895	9,6	0,1	3,4	2,0	298	149	0.377238	1	1.0,0.75	0.429,1.0	0.16
1897	ENSG00000181027	FKRP	chr19	+	46748514	46748884	46748026	46748088	46755411	46755449	1897	7,8	0,1	6,4	2,0	298	149	0.568038	1	1.0,0.8	0.6,1.0	0.1
1898	ENSG00000181027	FKRP	chr19	+	46748774	46748884	46748514	46748665	46755411	46755634	1898	0,2	10,9	3,0	8,3	259	149	0.418498	1	0.0,0.113	0.177,0.0	-0.032
1901	ENSG00000011485	PPP5C	chr19	+	46383410	46383476	46376452	46376574	46383779	46383878	1901	202211	4,5	207183	0,2	215	149	0.052054	0.341173	0.972,0.967	1.0,0.984	-0.022
1902	ENSG00000011485	PPP5C	chr19	+	46391150	46391258	46390050	46390132	46392636	46392981	1902	0,7	1,1	7,8	0,0	257	149	0.715723	1	0.0,0.802	1.0,1.0	-0.599
1910	ENSG00000104983	CCDC61	chr19	+	45996244	45996401	45995470	45995504	46003007	46003166	1910	1,4	5,9	13,0	6,0	298	149	1	1	0.091,0.182	0.52,NA	-0.384
1912	ENSG00000104983	CCDC61	chr19	+	46008139	46008301	46006558	46006716	46015048	46015259	1912	76,98	0,1	67,28	0,0	298	149	1	1	1.0,0.98	1.0,1.0	-0.01
1913	ENSG00000185800	DMWD	chr19	-	45784640	45784715	45782946	45784290	45785593	45786871	1913	16,11	46,30	12,22	36,26	224	149	0.242424	0.949314	0.188,0.196	0.181,0.36	-0.078
1914	ENSG00000185800	DMWD	chr19	-	45785593	45786871	45782946	45784290	45790904	45791087	1914	61,62	1,0	56,43	0,0	298	149	1	1	0.968,1.0	1.0,1.0	-0.016
1915	ENSG00000185800	DMWD	chr19	-	45790904	45791087	45785593	45786871	45792315	45792773	1915	46,68	0,2	52,35	0,0	298	149	0.336895	1	1.0,0.944	1.0,1.0	-0.028
1916	ENSG00000177045	SIX5	chr19	-	45766349	45767155	45764784	45766111	45768041	45769252	1916	47,60	27,12	34,33	12,2	298	149	0.213669	0.876387	0.465,0.714	0.586,0.892	-0.149
1918	ENSG00000125746	EML2	chr19	-	45616460	45616558	45615801	45615889	45616764	45616853	1918	414556	0,3	391290	0,6	247	149	0.699882	1	1.0,0.991	1.0,0.967	0.012
1919	ENSG00000125746	EML2	chr19	-	45617629	45617697	45616764	45616853	45619059	45619090	1919	309292	6,2	279209	2,1	217	149	0.401828	1	0.972,0.99	0.99,0.993	-0.011
1920	ENSG00000125746	EML2	chr19	-	45618821	45618943	45617629	45617697	45619059	45619191	1920	7,0	236229	4,9	215169	271	149	0.21381	0.876414	0.016,0.0	0.01,0.028	-0.011
1921	ENSG00000125746	EML2	chr19	-	45619059	45619191	45617629	45617697	45621206	45621332	1921	398470	1,0	406271	0,0	281	149	1	1	0.995,1.0	1.0,1.0	-0.002
1922	ENSG00000125746	EML2	chr19	-	45621482	45621637	45620811	45621332	45624718	45624782	1922	251345	1,0	224167	0,3	298	149	0.895116	1	0.992,1.0	1.0,0.965	0.014
1923	ENSG00000125746	EML2	chr19	-	45621482	45621637	45620811	45621332	45626704	45626839	1923	128181	0,8	131114	0,0	298	149	0.0118547	0.125321	1.0,0.919	1.0,1.0	-0.04
1924	ENSG00000125746	EML2	chr19	-	45624718	45624818	45621206	45621332	45626704	45626752	1924	82103	0,8	116,56	0,0	249	149	0.00295853	0.0495822	1.0,0.885	1.0,1.0	-0.057
1925	ENSG00000125746	EML2	chr19	-	45624718	45624818	45621206	45621332	45629950	45630046	1925	4,0	4,4	4,0	0,4	249	149	0.724665	1	0.374,0.0	1.0,0.0	-0.313
1926	ENSG00000125746	EML2	chr19	-	45624718	45624818	45621482	45621637	45626704	45626752	1926	201261	2,0	204105	0,0	249	149	1	1	0.984,1.0	1.0,1.0	-0.008
1927	ENSG00000125746	EML2	chr19	-	45626704	45626839	45620811	45621332	45629950	45630046	1927	106,92	4,4	79,62	0,4	284	149	0.353736	1	0.933,0.923	1.0,0.89	-0.017
1928	ENSG00000125746	EML2	chr19	-	45626704	45626839	45624718	45624818	45629950	45630046	1928	218219	3,0	223131	6,0	284	149	0.175332	0.770318	0.974,1.0	0.951,1.0	0.011
1930	ENSG00000125746	EML2	chr19	-	45629950	45630046	45626704	45626839	45632860	45632971	1930	180202	2,6	186103	4,8	245	149	0.13065	0.634776	0.982,0.953	0.966,0.887	0.041
1937	ENSG00000012061	ERCC1	chr19	-	45413676	45413745	45407332	45409725	45413962	45414034	1937	336374	0,0	246301	6,0	218	149	0.681276	1	1.0,1.0	0.966,1.0	0.017
1938	ENSG00000012061	ERCC1	chr19	-	45413676	45413745	45407332	45409725	45414860	45414960	1938	124148	2,2	111118	4,0	218	149	0.865208	1	0.977,0.981	0.95,1.0	0.004
1939	ENSG00000012061	ERCC1	chr19	-	45413676	45413745	45407332	45409725	45416820	45416897	1939	52,86	18,34	44,76	21,47	218	149	0.0940516	0.508994	0.664,0.634	0.589,0.525	0.092
1940	ENSG00000012061	ERCC1	chr19	-	45413962	45414034	45407332	45409725	45414860	45414960	1940	154189	2,2	157117	4,0	221	149	0.842174	1	0.981,0.985	0.964,1.0	0.001
1941	ENSG00000012061	ERCC1	chr19	-	45413962	45414034	45407332	45409725	45416820	45416897	1941	0,0	18,34	0,2	21,47	221	149	1	1	0.0,0.0	0.0,0.028	-0.014
1942	ENSG00000012061	ERCC1	chr19	-	45413962	45414034	45413433	45413745	45414860	45414960	1942	517575	85,85	436385	89,66	221	149	0.230959	0.91951	0.804,0.82	0.768,0.797	0.03
1943	ENSG00000012061	ERCC1	chr19	-	45413962	45414034	45413433	45413745	45416820	45416897	1943	194226	2,12	174157	1,2	221	149	0.00615453	0.0811977	0.985,0.927	0.992,0.981	-0.03
1944	ENSG00000012061	ERCC1	chr19	-	45414860	45414960	45407332	45409725	45416820	45416859	1944	278406	18,34	311278	21,47	249	149	0.094023	0.508994	0.902,0.877	0.899,0.78	0.05
1945	ENSG00000012061	ERCC1	chr19	-	45414860	45414960	45413435	45413745	45416820	45416859	1945	360487	2,12	393343	1,2	249	149	0.0249799	0.20753	0.991,0.96	0.996,0.99	-0.017
1946	ENSG00000012061	ERCC1	chr19	-	45414860	45414960	45413962	45414034	45416820	45416859	1946	600751	0,2	576509	0,2	249	149	1	1	1.0,0.996	1.0,0.993	0.002
1947	ENSG00000012061	ERCC1	chr19	-	45416820	45416897	45409618	45409725	45419097	45419186	1947	197272	0,0	182208	0,1	226	149	1	1	1.0,1.0	1.0,0.993	0.004
1948	ENSG00000012061	ERCC1	chr19	-	45419097	45419197	45416490	45416897	45420323	45420427	1948	646850	1,0	615589	0,1	249	149	1	1	0.997,1.0	1.0,0.997	0
1949	ENSG00000012061	ERCC1	chr19	-	45419097	45419197	45416490	45416897	45421177	45421393	1949	273406	7,3	287305	0,0	249	149	0.105273	0.548232	0.959,0.988	1.0,1.0	-0.026
1950	ENSG00000012061	ERCC1	chr19	-	45419410	45419489	45419097	45419197	45420323	45420382	1950	0,0	376454	2,0	331288	228	149	1	1	0.0,0.0	0.004,0.0	-0.002
1951	ENSG00000012061	ERCC1	chr19	-	45420323	45420427	45416490	45416897	45421177	45421393	1951	297288	7,3	197273	0,0	253	149	0.0423795	0.296559	0.962,0.983	1.0,1.0	-0.028
1952	ENSG00000012061	ERCC1	chr19	-	45420323	45420427	45419097	45419197	45421177	45421393	1952	656715	0,3	521552	0,1	253	149	1	1	1.0,0.993	1.0,0.997	-0.002
1953	ENSG00000012061	ERCC1	chr19	-	45421177	45421393	45420323	45420427	45423269	45423381	1953	816737	0,0	567608	0,8	298	149	0.788168	1	1.0,1.0	1.0,0.974	0.013
1954	ENSG00000012061	ERCC1	chr19	-	45423269	45423381	45421177	45421393	45478735	45478828	1954	304255	0,0	193183	2,0	261	149	1	1	1.0,1.0	0.982,1.0	0.009
1955	ENSG00000104881	PPP1R13L	chr19	-	45382526	45382726	45379637	45380228	45385561	45385728	1955	448564	0,0	423392	0,1	298	149	1	1	1.0,1.0	1.0,0.995	0.002
1956	ENSG00000104881	PPP1R13L	chr19	-	45401998	45402124	45398263	45398339	45404998	45405063	1956	1,0	79,66	2,0	54,49	275	149	1	1	0.007,0.0	0.02,0.0	-0.007
1957	ENSG00000104881	PPP1R13L	chr19	-	45404998	45405081	45398263	45398339	45406291	45406327	1957	75,65	0,0	47,38	0,4	232	149	0.127053	0.62157	1.0,1.0	1.0,0.859	0.071
1960	ENSG00000104866	PPP1R37	chr19	+	45138513	45138611	45093178	45093527	45140235	45140281	1960	54,60	0,3	54,26	0,0	247	149	0.618574	1	1.0,0.923	1.0,1.0	-0.038
1962	ENSG00000104866	PPP1R37	chr19	+	45143520	45143633	45142302	45142458	45144853	45144995	1962	99104	0,2	67,76	2,0	262	149	0.502345	1	1.0,0.967	0.95,1.0	0.009
1963	ENSG00000104859	CLASRP	chr19	+	45068014	45068054	45067336	45067594	45068419	45068480	1963	104,96	2,0	103,76	0,0	189	149	1	1	0.976,1.0	1.0,1.0	-0.012
1964	ENSG00000104859	CLASRP	chr19	+	45068014	45068058	45067336	45067594	45068419	45068480	1964	50,70	2,0	87,62	0,0	193	149	0.663879	1	0.951,1.0	1.0,1.0	-0.024
1965	ENSG00000104859	CLASRP	chr19	+	45068419	45068480	45068014	45068058	45069065	45069124	1965	62138	0,0	78,98	1,0	210	149	1	1	1.0,1.0	0.982,1.0	0.009
1967	ENSG00000104856	RELB	chr19	+	45009813	45009822	45002948	45002996	45011935	45012229	1967	15,26	4,14	45,23	11,0	158	149	0.0264976	0.216372	0.78,0.637	0.794,1.0	-0.189
1968	ENSG00000104856	RELB	chr19	+	45022052	45022210	45011935	45012276	45025328	45025420	1968	72,48	0,0	66,34	1,0	298	149	1	1	1.0,1.0	0.971,1.0	0.014
1969	ENSG00000104856	RELB	chr19	+	45032533	45032749	45028887	45028992	45034243	45034312	1969	97100	0,0	117,77	2,0	298	149	0.747486	1	1.0,1.0	0.967,1.0	0.016
1974	ENSG00000130208	APOC1	chr19	+	44915097	44915217	44914868	44914949	44916189	44916325	1974	2,0	25,35	0,0	24,17	269	149	1	1	0.042,0.0	0.0,0.0	0.021
1975	ENSG00000130208	APOC1	chr19	+	44916189	44916325	44914868	44914949	44919172	44919209	1975	61,70	0,2	45,36	0,0	285	149	0.406303	1	1.0,0.948	1.0,1.0	-0.026
1976	ENSG00000130208	APOC1	chr19	+	44916189	44916359	44914868	44914949	44919172	44919346	1976	25,35	0,2	24,17	0,0	298	149	0.49919	1	1.0,0.897	1.0,1.0	-0.051
1977	ENSG00000130208	APOC1	chr19	+	44916189	44916470	44914871	44914949	44919172	44919344	1977	25,35	0,2	24,17	0,0	298	149	0.49919	1	1.0,0.897	1.0,1.0	-0.051
1981	ENSG00000130202	NECTIN2	chr19	+	44865270	44865660	44846174	44846613	44871852	44872149	1981	206252	0,0	186118	2,0	298	149	1	1	1.0,1.0	0.979,1.0	0.01
1982	ENSG00000130202	NECTIN2	chr19	+	44871852	44872149	44865270	44865660	44873915	44874033	1982	324352	0,0	252175	0,2	298	149	1	1	1.0,1.0	1.0,0.978	0.011
1986	ENSG00000186567	CEACAM19	chr19	+	44671303	44671436	44666957	44667321	44671745	44671986	1986	0,2	0,4	0,0	0,1	282	149	1	1	NA,0.209	NA,0.0	0.209
1987	ENSG00000186567	CEACAM19	chr19	+	44671745	44671986	44671303	44671436	44672595	44672704	1987	15,13	0,1	7,3	0,0	298	149	1	1	1.0,0.867	1.0,1.0	-0.067
1988	ENSG00000186567	CEACAM19	chr19	+	44671889	44671986	44671303	44671436	44672595	44672708	1988	10,9	0,1	5,1	0,0	246	149	1	1	1.0,0.845	1.0,1.0	-0.078
1989	ENSG00000186567	CEACAM19	chr19	+	44673711	44673845	44672477	44672964	44676270	44676421	1989	41,23	5,12	9,6	7,9	283	149	0.0117627	0.124735	0.812,0.502	0.404,0.26	0.325
1990	ENSG00000186567	CEACAM19	chr19	+	44673711	44673845	44672477	44672964	44680287	44680334	1990	25,17	0,0	9,5	0,2	283	149	0.572044	1	1.0,1.0	1.0,0.568	0.216
1991	ENSG00000186567	CEACAM19	chr19	+	44676270	44676421	44672595	44672964	44680287	44680334	1991	13,21	0,0	12,10	0,2	298	149	0.676149	1	1.0,1.0	1.0,0.714	0.143
1992	ENSG00000186567	CEACAM19	chr19	+	44676270	44676421	44673711	44673845	44680287	44680334	1992	24,17	0,1	9,2	0,0	298	149	1	1	1.0,0.895	1.0,1.0	-0.052
1993	ENSG00000186567	CEACAM19	chr19	+	44678852	44678936	44676270	44676421	44680287	44680334	1993	17,22	8,9	21,11	5,1	233	149	0.0646676	0.396967	0.576,0.61	0.729,0.876	-0.21
1994	ENSG00000073008	PVR	chr19	+	44657761	44657910	44653899	44654017	44661291	44661323	1994	104,81	3,2	69,58	0,0	298	149	0.0703037	0.419539	0.945,0.953	1.0,1.0	-0.051
1995	ENSG00000073008	PVR	chr19	+	44658741	44658765	44657761	44657910	44661291	44661323	1995	36,31	4,4	23,12	10,1	173	149	0.157518	0.720534	0.886,0.87	0.665,0.912	0.09
1996	ENSG00000073008	PVR	chr19	+	44658741	44658900	44657761	44657910	44661291	44661323	1996	96143	4,4	90,65	10,1	298	149	0.173203	0.764953	0.923,0.947	0.818,0.97	0.041
2005	ENSG00000131115	ZNF227	chr19	+	44217790	44217852	44213068	44213244	44228445	44228572	2005	5,15	0,5	18,2	0,2	211	149	0.23462	0.928782	1.0,0.679	1.0,0.414	0.133
2006	ENSG00000131115	ZNF227	chr19	+	44229732	44229816	44228445	44228572	44234701	44234835	2006	4,19	2,2	10,0	0,0	233	149	1	1	0.561,0.859	1.0,NA	-0.29
2020	ENSG00000185721	DRG1	chr22	+	31400619	31400743	31399603	31399725	31411011	31411081	2020	75,92	1,0	75,31	0,0	273	149	1	1	0.976,1.0	1.0,1.0	-0.012
2021	ENSG00000185721	DRG1	chr22	+	31403028	31403204	31399632	31399725	31411011	31411060	2021	110103	1,0	99,62	0,0	298	149	1	1	0.982,1.0	1.0,1.0	-0.009
2023	ENSG00000185721	DRG1	chr22	+	31421307	31421399	31420255	31420425	31423279	31423319	2023	2,0	132170	3,0	121,93	241	149	1	1	0.009,0.0	0.015,0.0	-0.003
2025	ENSG00000104783	KCNN4	chr19	-	43776540	43776636	43774191	43774619	43780702	43780973	2025	175186	5,17	139103	5,6	245	149	0.404419	1	0.955,0.869	0.944,0.913	-0.017
2026	ENSG00000011422	PLAUR	chr19	-	43652224	43652371	43646094	43646548	43655438	43655573	2026	149145	0,0	155,91	0,2	296	149	1	1	1.0,1.0	1.0,0.958	0.021
2027	ENSG00000011422	PLAUR	chr19	-	43652224	43652371	43648578	43649143	43655438	43655573	2027	229199	0,1	205112	0,1	296	149	1	1	1.0,0.99	1.0,0.983	0.003
2028	ENSG00000011422	PLAUR	chr19	-	43652224	43652371	43648578	43649143	43656478	43656640	2028	117106	0,0	90,58	0,1	296	149	1	1	1.0,1.0	1.0,0.967	0.016
2029	ENSG00000011422	PLAUR	chr19	-	43655438	43655573	43648578	43649143	43656478	43656573	2029	80,70	0,0	80,73	0,1	284	149	1	1	1.0,1.0	1.0,0.975	0.012
2030	ENSG00000011422	PLAUR	chr19	-	43655438	43655573	43652224	43652371	43656478	43656573	2030	192166	2,6	195127	3,3	284	149	0.693415	1	0.981,0.936	0.972,0.957	-0.006
2032	ENSG00000073050	XRCC1	chr19	-	43560909	43561020	43554645	43554804	43574909	43575002	2032	90102	2,1	56,59	2,0	260	149	0.740989	1	0.963,0.983	0.941,1.0	0.003
2033	ENSG00000073050	XRCC1	chr19	-	43574909	43575002	43560909	43561020	43575407	43575506	2033	72,86	0,2	77,74	0,0	242	149	0.761626	1	1.0,0.964	1.0,1.0	-0.018
2035	ENSG00000176531	PHLDB3	chr19	-	43478046	43478132	43474953	43475544	43479376	43479491	2035	49,57	0,0	55,30	2,2	235	149	0.15057	0.699729	1.0,1.0	0.946,0.905	0.075
2036	ENSG00000176531	PHLDB3	chr19	-	43487023	43487123	43486779	43486870	43494701	43494815	2036	19,30	0,2	16,22	0,0	249	149	0.473313	1	1.0,0.9	1.0,1.0	-0.05
2054	ENSG00000079385	CEACAM1	chr19	-	42511575	42511628	42510888	42510920	42512349	42512411	2054	0,1	2,2	0,2	0,0	202	149	1	1	0.0,0.269	NA,1.0	-0.865
2060	ENSG00000105429	MEGF8	chr19	+	42349498	42349699	42348271	42348472	42350147	42350384	2060	19,13	0,2	16,16	1,0	298	149	0.731123	1	1.0,0.765	0.889,1.0	-0.062
2061	ENSG00000105429	MEGF8	chr19	+	42358786	42358954	42358143	42358307	42359097	42359242	2061	11,15	22,32	16,3	25,14	298	149	0.895164	1	0.2,0.19	0.242,0.097	0.026
2062	ENSG00000105429	MEGF8	chr19	+	42360774	42361006	42359097	42359242	42362089	42362213	2062	61,61	5,2	49,17	0,0	298	149	0.00219913	0.0409081	0.859,0.938	1.0,1.0	-0.102
2063	ENSG00000105429	MEGF8	chr19	+	42371349	42371482	42370700	42370831	42375506	42378765	2063	11,27	4,4	17,14	3,3	282	149	0.817737	1	0.592,0.781	0.75,0.711	-0.044
2065	ENSG00000079462	PAFAH1B3	chr19	-	42299969	42300092	42297032	42297365	42300170	42300287	2065	369443	1,0	319360	0,0	272	149	1	1	0.995,1.0	1.0,1.0	-0.002
2066	ENSG00000079462	PAFAH1B3	chr19	-	42300008	42300092	42297315	42297365	42300170	42300287	2066	77,88	1,0	66,80	0,0	233	149	1	1	0.98,1.0	1.0,1.0	-0.01
2067	ENSG00000079462	PAFAH1B3	chr19	-	42300041	42300092	42297035	42297365	42300170	42300287	2067	65,54	1,0	51,45	0,0	200	149	1	1	0.98,1.0	1.0,1.0	-0.01
2068	ENSG00000079462	PAFAH1B3	chr19	-	42300170	42300287	42299969	42300092	42301949	42302039	2068	304317	0,0	249280	1,0	266	149	1	1	1.0,1.0	0.993,1.0	0.004
2069	ENSG00000105723	GSK3A	chr19	-	42232495	42232682	42232056	42232149	42233109	42233205	2069	429456	0,0	492386	0,4	298	149	1	1	1.0,1.0	1.0,0.98	0.01
2070	ENSG00000160570	DEDD2	chr19	-	42201988	42202072	42199792	42199829	42209699	42209840	2070	6,4	66,79	2,0	44,59	233	149	0.0224822	0.192543	0.055,0.031	0.028,0.0	0.029
2072	ENSG00000160570	DEDD2	chr19	-	42202050	42202072	42199464	42199829	42209699	42209840	2072	0,3	66,79	0,2	44,59	171	149	0.707375	1	0.0,0.032	0.0,0.029	0.001
2073	ENSG00000160570	DEDD2	chr19	-	42204461	42204559	42199566	42199829	42209699	42209840	2073	0,0	66,79	1,0	44,59	247	149	1	1	0.0,0.0	0.014,0.0	-0.007
2074	ENSG00000160570	DEDD2	chr19	-	42204461	42204559	42202050	42202072	42209699	42209840	2074	0,0	7,5	1,1	0,2	247	149	0.304214	1	0.0,0.0	1.0,0.232	-0.616
2075	ENSG00000160570	DEDD2	chr19	-	42209699	42209840	42198597	42199829	42215132	42215252	2075	155150	0,1	116110	0,0	290	149	1	1	1.0,0.987	1.0,1.0	-0.006
2077	ENSG00000160570	DEDD2	chr19	-	42215132	42215252	42209699	42209840	42217631	42217701	2077	93,82	1,0	79,57	2,0	269	149	0.464082	1	0.981,1.0	0.956,1.0	0.012
2078	ENSG00000160570	DEDD2	chr19	-	42215147	42215252	42209699	42209840	42217631	42217708	2078	8,13	1,0	9,2	2,0	254	149	0.83725	1	0.824,1.0	0.725,1.0	0.049
2079	ENSG00000160570	DEDD2	chr19	-	42216679	42217045	42215132	42215252	42217631	42217669	2079	98,91	14,20	75,35	14,8	298	149	0.818629	1	0.778,0.695	0.728,0.686	0.029
2080	ENSG00000160570	DEDD2	chr19	-	42216679	42217045	42215132	42215252	42220073	42220123	2080	72,54	2,0	57,33	0,0	298	149	0.373577	1	0.947,1.0	1.0,1.0	-0.026
2086	ENSG00000076928	ARHGEF1	chr19	+	41892024	41892123	41888751	41888865	41892330	41892373	2086	161180	14,30	123,97	31,13	248	149	0.132462	0.640985	0.874,0.783	0.704,0.818	0.068
2087	ENSG00000076928	ARHGEF1	chr19	+	41894625	41894661	41894450	41894547	41895348	41895373	2087	158182	4,1	170136	4,0	185	149	0.79922	1	0.97,0.993	0.972,1.0	-0.004
2089	ENSG00000076928	ARHGEF1	chr19	+	41897945	41898113	41896376	41896482	41898441	41898587	2089	2,4	111147	2,2	164103	298	149	1	1	0.009,0.013	0.006,0.01	0.003
2091	ENSG00000076928	ARHGEF1	chr19	+	41903655	41903784	41903306	41903407	41904034	41904110	2091	64,87	0,0	84,88	0,2	278	149	0.653771	1	1.0,1.0	1.0,0.959	0.02
2092	ENSG00000076928	ARHGEF1	chr19	+	41903706	41903784	41903306	41903407	41904034	41904110	2092	221287	0,0	261238	0,2	227	149	1	1	1.0,1.0	1.0,0.987	0.006
2093	ENSG00000076928	ARHGEF1	chr19	+	41904948	41905036	41904215	41904383	41905174	41905261	2093	353262	0,2	351322	0,0	237	149	1	1	1.0,0.988	1.0,1.0	-0.006
2094	ENSG00000076928	ARHGEF1	chr19	+	41904948	41905036	41904215	41904383	41905759	41905827	2094	146,77	0,1	125,99	0,0	237	149	1	1	1.0,0.98	1.0,1.0	-0.01
2095	ENSG00000076928	ARHGEF1	chr19	+	41905174	41905261	41904215	41904383	41905759	41905827	2095	179138	0,1	135159	0,0	236	149	1	1	1.0,0.989	1.0,1.0	-0.006
2096	ENSG00000076928	ARHGEF1	chr19	+	41905174	41905261	41904948	41905036	41905759	41905827	2096	395341	4,0	371385	6,1	236	149	0.694864	1	0.984,1.0	0.975,0.996	0.006
2097	ENSG00000076928	ARHGEF1	chr19	+	41906456	41906620	41905938	41906025	41906702	41906803	2097	368440	25,14	468372	9,7	298	149	0.00145085	0.0311289	0.88,0.94	0.963,0.964	-0.054
2098	ENSG00000105372	RPS19	chr19	+	41861479	41861560	41861111	41861212	41869030	41869084	2098	0,0	987613083	0,1	955511138	230	149	1	1	0.0,0.0	0.0,0.0	0
2099	ENSG00000105372	RPS19	chr19	+	41863870	41863985	41861111	41861212	41864173	41864899	2099	3,0	0,3	10,6	0,13	264	149	0.419235	1	1.0,0.0	1.0,0.207	-0.104
2100	ENSG00000105372	RPS19	chr19	+	41863870	41863985	41861111	41861212	41869030	41869192	2100	2,3	987613083	8,1	955511138	264	149	1	1	0.0,0.0	0.0,0.0	0
2101	ENSG00000105372	RPS19	chr19	+	41864173	41864899	41861111	41861212	41869030	41869192	2101	0,10	987613083	1,13	955511138	298	149	1	1	0.0,0.0	0.0,0.001	-0.001
2102	ENSG00000105372	RPS19	chr19	+	41864173	41864899	41863870	41863985	41869030	41869192	2102	1,10	0,3	4,5	1,0	298	149	0.0654161	0.400207	1.0,0.625	0.667,1.0	-0.021
2103	ENSG00000105372	RPS19	chr19	+	41869030	41869214	41861111	41861212	41871350	41871416	2103	987613082	4,5	955511138	2,3	298	149	1	1	0.999,0.999	1.0,0.999	-0.001
2104	ENSG00000105372	RPS19	chr19	+	41869698	41869753	41869030	41869214	41871350	41871416	2104	850611887	0,1	887610854	0,0	204	149	1	1	1.0,1.0	1.0,1.0	0
2124	ENSG00000142046	TMEM91	chr19	+	41378280	41378519	41376532	41376854	41382771	41382904	2124	78105	0,0	79,56	2,0	298	149	0.400315	1	1.0,1.0	0.952,1.0	0.024
2126	ENSG00000142046	TMEM91	chr19	+	41383560	41383632	41382771	41382921	41383714	41384083	2126	0,2	13,23	0,0	3,8	221	149	0.320242	1	0.0,0.055	0.0,0.0	0.028
2127	ENSG00000142046	TMEM91	chr19	+	41383560	41383632	41382771	41382921	41383862	41384077	2127	2,0	17,44	0,0	39,31	221	149	1	1	0.073,0.0	0.0,0.0	0.036
2128	ENSG00000142046	TMEM91	chr19	+	41383560	41383632	41382771	41382921	41383873	41384080	2128	0,0	9,2	1,0	3,7	221	149	1	1	0.0,0.0	0.183,0.0	-0.091
2129	ENSG00000167601	AXL	chr19	+	41238469	41238609	41237943	41238154	41239163	41239314	2129	111136	2,0	85,53	0,0	289	149	1	1	0.966,1.0	1.0,1.0	-0.017
2130	ENSG00000167601	AXL	chr19	+	41239693	41239720	41239163	41239314	41242882	41243015	2130	33,33	25,35	39,22	40,38	176	149	0.220886	0.893743	0.528,0.444	0.452,0.329	0.095
2139	ENSG00000167578	RAB4B	chr19	+	40780018	40780499	40778273	40778391	40783777	40783840	2139	34,17	0,0	17,20	1,0	298	149	1	1	1.0,1.0	0.895,1.0	0.052
2140	ENSG00000167578	RAB4B	chr19	+	40783777	40783840	40778215	40778391	40786664	40786760	2140	0,0	0,8	1,0	3,2	212	149	1	1	NA,0.0	0.19,0.0	-0.095
2141	ENSG00000167578	RAB4B	chr19	+	40783777	40783840	40780018	40780499	40783920	40783973	2141	41,25	0,0	31,28	3,0	212	149	0.449455	1	1.0,1.0	0.879,1.0	0.06
2143	ENSG00000086544	ITPKC	chr19	+	40725339	40725439	40717111	40718290	40729201	40729415	2143	145173	0,9	113103	0,0	249	149	0.0101464	0.112738	1.0,0.92	1.0,1.0	-0.04
2144	ENSG00000086544	ITPKC	chr19	+	40733159	40733364	40729201	40729415	40736985	40737087	2144	210243	0,0	239144	3,0	298	149	0.807337	1	1.0,1.0	0.976,1.0	0.012
2146	ENSG00000123815	COQ8B	chr19	-	40705095	40705181	40703368	40703622	40710058	40710136	2146	1,0	0,0	0,2	0,1	235	149	1	1	1.0,NA	NA,0.559	0.441
2147	ENSG00000123815	COQ8B	chr19	-	40705324	40705447	40705095	40705181	40710058	40710136	2147	45,33	1,0	42,55	0,4	272	149	0.0925894	0.503989	0.961,1.0	1.0,0.883	0.039
2150	ENSG00000123815	COQ8B	chr19	-	40714530	40714635	40714277	40714397	40716861	40716896	2150	36,29	0,0	17,29	1,0	254	149	1	1	1.0,1.0	0.909,1.0	0.045
2153	ENSG00000090006	LTBP4	chr19	+	40607364	40607529	40606403	40606526	40608219	40608369	2153	62,64	1,0	51,54	3,1	298	149	0.0733995	0.431949	0.969,1.0	0.895,0.964	0.055
2154	ENSG00000090006	LTBP4	chr19	+	40609745	40609871	40609529	40609661	40610531	40610657	2154	50,53	3,4	80,38	2,2	275	149	0.211685	0.870159	0.9,0.878	0.956,0.911	-0.044
2155	ENSG00000090006	LTBP4	chr19	+	40611151	40611394	40610212	40610657	40611858	40611922	2155	187226	7,1	243144	2,1	298	149	0.0872357	0.483323	0.93,0.991	0.984,0.986	-0.024
2156	ENSG00000090006	LTBP4	chr19	+	40612072	40612192	40611858	40611984	40613064	40613180	2156	136138	6,11	165,98	0,1	269	149	9.13354e-06	0.000930458	0.926,0.874	1.0,0.982	-0.091
2158	ENSG00000090006	LTBP4	chr19	+	40616888	40617020	40614191	40614446	40617099	40617225	2158	174208	4,10	195154	23,13	281	149	0.000840331	0.021584	0.958,0.917	0.818,0.863	0.097
2159	ENSG00000090006	LTBP4	chr19	+	40616888	40617020	40614191	40614446	40619346	40619382	2159	114137	17,17	113,81	11,14	281	149	0.83836	1	0.78,0.81	0.845,0.754	-0.004
2160	ENSG00000090006	LTBP4	chr19	+	40616888	40617042	40614179	40614446	40619346	40619493	2160	93118	17,17	92,71	11,14	298	149	0.835299	1	0.732,0.776	0.807,0.717	-0.008
2161	ENSG00000090006	LTBP4	chr19	+	40617099	40617225	40614175	40614446	40619346	40619376	2161	99113	17,17	132,72	11,14	275	149	0.427137	1	0.759,0.783	0.867,0.736	-0.03
2162	ENSG00000090006	LTBP4	chr19	+	40617099	40617225	40616888	40617020	40619346	40619376	2162	184199	25,23	221152	24,16	275	149	0.516071	1	0.8,0.824	0.833,0.837	-0.023
2163	ENSG00000090006	LTBP4	chr19	+	40619346	40619493	40614110	40614446	40622400	40622405	2163	215266	0,2	232169	0,0	296	149	1	1	1.0,0.985	1.0,1.0	-0.008
2164	ENSG00000090006	LTBP4	chr19	+	40622949	40623021	40622400	40622667	40623603	40623732	2164	156158	5,5	225134	2,8	221	149	0.896002	1	0.955,0.955	0.987,0.919	0.002
2165	ENSG00000090006	LTBP4	chr19	+	40623935	40624082	40623603	40623732	40625856	40626006	2165	217203	2,0	237136	0,0	296	149	1	1	0.982,1.0	1.0,1.0	-0.009
2166	ENSG00000160410	SHKBP1	chr19	+	40578096	40578212	40577556	40577630	40578461	40578542	2166	39,36	0,2	64,47	1,0	265	149	0.516004	1	1.0,0.91	0.973,1.0	-0.031
2167	ENSG00000160410	SHKBP1	chr19	+	40578122	40578212	40577556	40577630	40578461	40578542	2167	41,39	0,2	72,47	1,0	239	149	0.432876	1	1.0,0.924	0.978,1.0	-0.027
2168	ENSG00000160410	SHKBP1	chr19	+	40578153	40578212	40577556	40577630	40578461	40578542	2168	142110	0,2	134117	1,0	208	149	1	1	1.0,0.975	0.99,1.0	-0.007
2169	ENSG00000160410	SHKBP1	chr19	+	40586773	40586944	40583600	40583717	40588623	40588779	2169	264250	1,0	243210	0,0	298	149	1	1	0.992,1.0	1.0,1.0	-0.004
2170	ENSG00000160410	SHKBP1	chr19	+	40588623	40588779	40586692	40586944	40590729	40590853	2170	153118	0,1	142101	0,0	298	149	1	1	1.0,0.983	1.0,1.0	-0.008
2173	ENSG00000160410	SHKBP1	chr19	+	40590243	40590422	40589081	40589178	40590729	40590806	2173	375406	5,1	319349	3,2	298	149	0.894961	1	0.974,0.995	0.982,0.989	-0.001
2174	ENSG00000160410	SHKBP1	chr19	+	40590243	40590422	40589081	40589178	40590732	40590853	2174	174198	8,5	141143	4,2	298	149	0.209277	0.863751	0.916,0.952	0.946,0.973	-0.026
2175	ENSG00000160410	SHKBP1	chr19	+	40590729	40590853	40589081	40589178	40590975	40591087	2175	318341	2,0	235277	0,0	273	149	1	1	0.989,1.0	1.0,1.0	-0.006
2176	ENSG00000160410	SHKBP1	chr19	+	40590732	40590853	40589081	40589178	40590975	40591288	2176	317330	2,0	228273	0,0	270	149	1	1	0.989,1.0	1.0,1.0	-0.006
2178	ENSG00000105223	PLD3	chr19	+	40365552	40365585	40348583	40348724	40365717	40365930	2178	0,0	7,0	1,0	0,0	182	149	1	1	0.0,NA	1.0,NA	-1
2179	ENSG00000105223	PLD3	chr19	+	40365552	40365585	40348583	40348724	40366418	40366510	2179	7,2	2,0	4,5	1,0	182	149	0.847828	1	0.741,1.0	0.766,1.0	-0.012
2180	ENSG00000105223	PLD3	chr19	+	40365552	40365585	40348703	40348768	40365717	40365930	2180	0,0	3,3	1,0	8,9	182	149	1	1	0.0,0.0	0.093,0.0	-0.046
2181	ENSG00000105223	PLD3	chr19	+	40365552	40365585	40348703	40348768	40366383	40366510	2181	0,1	2,0	0,2	0,0	182	149	1	1	0.0,1.0	NA,1.0	-0.5
2182	ENSG00000105223	PLD3	chr19	+	40365552	40365585	40348703	40348768	40366418	40366510	2182	13,3	8,8	5,4	0,4	182	149	0.126214	0.619122	0.571,0.235	1.0,0.45	-0.322
2183	ENSG00000105223	PLD3	chr19	+	40365552	40365930	40348671	40348724	40366418	40366464	2183	85,49	2,0	57,35	1,0	298	149	0.665637	1	0.955,1.0	0.966,1.0	-0.005
2184	ENSG00000105223	PLD3	chr19	+	40365552	40365930	40348689	40348768	40366418	40366464	2184	115,86	8,8	68,40	0,4	298	149	0.0699235	0.417729	0.878,0.843	1.0,0.833	-0.056
2185	ENSG00000105223	PLD3	chr19	+	40365661	40365930	40348699	40348768	40366418	40366510	2185	82,48	8,8	61,30	0,4	298	149	0.0329468	0.249834	0.837,0.75	1.0,0.789	-0.101
2186	ENSG00000105223	PLD3	chr19	+	40365717	40365930	40348506	40348724	40366418	40366464	2186	83,44	2,0	54,27	1,0	298	149	0.938031	1	0.954,1.0	0.964,1.0	-0.005
2187	ENSG00000105223	PLD3	chr19	+	40365717	40365930	40348684	40348768	40366383	40366510	2187	4,9	2,0	11,11	0,0	298	149	0.455669	1	0.5,1.0	1.0,1.0	-0.25
2188	ENSG00000105223	PLD3	chr19	+	40365717	40365930	40348684	40348768	40366418	40366464	2188	79,47	8,8	62,36	0,4	298	149	0.0172058	0.161434	0.832,0.746	1.0,0.818	-0.12
2189	ENSG00000105223	PLD3	chr19	+	40365717	40365930	40365552	40365585	40366383	40366510	2189	1,6	0,1	4,2	0,2	298	149	0.295585	1	1.0,0.75	1.0,0.333	0.209
2190	ENSG00000105223	PLD3	chr19	+	40365717	40365930	40365552	40365585	40366418	40366464	2190	76,44	13,4	55,27	5,7	298	149	0.931484	1	0.745,0.846	0.846,0.659	0.043
2191	ENSG00000105223	PLD3	chr19	+	40366609	40366684	40366383	40366510	40366772	40366803	2191	272208	2,0	242163	0,0	224	149	1	1	0.989,1.0	1.0,1.0	-0.006
2192	ENSG00000105223	PLD3	chr19	+	40366772	40366915	40366609	40366684	40369907	40370011	2192	168129	0,1	153106	0,0	292	149	1	1	1.0,0.985	1.0,1.0	-0.008
2193	ENSG00000105223	PLD3	chr19	+	40367600	40367879	40366879	40366915	40369907	40370028	2193	190193	1,3	168135	1,0	298	149	0.542513	1	0.99,0.97	0.988,1.0	-0.014
2194	ENSG00000105223	PLD3	chr19	+	40367695	40367879	40366772	40366915	40369907	40370011	2194	413426	1,3	332241	1,0	298	149	1	1	0.995,0.986	0.994,1.0	-0.007
2195	ENSG00000105223	PLD3	chr19	+	40374480	40374620	40371672	40371873	40376608	40376774	2195	695741	2,0	648732	0,0	289	149	1	1	0.994,1.0	1.0,1.0	-0.003
2197	ENSG00000160392	C19orf47	chr19	-	40333850	40333929	40328412	40328550	40336109	40336224	2197	27,35	0,0	31,24	0,1	228	149	1	1	1.0,1.0	1.0,0.94	0.03
2198	ENSG00000160392	C19orf47	chr19	-	40334834	40334904	40333850	40333929	40336109	40336224	2198	0,0	11,17	2,3	23,13	219	149	0.015999	0.15296	0.0,0.0	0.056,0.136	-0.096
2199	ENSG00000160392	C19orf47	chr19	-	40341785	40341890	40336319	40336407	40348323	40348386	2199	11,5	2,0	1,2	0,1	254	149	0.93834	1	0.763,1.0	1.0,0.54	0.111
2202	ENSG00000197782	ZNF780A	chr19	-	40090165	40090235	40084744	40084798	40090905	40090938	2202	21,20	0,7	6,9	6,2	219	149	0.0960683	0.516439	1.0,0.66	0.405,0.754	0.251
2205	ENSG00000105204	DYRK1B	chr19	-	39826951	39826987	39826671	39826867	39827284	39827425	2205	1,3	6,2	2,0	3,11	185	149	0.0903039	0.495315	0.118,0.547	0.349,0.0	0.158
2214	ENSG00000105197	TIMM50	chr19	+	39483134	39483156	39482884	39482916	39485687	39485807	2214	18,17	0,0	12,6	1,0	171	149	1	1	1.0,1.0	0.913,1.0	0.043
2215	ENSG00000105197	TIMM50	chr19	+	39485151	39485263	39483134	39483156	39485543	39485602	2215	0,0	160117	2,0	116125	261	149	1	1	0.0,0.0	0.01,0.0	-0.005
2217	ENSG00000105197	TIMM50	chr19	+	39488538	39488645	39488005	39488217	39489718	39489768	2217	534514	1,0	450504	0,0	256	149	1	1	0.997,1.0	1.0,1.0	-0.002
2218	ENSG00000196235	SUPT5H	chr19	+	39453355	39453521	39445643	39445965	39457674	39457740	2218	161135	0,1	101206	0,0	298	149	1	1	1.0,0.985	1.0,1.0	-0.008
2219	ENSG00000196235	SUPT5H	chr19	+	39458293	39458305	39457674	39457740	39458817	39458887	2219	71,86	2,0	71,87	6,0	161	149	0.0985005	0.525233	0.97,1.0	0.916,1.0	0.027
2221	ENSG00000196235	SUPT5H	chr19	+	39470376	39470523	39469562	39470274	39471356	39471503	2221	291339	1,0	279200	0,0	296	149	1	1	0.993,1.0	1.0,1.0	-0.004
2222	ENSG00000105193	RPS16	chr19	-	39433493	39433569	39433206	39433418	39433664	39433761	2222	31743265	1,2	25462509	3,0	225	149	1	1	1.0,0.999	0.998,1.0	0.001
2223	ENSG00000105193	RPS16	chr19	-	39433517	39433569	39433259	39433418	39433664	39433761	2223	31143147	1,2	24552413	3,0	201	149	1	1	1.0,0.999	0.998,1.0	0.001
2224	ENSG00000105193	RPS16	chr19	-	39433521	39433569	39433136	39433418	39433664	39433761	2224	1028411486	1,2	87899202	3,0	197	149	1	1	1.0,1.0	1.0,1.0	0
2225	ENSG00000105193	RPS16	chr19	-	39433664	39433761	39433222	39433569	39435606	39435705	2225	1227413333	0,0	1020610345	2,0	246	149	1	1	1.0,1.0	1.0,1.0	0
2227	ENSG00000006712	PAF1	chr19	-	39389639	39389761	39389479	39389546	39390068	39390161	2227	246296	0,1	289231	0,0	271	149	1	1	1.0,0.994	1.0,1.0	-0.003
2228	ENSG00000006712	PAF1	chr19	-	39390259	39390289	39389885	39390161	39390817	39391082	2228	138150	1,0	142139	0,4	179	149	0.579319	1	0.991,1.0	1.0,0.967	0.012
2232	ENSG00000130669	PAK4	chr19	+	39168229	39168302	39125833	39125919	39169531	39169757	2232	57,34	11,10	64,21	16,18	222	149	0.134479	0.649011	0.777,0.695	0.729,0.439	0.152
2233	ENSG00000130669	PAK4	chr19	+	39168229	39168312	39125797	39125919	39169531	39169757	2233	43,30	11,10	47,11	16,18	232	149	0.0776216	0.447152	0.715,0.658	0.654,0.282	0.219
2234	ENSG00000130669	PAK4	chr19	+	39168624	39168840	39168229	39168302	39169531	39169757	2234	0,2	42,25	0,0	39,18	298	149	1	1	0.0,0.038	0.0,0.0	0.019
2236	ENSG00000130669	PAK4	chr19	+	39172917	39173106	39169531	39169757	39173575	39174010	2236	68,62	5,0	51,48	0,0	298	149	0.0364706	0.268035	0.872,1.0	1.0,1.0	-0.064
2237	ENSG00000130669	PAK4	chr19	+	39172917	39173376	39169531	39169757	39173575	39174010	2237	163120	5,0	97,96	0,0	298	149	0.263898	1	0.942,1.0	1.0,1.0	-0.029
2241	ENSG00000269190	FBXO17	chr19	-	38944968	38945104	38941400	38942751	38946471	38946567	2241	90109	4,0	78,70	0,2	285	149	0.439172	1	0.922,1.0	1.0,0.948	-0.013
2242	ENSG00000269190	FBXO17	chr19	-	38946471	38946567	38944727	38945104	38948566	38948603	2242	58,75	0,2	37,38	0,0	245	149	0.516486	1	1.0,0.958	1.0,1.0	-0.021
2243	ENSG00000269190	FBXO17	chr19	-	38946471	38946605	38944968	38945104	38948566	38948678	2243	34,47	0,2	23,22	0,0	283	149	0.373346	1	1.0,0.925	1.0,1.0	-0.037
2244	ENSG00000269547	AC011455.2	chr19	-	38915840	38915906	38915403	38915749	38916036	38916129	2244	101105	0,0	111,84	5,0	215	149	0.237353	0.935651	1.0,1.0	0.939,1.0	0.03
2245	ENSG00000269547	AC011455.2	chr19	-	38918093	38918139	38917920	38918008	38918421	38918530	2245	123124	2,0	100114	0,0	195	149	1	1	0.979,1.0	1.0,1.0	-0.01
2249	ENSG00000068903	SIRT2	chr19	-	38889253	38889323	38889086	38889155	38889688	38889745	2249	0,1	49,63	1,0	56,25	219	149	1	1	0.0,0.011	0.012,0.0	-0.001
2250	ENSG00000068903	SIRT2	chr19	-	38890564	38890662	38890102	38890144	38893413	38893527	2250	0,0	35,25	0,1	18,11	247	149	1	1	0.0,0.0	0.0,0.052	-0.026
2253	ENSG00000068903	SIRT2	chr19	-	38898378	38898425	38893818	38893867	38899505	38899618	2253	1,6	11,24	0,4	12,11	196	149	0.631851	1	0.065,0.16	0.0,0.217	0.004
2259	ENSG00000104824	HNRNPL	chr19	-	38841612	38841682	38840487	38840559	38843841	38843914	2259	5,6	600507	5,3	626404	219	149	1	1	0.006,0.008	0.005,0.005	0.002
2260	ENSG00000104823	ECH1	chr19	-	38816283	38816355	38815856	38816007	38816452	38816523	2260	590642	2,0	553451	3,0	221	149	1	1	0.995,1.0	0.992,1.0	0.002
2270	ENSG00000196218	RYR1	chr19	+	38570606	38570693	38567772	38567917	38572018	38572270	2270	2,0	0,0	0,0	4,0	236	149	1	1	1.0,NA	0.0,NA	1
2281	ENSG00000105738	SIPA1L3	chr19	+	38029088	38029156	37907207	37907358	38081255	38081448	2281	9,10	0,2	18,2	0,0	217	149	0.815999	1	1.0,0.774	1.0,1.0	-0.113
2282	ENSG00000105738	SIPA1L3	chr19	+	38142572	38142710	38141183	38141435	38152839	38152967	2282	70,47	1,0	60,31	0,0	287	149	1	1	0.973,1.0	1.0,1.0	-0.014
2287	ENSG00000189144	ZNF573	chr19	-	37770406	37770597	37770004	37770097	37771563	37771696	2287	1,0	0,2	0,2	1,0	298	149	0.376347	1	1.0,0.0	0.0,1.0	0
2290	ENSG00000189144	ZNF573	chr19	-	37772937	37772982	37771563	37771696	37773660	37773751	2290	0,0	2,4	1,0	0,2	194	149	1	1	0.0,0.0	1.0,0.0	-0.5
2291	ENSG00000189144	ZNF573	chr19	-	37773660	37773751	37771563	37771696	37779543	37779553	2291	2,6	1,2	0,2	0,0	240	149	1	1	0.554,0.651	NA,1.0	-0.397
2305	ENSG00000181666	ZNF875	chr19	+	37324795	37324936	37324207	37324265	37347189	37347196	2305	2,6	0,0	5,3	1,2	290	149	0.014341	0.142658	1.0,1.0	0.72,0.435	0.422
2307	ENSG00000181666	ZNF875	chr19	+	37335168	37335257	37334655	37334782	37344933	37345021	2307	0,0	0,1	0,1	0,0	238	149	1	1	NA,0.0	NA,1.0	-1
2321	ENSG00000181666	ZNF875	chr19	+	37347189	37347316	37324207	37324265	37347776	37347810	2321	4,6	2,0	8,3	1,0	276	149	0.493738	1	0.519,1.0	0.812,1.0	-0.146
2324	ENSG00000181666	ZNF875	chr19	+	37357961	37358039	37347562	37347872	37358540	37358661	2324	0,1	0,0	0,0	2,0	227	149	1	1	NA,1.0	0.0,NA	1
2326	ENSG00000181666	ZNF875	chr19	+	37357961	37358039	37347562	37347872	37362108	37364445	2326	0,2	10,4	2,0	5,6	227	149	0.721015	1	0.0,0.247	0.208,0.0	0.02
2327	ENSG00000181666	ZNF875	chr19	+	37358540	37358661	37347776	37347872	37362108	37362274	2327	0,0	10,4	2,0	5,6	270	149	0.820853	1	0.0,0.0	0.181,0.0	-0.09
2330	ENSG00000181666	ZNF875	chr19	+	37359425	37359546	37347776	37347872	37362108	37362146	2330	0,0	10,4	4,0	5,6	270	149	0.0323986	0.247332	0.0,0.0	0.306,0.0	-0.153
2345	ENSG00000245680	ZNF585B	chr19	-	37199399	37199497	37198938	37199054	37207039	37207254	2345	0,0	1,0	1,0	0,0	247	149	1	1	0.0,NA	1.0,NA	-1
2348	ENSG00000196967	ZNF585A	chr19	-	37165594	37165696	37156228	37156355	37169838	37170054	2348	28,23	0,2	23,10	0,0	251	149	0.704883	1	1.0,0.872	1.0,1.0	-0.064
2364	ENSG00000233527	ZNF529-AS1	chr19	+	36594155	36594299	36593845	36593931	36594441	36594694	2364	10,2	5,6	3,6	2,2	293	149	0.276703	1	0.504,0.145	0.433,0.604	-0.194
2365	ENSG00000232677	LINC00665	chr19	-	36316177	36316348	36315173	36316070	36321299	36321357	2365	2,0	3,6	2,0	7,0	298	149	1	1	0.25,0.0	0.125,NA	0
2366	ENSG00000232677	LINC00665	chr19	-	36322129	36322225	36321992	36322030	36330252	36330327	2366	0,9	5,1	6,1	0,2	245	149	0.160285	0.72928	0.0,0.846	1.0,0.233	-0.194
2367	ENSG00000232677	LINC00665	chr19	-	36322129	36322384	36321992	36322030	36330252	36330492	2367	0,7	5,1	4,1	0,2	298	149	0.227519	0.91062	0.0,0.778	1.0,0.2	-0.211
2368	ENSG00000232677	LINC00665	chr19	-	36326052	36327225	36324925	36325764	36330252	36330492	2368	2,1	4,5	5,5	2,18	298	149	0.198299	0.83526	0.2,0.091	0.556,0.122	-0.194
2369	ENSG00000232677	LINC00665	chr19	-	36326289	36327225	36324923	36325764	36330252	36330492	2369	2,1	4,5	5,5	2,18	298	149	0.198299	0.83526	0.2,0.091	0.556,0.122	-0.194
2370	ENSG00000232677	LINC00665	chr19	-	36326481	36327225	36324925	36325764	36330252	36330492	2370	2,1	4,5	5,6	2,18	298	149	0.16013	0.728836	0.2,0.091	0.556,0.143	-0.204
2372	ENSG00000196357	ZNF565	chr19	-	36201976	36202050	36194826	36195156	36214887	36215081	2372	2,6	0,0	0,0	4,0	223	149	1	1	1.0,1.0	0.0,NA	1
2376	ENSG00000105254	TBCB	chr19	+	36124249	36124363	36121526	36121718	36125450	36125523	2376	2,0	294338	2,0	328331	263	149	1	1	0.004,0.0	0.003,0.0	0.001
2380	ENSG00000075702	WDR62	chr19	+	36091401	36091465	36091199	36091311	36092688	36092811	2380	25,30	0,0	20,13	3,3	213	149	0.000284707	0.0105162	1.0,1.0	0.823,0.752	0.213
2381	ENSG00000075702	WDR62	chr19	+	36100747	36100875	36099398	36099617	36101213	36101317	2381	41,48	0,0	35,33	1,0	277	149	1	1	1.0,1.0	0.95,1.0	0.025
2382	ENSG00000075702	WDR62	chr19	+	36101663	36101774	36101213	36101317	36102013	36102151	2382	50,45	4,6	38,43	2,0	260	149	0.0050296	0.0713811	0.878,0.811	0.916,1.0	-0.113
2383	ENSG00000248101	AC002116.1	chr19	-	36011403	36011464	36010566	36011077	36013020	36013089	2383	24,40	0,2	45,26	0,0	210	149	0.302636	1	1.0,0.934	1.0,1.0	-0.033
2384	ENSG00000167604	NFKBID	chr19	-	35890577	35890696	35890373	35890490	35895979	35896128	2384	6,4	9,19	0,0	2,5	268	149	0.000443578	0.0140869	0.27,0.105	0.0,0.0	0.188
2387	ENSG00000105290	APLP1	chr19	+	35878081	35878108	35877717	35877825	35878583	35878654	2387	11,11	4,9	4,0	2,8	176	149	0.0563264	0.360743	0.7,0.509	0.629,0.0	0.29
2388	ENSG00000105290	APLP1	chr19	+	35878084	35878108	35877717	35877825	35878583	35878654	2388	24,26	4,9	7,5	2,8	173	149	0.125869	0.617987	0.838,0.713	0.751,0.35	0.225
2394	ENSG00000267796	LIN37	chr19	+	35752803	35752833	35752433	35752484	35752913	35752999	2394	37,46	6,0	38,31	0,0	179	149	0.00991597	0.110902	0.837,1.0	1.0,1.0	-0.082
2395	ENSG00000267120	AD000671.2	chr19	-	35739709	35740088	35739251	35739626	35740379	35740564	2395	21,25	0,2	20,10	8,2	298	149	0.000503718	0.0153877	1.0,0.862	0.556,0.714	0.296
2396	ENSG00000161265	U2AF1L4	chr19	-	35744625	35744738	35744069	35744421	35745124	35745176	2396	14,12	2,0	18,20	8,4	262	149	0.00562074	0.0764803	0.799,1.0	0.561,0.74	0.249
2397	ENSG00000267120	AD000671.2	chr19	-	35745124	35745212	35744625	35744738	35745347	35745432	2397	2,0	2,0	2,5	0,0	237	149	1	1	0.386,NA	1.0,1.0	-0.614
2398	ENSG00000272333	KMT2B	chr19	+	35719468	35719541	35717972	35718381	35719783	35721804	2398	27,14	0,0	46,22	1,0	222	149	1	1	1.0,1.0	0.969,1.0	0.016
2400	ENSG00000272333	KMT2B	chr19	+	35733596	35733686	35732214	35733508	35733762	35733872	2400	36,32	5,3	41,25	0,0	239	149	0.000175457	0.00761152	0.818,0.869	1.0,1.0	-0.157
2402	ENSG00000126267	COX6B1	chr19	+	35651232	35651349	35648322	35648403	35654570	35654671	2402	19342135	0,0	17151973	6,0	266	149	1	1	1.0,1.0	0.994,1.0	0.003
2403	ENSG00000126267	COX6B1	chr19	+	35654570	35654671	35651232	35651349	35658593	35658726	2403	26072787	12,23	21562464	4,12	250	149	0.793654	1	0.992,0.986	0.997,0.992	-0.005
2406	ENSG00000126254	RBM42	chr19	+	35632935	35633001	35631330	35631405	35633076	35633252	2406	178120	2,0	165130	1,0	215	149	1	1	0.984,1.0	0.991,1.0	-0.004
2407	ENSG00000126254	RBM42	chr19	+	35632935	35633001	35631330	35631405	35633097	35633252	2407	57,62	44,73	62,54	46,54	215	149	0.61362	1	0.473,0.371	0.483,0.409	-0.024
2408	ENSG00000126254	RBM42	chr19	+	35632935	35633001	35631330	35631405	35633100	35633252	2408	46,45	0,0	60,47	0,2	215	149	0.455437	1	1.0,1.0	1.0,0.942	0.029
2411	ENSG00000249115	HAUS5	chr19	+	35618070	35618195	35617854	35617912	35618568	35618699	2411	14,13	0,0	19,13	2,0	274	149	0.710038	1	1.0,1.0	0.838,1.0	0.081
2416	ENSG00000161249	DMKN	chr19	-	35497646	35497681	35497219	35497538	35498597	35498763	2416	17,12	27,50	14,21	16,19	184	149	0.0113861	0.121882	0.338,0.163	0.415,0.472	-0.193
2417	ENSG00000161249	DMKN	chr19	-	35497646	35497681	35497219	35497538	35498715	35498763	2417	32,45	134147	21,33	102142	184	149	0.31921	1	0.162,0.199	0.143,0.158	0.03
2418	ENSG00000161249	DMKN	chr19	-	35498597	35498763	35497219	35497538	35498873	35498897	2418	140161	0,0	96112	0,1	298	149	1	1	1.0,1.0	1.0,0.982	0.009
2419	ENSG00000161249	DMKN	chr19	-	35498715	35498763	35497219	35497538	35498873	35498897	2419	198197	0,0	145188	0,1	197	149	1	1	1.0,1.0	1.0,0.993	0.004
2421	ENSG00000161249	DMKN	chr19	-	35500377	35500419	35499928	35500029	35500532	35500580	2421	52,51	122,82	43,55	83,81	191	149	0.445809	1	0.25,0.327	0.288,0.346	-0.028
2422	ENSG00000161249	DMKN	chr19	-	35502135	35502183	35499957	35500580	35505717	35505765	2422	58,47	0,5	46,46	1,4	197	149	0.811054	1	1.0,0.877	0.972,0.897	0.004
2423	ENSG00000161249	DMKN	chr19	-	35502829	35502886	35502135	35502183	35505717	35505765	2423	237209	6,3	222151	9,3	206	149	0.297267	1	0.966,0.981	0.947,0.973	0.014
2424	ENSG00000161249	DMKN	chr19	-	35505717	35505765	35500532	35500580	35510183	35510252	2424	2,1	0,1	3,4	0,0	197	149	1	1	1.0,0.431	1.0,1.0	-0.284
2425	ENSG00000161249	DMKN	chr19	-	35505717	35505765	35503303	35503447	35509910	35509961	2425	70151	0,3	55,66	0,0	197	149	0.595882	1	1.0,0.974	1.0,1.0	-0.013
2426	ENSG00000161249	DMKN	chr19	-	35505938	35505986	35505717	35505765	35508204	35508240	2426	160139	1,0	136116	0,0	197	149	1	1	0.992,1.0	1.0,1.0	-0.004
2427	ENSG00000161249	DMKN	chr19	-	35505938	35505986	35505717	35505765	35509910	35509961	2427	287263	0,2	200182	2,0	197	149	1	1	1.0,0.99	0.987,1.0	0.001
2428	ENSG00000161249	DMKN	chr19	-	35505938	35505986	35505717	35505765	35510183	35510249	2428	439483	3,8	245259	8,4	197	149	0.135765	0.65313	0.991,0.979	0.959,0.98	0.015
2429	ENSG00000161249	DMKN	chr19	-	35505938	35506049	35505717	35505765	35509910	35509961	2429	144129	0,2	109,92	2,0	260	149	1	1	1.0,0.974	0.969,1.0	0.003
2430	ENSG00000161249	DMKN	chr19	-	35505938	35506049	35505717	35505765	35510183	35510231	2430	144129	3,8	107,92	8,4	260	149	0.376949	1	0.965,0.902	0.885,0.929	0.026
2431	ENSG00000161249	DMKN	chr19	-	35506125	35506185	35505938	35505986	35506509	35506665	2431	6,3	4,1	7,11	0,0	209	149	3.72407e-05	0.00258405	0.517,0.681	1.0,1.0	-0.401
2432	ENSG00000161249	DMKN	chr19	-	35506125	35506185	35505938	35505986	35507457	35507511	2432	6,3	4,8	8,12	7,4	209	149	0.166153	0.745213	0.517,0.211	0.449,0.681	-0.201
2433	ENSG00000161249	DMKN	chr19	-	35506125	35506185	35505938	35505986	35508204	35508240	2433	10,4	29,26	10,14	35,29	209	149	0.283102	1	0.197,0.099	0.169,0.256	-0.065
2434	ENSG00000161249	DMKN	chr19	-	35506125	35506185	35505938	35505986	35509910	35509961	2434	7,3	157152	10,15	103,96	209	149	0.000212933	0.00857826	0.031,0.014	0.065,0.1	-0.06
2435	ENSG00000161249	DMKN	chr19	-	35506125	35506185	35505938	35505986	35510183	35510252	2435	12,13	313376	7,22	146172	209	149	0.00283304	0.0481848	0.027,0.024	0.033,0.084	-0.033
2436	ENSG00000161249	DMKN	chr19	-	35506478	35506665	35506125	35506185	35509910	35509961	2436	2,1	1,0	0,0	5,4	298	149	0.000430082	0.0138769	0.5,1.0	0.0,0.0	0.75
2437	ENSG00000161249	DMKN	chr19	-	35506478	35506665	35506125	35506185	35510183	35510398	2437	0,0	6,10	3,0	2,11	298	149	0.183401	0.7917	0.0,0.0	0.429,0.0	-0.214
2438	ENSG00000161249	DMKN	chr19	-	35506509	35506665	35505938	35505986	35508204	35508240	2438	4,1	29,26	0,0	35,29	298	149	0.175868	0.771425	0.065,0.019	0.0,0.0	0.042
2439	ENSG00000161249	DMKN	chr19	-	35506509	35506665	35505938	35505986	35510183	35510252	2439	4,1	313376	3,0	146172	298	149	1	1	0.006,0.001	0.01,0.0	-0.002
2440	ENSG00000161249	DMKN	chr19	-	35506509	35506665	35506125	35506185	35508204	35508240	2440	0,0	4,1	2,0	5,3	298	149	0.749381	1	0.0,0.0	0.167,0.0	-0.084
2441	ENSG00000161249	DMKN	chr19	-	35506509	35506665	35506125	35506185	35510183	35510252	2441	0,0	6,10	5,0	2,11	298	149	0.0162247	0.154629	0.0,0.0	0.556,0.0	-0.278
2442	ENSG00000161249	DMKN	chr19	-	35507457	35507511	35505938	35505986	35508204	35508240	2442	1,8	29,26	14,11	35,29	203	149	0.0304419	0.238142	0.025,0.184	0.227,0.218	-0.118
2443	ENSG00000161249	DMKN	chr19	-	35507457	35507511	35505938	35505986	35510183	35510211	2443	1,3	313376	1,4	146172	203	149	1	1	0.002,0.006	0.005,0.017	-0.007
2444	ENSG00000161249	DMKN	chr19	-	35507457	35507511	35506125	35506185	35508204	35508240	2444	0,1	4,1	12,12	5,3	203	149	0.00010728	0.00549532	0.0,0.423	0.638,0.746	-0.48
2445	ENSG00000161249	DMKN	chr19	-	35507457	35507511	35506125	35506185	35510183	35510211	2445	0,0	6,10	1,0	2,11	203	149	1	1	0.0,0.0	0.268,0.0	-0.134
2446	ENSG00000161249	DMKN	chr19	-	35508204	35508240	35505717	35505765	35509910	35509961	2446	7,3	0,2	7,7	2,0	185	149	0.710584	1	1.0,0.547	0.738,1.0	-0.095
2447	ENSG00000161249	DMKN	chr19	-	35508204	35508240	35505717	35505765	35510183	35510211	2447	2,2	3,8	3,1	8,4	185	149	0.912778	1	0.349,0.168	0.232,0.168	0.058
2448	ENSG00000161249	DMKN	chr19	-	35508204	35508240	35505938	35505986	35509910	35509961	2448	29,23	157152	30,20	103,96	185	149	0.100979	0.534013	0.13,0.109	0.19,0.144	-0.047
2449	ENSG00000161249	DMKN	chr19	-	35508204	35508240	35505938	35505986	35510183	35510211	2449	14,11	313376	22,21	146172	185	149	1.51075e-06	0.000263412	0.035,0.023	0.108,0.09	-0.07
2450	ENSG00000161249	DMKN	chr19	-	35508204	35508240	35506125	35506185	35509910	35509961	2450	10,4	1,0	12,7	5,4	185	149	0.000458903	0.0143902	0.89,1.0	0.659,0.585	0.323
2451	ENSG00000161249	DMKN	chr19	-	35508204	35508240	35506125	35506185	35510183	35510211	2451	2,3	6,10	5,2	2,11	185	149	0.500498	1	0.212,0.195	0.668,0.128	-0.195
2452	ENSG00000161249	DMKN	chr19	-	35508204	35508240	35506509	35506665	35509910	35509961	2452	6,3	2,1	7,7	0,0	185	149	0.0155575	0.150255	0.707,0.707	1.0,1.0	-0.293
2453	ENSG00000161249	DMKN	chr19	-	35508204	35508240	35506509	35506665	35510183	35510211	2453	1,2	0,0	3,1	3,0	185	149	0.0435544	0.302909	1.0,1.0	0.446,1.0	0.277
2454	ENSG00000161249	DMKN	chr19	-	35508204	35508240	35507457	35507511	35510183	35510211	2454	1,3	0,2	3,1	0,4	185	149	0.270512	1	1.0,0.547	1.0,0.168	0.19
2455	ENSG00000161249	DMKN	chr19	-	35509910	35509961	35505717	35505765	35510183	35510211	2455	59,61	3,8	64,44	8,4	200	149	0.667708	1	0.936,0.85	0.856,0.891	0.02
2456	ENSG00000161249	DMKN	chr19	-	35509910	35509961	35505938	35505986	35510183	35510211	2456	203201	313376	163135	146172	200	149	0.00293539	0.0493837	0.326,0.285	0.454,0.369	-0.106
2457	ENSG00000161249	DMKN	chr19	-	35509910	35509961	35505938	35506049	35510183	35510211	2457	61,59	2,0	64,44	0,0	200	149	0.615884	1	0.958,1.0	1.0,1.0	-0.021
2458	ENSG00000161249	DMKN	chr19	-	35509910	35509961	35506125	35506185	35510183	35510211	2458	60,59	6,10	67,47	2,11	200	149	0.661391	1	0.882,0.815	0.961,0.761	-0.012
2459	ENSG00000161249	DMKN	chr19	-	35509910	35509961	35506478	35506665	35510183	35510211	2459	61,60	0,0	62,44	3,0	200	149	0.499313	1	1.0,1.0	0.939,1.0	0.03
2460	ENSG00000161249	DMKN	chr19	-	35509910	35509961	35508204	35508240	35510183	35510211	2460	88,81	6,7	104,72	15,18	200	149	0.00707719	0.0889966	0.916,0.896	0.838,0.749	0.113
2464	ENSG00000105698	USF2	chr19	+	35269802	35270003	35269445	35269699	35270446	35270517	2464	317314	34,18	314198	13,11	298	149	0.0311635	0.240809	0.823,0.897	0.924,0.9	-0.052
2465	ENSG00000105698	USF2	chr19	+	35270446	35270597	35269802	35270003	35270717	35270805	2465	479495	0,0	406307	0,1	298	149	1	1	1.0,1.0	1.0,0.994	0.003
2467	ENSG00000105698	USF2	chr19	+	35275782	35275900	35271082	35271141	35278697	35278792	2467	0,1	282337	10,0	283288	267	149	0.8257	1	0.0,0.002	0.019,0.0	-0.009
2468	ENSG00000105699	LSR	chr19	+	35258944	35259064	35250314	35250659	35266358	35266532	2468	137151	3,0	92,78	0,3	269	149	0.729479	1	0.962,1.0	1.0,0.935	0.013
2469	ENSG00000105699	LSR	chr19	+	35261924	35261981	35258944	35259064	35262545	35262692	2469	5,6	41,39	2,0	23,28	206	149	0.0129085	0.133047	0.081,0.1	0.059,0.0	0.061
2470	ENSG00000105699	LSR	chr19	+	35261924	35261981	35258944	35259064	35266358	35266427	2470	5,5	54,54	0,6	28,30	206	149	0.773743	1	0.063,0.063	0.0,0.126	0
2471	ENSG00000105699	LSR	chr19	+	35262545	35262692	35258944	35259064	35266358	35266532	2471	99,80	54,54	55,54	28,30	296	149	0.571632	1	0.48,0.427	0.497,0.475	-0.032
2472	ENSG00000105699	LSR	chr19	+	35262545	35262692	35261924	35261981	35266358	35266532	2472	60,44	2,3	34,26	0,6	296	149	0.518899	1	0.938,0.881	1.0,0.686	0.067
2473	ENSG00000105699	LSR	chr19	+	35266678	35266738	35266358	35266532	35266835	35266967	2473	103132	0,6	102,72	0,0	209	149	0.122499	0.607136	1.0,0.94	1.0,1.0	-0.03
2486	ENSG00000089356	FXYD3	chr19	+	35119167	35119251	35116261	35116359	35119362	35119416	2486	0,13	27,44	6,11	26,29	233	149	0.166175	0.745213	0.0,0.159	0.129,0.195	-0.083
2487	ENSG00000089356	FXYD3	chr19	+	35122917	35122954	35122677	35122839	35123270	35123308	2487	117153	0,0	156116	2,0	186	149	1	1	1.0,1.0	0.984,1.0	0.008
2489	ENSG00000089351	GRAMD1A	chr19	+	35009422	35009443	35009118	35009329	35009887	35009972	2489	97,88	1,0	79,68	0,0	170	149	1	1	0.988,1.0	1.0,1.0	-0.006
2490	ENSG00000089351	GRAMD1A	chr19	+	35013255	35013368	35011473	35011554	35013540	35013691	2490	131164	14,4	111,73	9,0	262	149	0.4531	1	0.842,0.959	0.875,1.0	-0.037
2491	ENSG00000089351	GRAMD1A	chr19	+	35021950	35022038	35021690	35021864	35023235	35023343	2491	399348	2,0	238236	0,0	237	149	1	1	0.992,1.0	1.0,1.0	-0.004
2500	ENSG00000153896	ZNF599	chr19	-	34772335	34772473	34769428	34769555	34772823	34773191	2500	5,4	6,7	10,9	8,5	287	149	0.152107	0.704225	0.302,0.229	0.394,0.483	-0.173
2503	ENSG00000126249	PDCD2L	chr19	+	34404648	34404815	34404398	34404538	34404929	34404990	2503	69,63	2,0	100,55	0,0	298	149	0.390396	1	0.945,1.0	1.0,1.0	-0.028
2504	ENSG00000126249	PDCD2L	chr19	+	34404648	34404990	34404424	34404538	34409160	34409510	2504	56,45	0,2	58,21	0,0	298	149	0.505032	1	1.0,0.918	1.0,1.0	-0.041
2505	ENSG00000126249	PDCD2L	chr19	+	34404929	34404990	34404398	34404538	34409160	34409510	2505	20,19	0,2	23,11	0,0	210	149	0.673007	1	1.0,0.871	1.0,1.0	-0.065
2506	ENSG00000126249	PDCD2L	chr19	+	34421518	34421667	34413736	34413847	34425989	34426150	2506	192152	0,0	193139	2,0	298	149	1	1	1.0,1.0	0.98,1.0	0.01
2508	ENSG00000166398	KIAA0355	chr19	+	34333703	34333801	34330188	34330347	34339866	34339992	2508	2,14	0,1	0,8	0,0	247	149	1	1	1.0,0.894	NA,1.0	-0.053
2509	ENSG00000166398	KIAA0355	chr19	+	34351513	34351592	34348461	34349153	34352646	34352831	2509	2,12	0,0	13,4	1,0	228	149	1	1	1.0,1.0	0.895,1.0	0.052
2510	ENSG00000257103	LSM14A	chr19	+	34195218	34195320	34194477	34194641	34196633	34196666	2510	0,2	38103	0,0	72,29	251	149	1	1	0.0,0.011	0.0,0.0	0.005
2512	ENSG00000257103	LSM14A	chr19	+	34215123	34215300	34208195	34209051	34215595	34215661	2512	70117	7,16	79,64	11,2	298	149	0.34569	1	0.833,0.785	0.782,0.941	-0.052
2513	ENSG00000257103	LSM14A	chr19	+	34226407	34226464	34221349	34221738	34227364	34227617	2513	29,22	46,47	19,10	64,33	206	149	0.0315391	0.242884	0.313,0.253	0.177,0.18	0.105
2517	ENSG00000121289	CEP89	chr19	-	32887751	32887841	32881843	32882013	32899856	32899998	2517	46,27	1,0	62,38	0,0	239	149	1	1	0.966,1.0	1.0,1.0	-0.017
2520	ENSG00000121289	CEP89	chr19	-	32926933	32926984	32926189	32926273	32931428	32931571	2520	13,5	0,0	17,12	0,4	200	149	0.0247487	0.20631	1.0,1.0	1.0,0.691	0.155
2521	ENSG00000121289	CEP89	chr19	-	32937012	32937120	32933450	32933669	32937630	32937673	2521	0,1	11,20	11,4	18,4	257	149	1.97424e-06	0.000319639	0.0,0.028	0.262,0.367	-0.3
2524	ENSG00000105186	ANKRD27	chr19	-	32602014	32602126	32599971	32600050	32604262	32604424	2524	35,46	0,3	68,35	0,0	261	149	0.522416	1	1.0,0.897	1.0,1.0	-0.051
2527	ENSG00000105186	ANKRD27	chr19	-	32646458	32646615	32644324	32644479	32649681	32649792	2527	15,31	0,1	15,19	4,2	298	149	0.000655819	0.0184317	1.0,0.939	0.652,0.826	0.231
2528	ENSG00000105186	ANKRD27	chr19	-	32658913	32659045	32649681	32649792	32675070	32675147	2528	4,29	0,0	28,10	1,0	281	149	1	1	1.0,1.0	0.937,1.0	0.031
2529	ENSG00000105185	PDCD5	chr19	+	32584949	32585011	32582194	32582232	32585815	32585907	2529	11511102	0,1	12291118	0,0	211	149	1	1	1.0,0.999	1.0,1.0	0
2530	ENSG00000105185	PDCD5	chr19	+	32584954	32585011	32582194	32582232	32585815	32585907	2530	264264	0,1	266282	0,0	206	149	1	1	1.0,0.995	1.0,1.0	-0.002
2533	ENSG00000105185	PDCD5	chr19	+	32586857	32586929	32585815	32585907	32587252	32587414	2533	10201221	0,4	12191220	0,0	221	149	1	1	1.0,0.995	1.0,1.0	-0.002
2534	ENSG00000168813	ZNF507	chr19	+	32347244	32347338	32345609	32345783	32352828	32354957	2534	8,5	7,1	2,4	6,0	243	149	0.822519	1	0.412,0.754	0.17,1.0	-0.002
2587	ENSG00000105176	URI1	chr19	+	29971192	29971227	29942238	29942664	29985222	29985301	2587	22,19	5,11	63,12	20,6	184	149	0.920086	1	0.781,0.583	0.718,0.618	0.014
2591	ENSG00000105173	CCNE1	chr19	+	29812531	29812578	29811990	29812152	29812688	29812776	2591	2,2	0,0	11,4	2,0	196	149	0.7401	1	1.0,1.0	0.807,1.0	0.097
2592	ENSG00000105173	CCNE1	chr19	+	29820701	29820848	29817405	29817541	29821721	29821768	2592	26,16	0,0	43,26	2,0	296	149	0.402975	1	1.0,1.0	0.915,1.0	0.042
2593	ENSG00000105173	CCNE1	chr19	+	29821995	29822130	29821721	29821817	29822239	29822351	2593	25,27	0,2	45,18	0,0	284	149	0.625683	1	1.0,0.876	1.0,1.0	-0.062
2594	ENSG00000131943	C19orf12	chr19	-	29705273	29705394	29702841	29702977	29708253	29708423	2594	0,2	1,1	0,0	1,0	270	149	1	1	0.0,0.525	0.0,NA	0.263
2596	ENSG00000131943	C19orf12	chr19	-	29708253	29708423	29698885	29702977	29715124	29715224	2596	3,5	2,3	17,2	2,0	298	149	0.00538669	0.074488	0.429,0.455	0.81,1.0	-0.463
2598	ENSG00000105171	POP4	chr19	+	29610319	29610632	29608656	29608709	29611861	29611939	2598	43,40	2,0	73,35	0,0	298	149	0.45924	1	0.915,1.0	1.0,1.0	-0.042
2599	ENSG00000105171	POP4	chr19	+	29610408	29610632	29608656	29608709	29611861	29611939	2599	81,80	2,0	121,63	0,0	298	149	0.511359	1	0.953,1.0	1.0,1.0	-0.024
2610	ENSG00000267575	AC006504.5	chr19	+	27797753	27798176	27793430	27793650	27805604	27805811	2610	17,17	1,1	20,18	2,0	298	149	0.475934	1	0.895,0.895	0.833,1.0	-0.021
2612	ENSG00000213096	AC092279.1	chr19	+	24091900	24092015	24087175	24087337	24105939	24106066	2612	0,4	2,0	0,0	6,0	264	149	1	1	0.0,1.0	0.0,NA	0.5
2619	ENSG00000268362	AC092279.2	chr19	+	24042442	24042722	24033445	24033621	24046183	24046279	2619	0,2	0,0	0,0	10,0	298	149	1	1	NA,1.0	0.0,NA	1
2651	ENSG00000188493	C19orf54	chr19	-	40741693	40741864	40740855	40741439	40742514	40742770	2651	2,9	0,0	4,4	2,0	298	149	0.458861	1	1.0,1.0	0.5,1.0	0.25
2652	ENSG00000188493	C19orf54	chr19	-	40742072	40742189	40741790	40741864	40742514	40742770	2652	3,1	2,0	3,1	1,0	266	149	0.413597	1	0.457,1.0	0.627,1.0	-0.085
2653	ENSG00000188493	C19orf54	chr19	-	40742072	40742189	40741790	40741864	40743914	40743981	2653	2,1	0,0	2,1	2,0	266	149	0.326189	1	1.0,1.0	0.359,1.0	0.321
2654	ENSG00000188493	C19orf54	chr19	-	40742514	40742770	40741693	40741864	40743914	40743975	2654	2,0	0,0	1,2	2,0	298	149	1	1	1.0,NA	0.2,1.0	0.4
2656	ENSG00000188493	C19orf54	chr19	-	40745129	40745198	40744558	40744683	40749480	40749553	2656	14,0	2,0	19,12	0,0	218	149	1	1	0.827,NA	1.0,1.0	-0.173
2678	ENSG00000105750	ZNF85	chr19	+	20934023	20934150	20923221	20923403	20948743	20950302	2678	9,2	0,0	7,12	4,0	276	149	0.00871945	0.102272	1.0,1.0	0.486,1.0	0.257
2679	ENSG00000105750	ZNF85	chr19	+	20934948	20935047	20923303	20923403	20942800	20943726	2679	2,4	3,5	3,15	0,2	248	149	0.000150565	0.006837	0.286,0.325	1.0,0.818	-0.604
2680	ENSG00000105750	ZNF85	chr19	+	20934948	20935047	20923303	20923403	20948743	20949093	2680	3,0	0,0	0,0	4,0	248	149	1	1	1.0,NA	0.0,NA	1
2698	ENSG00000266904	LINC00663	chr19	-	19761203	19761421	19758395	19758546	19762537	19762646	2698	0,2	0,4	2,0	0,0	298	149	1	1	NA,0.2	1.0,NA	-0.8
2699	ENSG00000266904	LINC00663	chr19	-	19761256	19761421	19758142	19758546	19762537	19762646	2699	0,8	0,4	2,0	0,0	298	149	1	1	NA,0.5	1.0,NA	-0.5
2701	ENSG00000105726	ATP13A1	chr19	-	19651688	19651797	19649740	19649940	19652594	19652720	2701	91112	0,0	113,93	0,4	258	149	0.694174	1	1.0,1.0	1.0,0.931	0.034
2702	ENSG00000105726	ATP13A1	chr19	-	19654542	19654700	19653968	19654074	19655118	19655239	2702	61102	0,0	92,93	0,2	298	149	0.657478	1	1.0,1.0	1.0,0.959	0.02
2704	ENSG00000089639	GMIP	chr19	-	19634506	19634703	19633802	19634190	19634791	19634929	2704	84,55	2,0	68,53	3,0	298	149	0.564212	1	0.955,1.0	0.919,1.0	0.018
2705	ENSG00000089639	GMIP	chr19	-	19635643	19635721	19635414	19635569	19636706	19636787	2705	23,50	6,11	35,15	18,8	227	149	0.0269101	0.218626	0.716,0.749	0.561,0.552	0.176
2708	ENSG00000064547	LPAR2	chr19	-	19627753	19627969	19627396	19627504	19628091	19628167	2708	8,5	2,4	0,3	1,0	298	149	0.931767	1	0.667,0.385	0.0,1.0	0.026
2710	ENSG00000258674	AC011448.1	chr19	+	19526181	19526260	19516226	19516332	19527280	19527352	2710	17491964	0,0	17651844	6,0	228	149	1	1	1.0,1.0	0.995,1.0	0.002
2711	ENSG00000258674	AC011448.1	chr19	+	19527280	19527352	19526181	19526260	19527700	19527770	2711	18632222	0,6	19022012	0,5	221	149	1	1	1.0,0.996	1.0,0.996	0
2712	ENSG00000258674	AC011448.1	chr19	+	19528006	19528116	19527700	19527770	19529363	19529517	2712	7901071	0,2	785913	0,0	259	149	1	1	1.0,0.997	1.0,1.0	-0.002
2713	ENSG00000258674	AC011448.1	chr19	+	19529363	19529517	19527700	19527770	19532631	19532740	2713	0,2	4,0	0,2	0,0	298	149	1	1	0.0,1.0	NA,1.0	-0.5
2714	ENSG00000167491	GATAD2A	chr19	+	19427695	19427992	19386022	19386138	19436130	19436219	2714	0,6	0,6	2,2	0,0	298	149	1	1	NA,0.333	1.0,1.0	-0.667
2715	ENSG00000167491	GATAD2A	chr19	+	19427695	19427992	19386022	19386138	19465339	19465614	2715	7,8	9,14	8,5	7,5	298	149	0.352032	1	0.28,0.222	0.364,0.333	-0.098
2716	ENSG00000167491	GATAD2A	chr19	+	19436130	19436219	19385825	19386138	19465339	19465577	2716	1,5	9,14	2,1	7,5	238	149	0.577137	1	0.065,0.183	0.152,0.111	-0.008
2717	ENSG00000167491	GATAD2A	chr19	+	19436130	19436219	19385825	19386138	19465344	19465614	2717	0,10	5,6	0,2	1,1	238	149	0.254153	0.979032	0.0,0.511	0.0,0.556	-0.023
2718	ENSG00000167491	GATAD2A	chr19	+	19436130	19436219	19405837	19406019	19465339	19465577	2718	1,0	13,6	3,4	2,11	238	149	0.000586675	0.0170024	0.046,0.0	0.484,0.185	-0.311
2719	ENSG00000167491	GATAD2A	chr19	+	19436130	19436219	19405837	19406019	19465344	19465614	2719	0,5	3,8	0,4	10,4	238	149	0.675525	1	0.0,0.281	0.0,0.385	-0.052
2720	ENSG00000167491	GATAD2A	chr19	+	19436130	19436219	19427695	19427992	19465339	19465577	2720	1,0	7,2	2,1	6,3	238	149	1	1	0.082,0.0	0.173,0.173	-0.132
2721	ENSG00000167491	GATAD2A	chr19	+	19492305	19492438	19465339	19465614	19492580	19492596	2721	191163	0,0	172,97	2,0	282	149	1	1	1.0,1.0	0.978,1.0	0.011
2722	ENSG00000167491	GATAD2A	chr19	+	19494293	19494383	19492580	19492712	19495753	19495885	2722	109108	0,0	128,81	0,1	239	149	1	1	1.0,1.0	1.0,0.981	0.01
2723	ENSG00000167491	GATAD2A	chr19	+	19501968	19502043	19501117	19501416	19502330	19502526	2723	134107	10,14	146127	7,3	224	149	0.00565756	0.076781	0.899,0.836	0.933,0.966	-0.082
2728	ENSG00000184162	NR2C2AP	chr19	-	19202469	19202575	19202057	19202398	19202790	19202881	2728	99,92	11,3	117,75	13,6	255	149	0.399635	1	0.84,0.947	0.84,0.88	0.033
2729	ENSG00000064489	BORCS8-MEF2B	chr19	-	19146272	19146384	19145571	19146022	19146554	19146648	2729	4,3	7,6	6,9	4,11	261	149	0.236162	0.932985	0.246,0.222	0.461,0.318	-0.156
2730	ENSG00000213999	MEF2B	chr19	-	19146741	19146875	19146554	19146648	19147035	19147183	2730	29,33	1,0	28,24	0,1	283	149	1	1	0.939,1.0	1.0,0.927	0.006
2731	ENSG00000064489	BORCS8-MEF2B	chr19	-	19157215	19157283	19150685	19150764	19180685	19180761	2731	0,2	4,4	8,6	7,3	217	149	0.00282698	0.048149	0.0,0.256	0.44,0.579	-0.381
2732	ENSG00000064489	BORCS8-MEF2B	chr19	-	19180685	19180761	19150681	19150764	19182572	19182683	2732	18,21	5,0	23,17	0,2	225	149	0.0839593	0.472033	0.704,1.0	1.0,0.849	-0.073
2733	ENSG00000064489	BORCS8-MEF2B	chr19	-	19186033	19186098	19182572	19182683	19186892	19187005	2733	50,29	0,0	48,31	1,1	214	149	0.324296	1	1.0,1.0	0.971,0.956	0.036
2734	ENSG00000064489	BORCS8-MEF2B	chr19	-	19186892	19187005	19182572	19182683	19192080	19192122	2734	4,5	2,10	13,5	1,1	262	149	0.000433661	0.0139263	0.532,0.221	0.881,0.74	-0.434
2735	ENSG00000213999	MEF2B	chr19	-	19146272	19146405	19145568	19146022	19146554	19146648	2735	2,1	7,6	1,5	4,11	282	149	0.347829	1	0.131,0.081	0.117,0.194	-0.049
2737	ENSG00000213999	MEF2B	chr19	-	19157024	19157142	19150681	19150764	19180685	19180761	2737	0,6	4,4	0,4	7,3	267	149	0.614623	1	0.0,0.456	0.0,0.427	0.015
2738	ENSG00000064545	TMEM161A	chr19	-	19121307	19121421	19120991	19121166	19121524	19121668	2738	186164	2,2	109148	0,0	263	149	0.535775	1	0.981,0.979	1.0,1.0	-0.02
2739	ENSG00000064545	TMEM161A	chr19	-	19121317	19121421	19120991	19121166	19121524	19121668	2739	70,44	2,2	40,35	0,0	253	149	0.197777	0.833994	0.954,0.928	1.0,1.0	-0.059
2740	ENSG00000064545	TMEM161A	chr19	-	19132656	19132754	19132351	19132508	19133129	19133210	2740	166165	1,0	157141	0,0	247	149	1	1	0.99,1.0	1.0,1.0	-0.005
2741	ENSG00000064545	TMEM161A	chr19	-	19133129	19133210	19132351	19132754	19134783	19134887	2741	104117	0,0	98,78	2,0	230	149	1	1	1.0,1.0	0.969,1.0	0.016
2742	ENSG00000064545	TMEM161A	chr19	-	19133129	19133306	19132656	19132754	19134783	19134887	2742	67,63	0,0	47,39	2,0	298	149	0.409122	1	1.0,1.0	0.922,1.0	0.039
2743	ENSG00000064545	TMEM161A	chr19	-	19134783	19134887	19132879	19133210	19138425	19138447	2743	40,61	3,2	54,43	1,0	253	149	0.0261719	0.214355	0.887,0.947	0.97,1.0	-0.068
2744	ENSG00000064545	TMEM161A	chr19	-	19134783	19134916	19133129	19133210	19138425	19138467	2744	37,48	3,2	57,42	1,0	282	149	0.0137725	0.138797	0.867,0.927	0.968,1.0	-0.087
2746	ENSG00000064607	SUGP2	chr19	-	18991339	18991553	18990892	18991149	18994365	18994486	2746	32,35	15,18	7,10	16,11	298	149	0.00220182	0.0409081	0.516,0.493	0.179,0.312	0.259
2747	ENSG00000064607	SUGP2	chr19	-	18993637	18993740	18990887	18991149	18994365	18994486	2747	59,51	15,18	74,57	16,11	252	149	0.214625	0.878394	0.699,0.626	0.732,0.754	-0.081
2748	ENSG00000064607	SUGP2	chr19	-	18993647	18993740	18990889	18991149	18994365	18995280	2748	29,48	15,18	43,49	16,11	242	149	0.241989	0.948158	0.543,0.621	0.623,0.733	-0.096
2749	ENSG00000064607	SUGP2	chr19	-	18998923	18998985	18995143	18995280	19001612	19001674	2749	0,8	106135	0,8	129108	211	149	0.965792	1	0.0,0.04	0.0,0.05	-0.005
2750	ENSG00000064607	SUGP2	chr19	-	19001612	19001674	18994365	18995280	19004167	19004273	2750	143157	0,0	154131	1,0	211	149	1	1	1.0,1.0	0.991,1.0	0.004
2751	ENSG00000064607	SUGP2	chr19	-	19003495	19003608	19001612	19001674	19004167	19004269	2751	0,7	94,99	9,4	116,85	262	149	0.177964	0.775988	0.0,0.039	0.042,0.026	-0.015
2754	ENSG00000105671	DDX49	chr19	+	18920833	18920909	18920579	18920703	18921662	18921748	2754	10,14	73,71	1,1	72,40	225	149	8.04829e-06	0.000851803	0.083,0.115	0.009,0.016	0.087
2755	ENSG00000105671	DDX49	chr19	+	18920844	18920909	18920579	18920703	18921662	18921748	2755	4,5	73,71	0,0	72,40	214	149	0.0107702	0.117223	0.037,0.047	0.0,0.0	0.042
2757	ENSG00000105671	DDX49	chr19	+	18924232	18924308	18922603	18922744	18924622	18924699	2757	198202	2,0	163156	0,0	225	149	1	1	0.985,1.0	1.0,1.0	-0.008
2758	ENSG00000105671	DDX49	chr19	+	18926302	18926377	18924652	18924979	18927765	18927843	2758	204250	0,2	279272	0,1	224	149	1	1	1.0,0.988	1.0,0.995	-0.004
2759	ENSG00000268193	AC002985.1	chr19	-	18910970	18911071	18907012	18907112	18912983	18913046	2759	649693	0,0	524489	5,1	250	149	1	1	1.0,1.0	0.984,0.997	0.01
2760	ENSG00000105669	COPE	chr19	-	18900380	18900449	18899872	18899947	18903267	18903300	2760	10271132	2,0	769930	0,0	218	149	1	1	0.997,1.0	1.0,1.0	-0.002
2761	ENSG00000105669	COPE	chr19	-	18903267	18903423	18900380	18900449	18904770	18904852	2761	11231250	20,17	810980	17,12	298	149	0.935716	1	0.966,0.974	0.96,0.976	0.002
2762	ENSG00000105669	COPE	chr19	-	18905866	18905935	18905575	18905629	18906959	18907112	2762	0,0	507508	1,0	356309	218	149	1	1	0.0,0.0	0.002,0.0	-0.001
2763	ENSG00000105669	COPE	chr19	-	18906959	18907112	18905575	18905629	18910970	18911071	2763	966982	37,39	723628	9,9	298	149	1.98372e-05	0.00162522	0.929,0.926	0.976,0.972	-0.046
2766	ENSG00000105662	CRTC1	chr19	+	18768484	18768793	18765403	18765528	18774899	18774986	2766	20,16	2,1	12,6	0,0	298	149	0.1089	0.560574	0.833,0.889	1.0,1.0	-0.139
2768	ENSG00000105662	CRTC1	chr19	+	18771441	18771546	18768484	18768793	18774899	18774986	2768	14,7	6,1	10,6	0,1	254	149	0.0017556	0.0349196	0.578,0.804	1.0,0.779	-0.198
2769	ENSG00000105662	CRTC1	chr19	+	18771441	18771546	18768484	18768793	18775640	18775821	2769	4,2	2,1	0,3	0,0	254	149	1	1	0.54,0.54	NA,1.0	-0.46
2771	ENSG00000105662	CRTC1	chr19	+	18774899	18774986	18768484	18768793	18775640	18775821	2771	23,16	2,1	8,13	0,0	236	149	0.228755	0.913407	0.879,0.91	1.0,1.0	-0.105
2772	ENSG00000105662	CRTC1	chr19	+	18774899	18774986	18771441	18771546	18775640	18775821	2772	27,22	0,1	18,19	0,2	236	149	1	1	1.0,0.933	1.0,0.857	0.038
2773	ENSG00000006015	REX1BD	chr19	+	18588994	18589077	18588724	18588900	18590853	18590933	2773	65,75	0,0	88100	0,2	232	149	1	1	1.0,1.0	1.0,0.97	0.015
2774	ENSG00000006015	REX1BD	chr19	+	18588994	18589683	18588684	18588900	18590853	18590933	2774	235227	0,0	327318	0,2	298	149	1	1	1.0,1.0	1.0,0.988	0.006
2775	ENSG00000006015	REX1BD	chr19	+	18589412	18589683	18588994	18589077	18590853	18590933	2775	282253	10,20	341309	23,30	298	149	0.124103	0.612634	0.934,0.863	0.881,0.837	0.04
2776	ENSG00000006015	REX1BD	chr19	+	18589412	18589683	18588994	18589077	18592107	18592336	2776	116,89	0,0	106,80	1,0	298	149	1	1	1.0,1.0	0.981,1.0	0.01
2777	ENSG00000006015	REX1BD	chr19	+	18589478	18589683	18588994	18589077	18590853	18590933	2777	206189	10,20	301273	23,30	298	149	0.411448	1	0.912,0.825	0.867,0.82	0.025
2778	ENSG00000006015	REX1BD	chr19	+	18589478	18589683	18588994	18589077	18592107	18592336	2778	40,25	0,0	66,44	1,0	298	149	1	1	1.0,1.0	0.971,1.0	0.014
2779	ENSG00000006015	REX1BD	chr19	+	18590273	18590933	18588994	18589683	18592107	18592334	2779	51,43	2,0	71,89	0,2	298	149	0.645446	1	0.927,1.0	1.0,0.957	-0.015
2780	ENSG00000006015	REX1BD	chr19	+	18590853	18590933	18588994	18589077	18592107	18592327	2780	54,57	0,0	85,98	1,0	229	149	1	1	1.0,1.0	0.982,1.0	0.009
2781	ENSG00000006015	REX1BD	chr19	+	18590853	18590933	18588994	18589683	18592107	18592327	2781	200190	2,0	289282	0,2	229	149	1	1	0.985,1.0	1.0,0.989	-0.002
2782	ENSG00000105700	KXD1	chr19	+	18560099	18560550	18557897	18557914	18562035	18562157	2782	12,25	93,84	22,10	105,81	298	149	0.474719	1	0.061,0.13	0.095,0.058	0.019
2783	ENSG00000105700	KXD1	chr19	+	18560419	18560550	18557761	18557914	18562035	18562157	2783	12,20	93,84	21,10	105,81	280	149	0.774306	1	0.064,0.112	0.096,0.062	0.009
2784	ENSG00000105700	KXD1	chr19	+	18564868	18565021	18561519	18562157	18567131	18567178	2784	436448	1,0	406387	0,1	298	149	1	1	0.995,1.0	1.0,0.995	0
2785	ENSG00000105700	KXD1	chr19	+	18565133	18565190	18564868	18565021	18567131	18567178	2785	11,10	225225	24,8	231221	206	149	0.161351	0.731947	0.034,0.031	0.07,0.026	-0.015
2786	ENSG00000105700	KXD1	chr19	+	18567131	18567178	18564868	18565021	18568401	18568495	2786	333301	0,0	319282	4,0	196	149	1	1	1.0,1.0	0.984,1.0	0.008
2796	ENSG00000105649	RAB3A	chr19	-	18202512	18202740	18200326	18200445	18203895	18204042	2796	27,19	0,1	19,10	0,0	298	149	1	1	1.0,0.905	1.0,1.0	-0.047
2797	ENSG00000105649	RAB3A	chr19	-	18202512	18202855	18200326	18200445	18203895	18204012	2797	14,9	0,1	12,8	0,0	298	149	1	1	1.0,0.818	1.0,1.0	-0.091
2799	ENSG00000105647	PIK3R2	chr19	+	18161278	18161495	18161053	18161185	18161965	18162051	2799	29,28	5,3	40,14	1,0	298	149	0.000421981	0.0137131	0.744,0.824	0.952,1.0	-0.192
2800	ENSG00000105647	PIK3R2	chr19	+	18162966	18163147	18162407	18162506	18163262	18163388	2800	114146	0,2	157,84	0,0	298	149	1	1	1.0,0.973	1.0,1.0	-0.014
2801	ENSG00000099308	MAST3	chr19	+	18122672	18122751	18121849	18121922	18123216	18123374	2801	13,15	0,6	4,0	0,0	228	149	1	1	1.0,0.62	1.0,NA	-0.19
2805	ENSG00000105640	RPL18A	chr19	+	17861292	17861472	17859909	17859974	17862093	17862223	2805	1086912369	8,13	94689930	1,3	298	149	1	1	0.999,0.998	1.0,0.999	-0.001
2806	ENSG00000105640	RPL18A	chr19	+	17862093	17862223	17860762	17861472	17862917	17863009	2806	1883021397	0,0	1590717437	0,2	279	149	1	1	1.0,1.0	1.0,1.0	0
2821	ENSG00000130313	PGLS	chr19	+	17512944	17512968	17511669	17511960	17516172	17516280	2821	0,1	178195	0,3	249212	173	149	1	1	0.0,0.004	0.0,0.012	-0.004
2822	ENSG00000130313	PGLS	chr19	+	17516370	17516474	17516172	17516280	17517287	17517389	2822	12,19	260266	18,20	330311	253	149	0.956948	1	0.026,0.04	0.031,0.036	-0.001
2823	ENSG00000130313	PGLS	chr19	+	17517287	17517389	17515741	17516280	17520943	17521288	2823	174172	0,2	256218	0,0	251	149	1	1	1.0,0.981	1.0,1.0	-0.01
2824	ENSG00000130313	PGLS	chr19	+	17517709	17517850	17517287	17517389	17520943	17521030	2824	689896	2,1	10311016	6,8	290	149	0.790619	1	0.994,0.998	0.989,0.985	0.009
2827	ENSG00000141971	MVB12A	chr19	+	17413220	17413305	17413096	17413104	17420312	17420411	2827	3,2	0,0	4,3	1,0	234	149	1	1	1.0,1.0	0.718,1.0	0.141
2828	ENSG00000141971	MVB12A	chr19	+	17422331	17422458	17420537	17420634	17423497	17423617	2828	364411	1,4	337317	1,3	276	149	1	1	0.995,0.982	0.995,0.983	-0.001
2829	ENSG00000141971	MVB12A	chr19	+	17423497	17423617	17420537	17420634	17423692	17423799	2829	187193	0,0	163161	1,0	269	149	1	1	1.0,1.0	0.989,1.0	0.006
2830	ENSG00000141971	MVB12A	chr19	+	17424005	17424067	17423692	17423799	17424620	17424677	2830	346358	0,0	312335	2,0	211	149	1	1	1.0,1.0	0.991,1.0	0.004
2831	ENSG00000141971	MVB12A	chr19	+	17424620	17424677	17424005	17424067	17424930	17424989	2831	330330	1,5	244294	0,5	206	149	0.942756	1	0.996,0.979	1.0,0.977	-0.001
2833	ENSG00000074855	ANO8	chr19	-	17327437	17327569	17327234	17327345	17327688	17327880	2833	28,53	5,0	26,31	0,2	281	149	0.164191	0.739525	0.748,1.0	1.0,0.892	-0.072
2834	ENSG00000130312	MRPL34	chr19	+	17298311	17298377	17292632	17292854	17305830	17305957	2834	0,0	3,3	0,2	4,4	215	149	0.709268	1	0.0,0.0	0.0,0.257	-0.129
2835	ENSG00000127220	ABHD8	chr19	-	17294287	17294504	17292130	17292831	17294674	17294845	2835	39,43	0,0	36,33	0,1	298	149	1	1	1.0,1.0	1.0,0.943	0.028
2837	ENSG00000105393	BABAM1	chr19	+	17271596	17271655	17268684	17269091	17273903	17273980	2837	338345	1,0	318237	3,1	208	149	1	1	0.996,1.0	0.987,0.994	0.008
2838	ENSG00000105393	BABAM1	chr19	+	17273903	17274024	17271596	17271655	17276494	17276555	2838	223234	5,6	216178	3,7	270	149	0.968427	1	0.961,0.956	0.975,0.933	0.004
2839	ENSG00000105393	BABAM1	chr19	+	17276494	17276624	17267375	17267527	17278844	17279048	2839	0,1	0,0	3,0	1,0	279	149	1	1	NA,1.0	0.616,NA	0.384
2840	ENSG00000105393	BABAM1	chr19	+	17276494	17276624	17275800	17275825	17278844	17279048	2840	236269	0,0	211158	0,1	279	149	1	1	1.0,1.0	1.0,0.988	0.006
2841	ENSG00000105393	BABAM1	chr19	+	17276822	17276909	17276427	17276624	17278844	17278984	2841	532671	0,1	544562	0,0	236	149	1	1	1.0,0.998	1.0,1.0	-0.001
2842	ENSG00000105393	BABAM1	chr19	+	17277383	17277479	17276813	17276909	17278844	17279342	2842	10,10	296412	4,10	287317	245	149	0.536414	1	0.02,0.015	0.008,0.019	0.004
2845	ENSG00000053501	USE1	chr19	+	17215801	17215851	17215356	17215507	17215991	17216070	2845	53,60	2,0	60,37	0,0	199	149	0.554207	1	0.952,1.0	1.0,1.0	-0.024
2846	ENSG00000053501	USE1	chr19	+	17217452	17217462	17216168	17216321	17219212	17219387	2846	2,0	0,0	3,2	1,0	159	149	1	1	1.0,NA	0.738,1.0	0.131
2847	ENSG00000053501	USE1	chr19	+	17218363	17218391	17217452	17217462	17219212	17219387	2847	94140	0,0	91,74	0,2	177	149	1	1	1.0,1.0	1.0,0.969	0.016
2848	ENSG00000053501	USE1	chr19	+	17218363	17218391	17217452	17217462	17219630	17219829	2848	23,32	0,0	26,30	2,0	177	149	0.503979	1	1.0,1.0	0.916,1.0	0.042
2849	ENSG00000053501	USE1	chr19	+	17219212	17219387	17217452	17217462	17219630	17219640	2849	111179	0,0	117119	2,0	298	149	1	1	1.0,1.0	0.967,1.0	0.016
2850	ENSG00000053501	USE1	chr19	+	17219212	17219387	17218363	17218391	17219630	17219640	2850	183291	0,0	186165	4,0	298	149	0.562345	1	1.0,1.0	0.959,1.0	0.02
2859	ENSG00000214046	SMIM7	chr19	-	16652604	16652961	16645660	16647261	16654034	16654125	2859	1,6	103,98	6,15	101,78	298	149	0.00249251	0.0442824	0.005,0.03	0.029,0.088	-0.041
2860	ENSG00000214046	SMIM7	chr19	-	16654034	16654125	16644744	16647261	16659394	16659447	2860	131133	13,30	159123	38,14	240	149	0.70633	1	0.862,0.734	0.722,0.845	0.015
2861	ENSG00000214046	SMIM7	chr19	-	16654034	16654125	16644744	16647261	16659958	16660000	2861	62,69	4,0	63,61	0,0	240	149	0.281518	1	0.906,1.0	1.0,1.0	-0.047
2862	ENSG00000214046	SMIM7	chr19	-	16655237	16655368	16654034	16654125	16659394	16659447	2862	0,6	70,68	6,0	97,66	280	149	0.814096	1	0.0,0.045	0.032,0.0	0.006
2864	ENSG00000214046	SMIM7	chr19	-	16659394	16659447	16646341	16647261	16659958	16660000	2864	20,36	4,0	39,18	0,0	202	149	0.0689841	0.413753	0.787,1.0	1.0,1.0	-0.107
2865	ENSG00000214046	SMIM7	chr19	-	16659394	16659447	16653679	16654125	16659958	16660000	2865	77,74	1,2	98,70	0,0	202	149	0.434994	1	0.983,0.965	1.0,1.0	-0.026
2866	ENSG00000085872	CHERP	chr19	-	16523051	16523290	16521520	16521654	16525241	16525677	2866	149128	0,0	135,87	0,2	298	149	1	1	1.0,1.0	1.0,0.956	0.022
2869	ENSG00000105072	C19orf44	chr19	+	16513013	16513109	16509498	16509988	16514496	16514663	2869	26,9	4,0	6,17	4,0	245	149	0.741244	1	0.798,1.0	0.477,1.0	0.161
2874	ENSG00000127527	EPS15L1	chr19	-	16361778	16361984	16355238	16355851	16385128	16385211	2874	36,46	20,17	47,32	26,14	298	149	0.724291	1	0.474,0.575	0.475,0.533	0.02
2875	ENSG00000127527	EPS15L1	chr19	-	16377121	16377254	16361578	16361984	16385128	16385211	2875	26,26	29,36	59,48	37,19	282	149	0.00163818	0.0335025	0.321,0.276	0.457,0.572	-0.216
2876	ENSG00000127527	EPS15L1	chr19	-	16377121	16377254	16361578	16361984	16392303	16392440	2876	12,14	0,0	21,19	0,3	282	149	0.180564	0.783431	1.0,1.0	1.0,0.77	0.115
2877	ENSG00000127527	EPS15L1	chr19	-	16402314	16402485	16395343	16395467	16403732	16403930	2877	28,45	0,0	41,23	1,0	298	149	1	1	1.0,1.0	0.953,1.0	0.024
2878	ENSG00000127527	EPS15L1	chr19	-	16402320	16402485	16395343	16395467	16403732	16403745	2878	70,66	0,0	77,44	1,0	298	149	1	1	1.0,1.0	0.975,1.0	0.012
2881	ENSG00000105058	FAM32A	chr19	+	16190519	16190573	16185379	16185765	16190886	16191378	2881	164137	0,0	186133	2,3	203	149	0.733954	1	1.0,1.0	0.986,0.97	0.022
2887	ENSG00000167460	TPM4	chr19	+	16081019	16081075	16076644	16076697	16081912	16082046	2887	0,1	271251	6,0	304174	205	149	1	1	0.0,0.003	0.014,0.0	-0.005
2889	ENSG00000167460	TPM4	chr19	+	16081440	16081538	16080764	16081343	16081912	16082046	2889	5,2	0,0	0,4	0,2	247	149	1	1	1.0,1.0	NA,0.547	0.453
2892	ENSG00000167460	TPM4	chr19	+	16093039	16093132	16089044	16089120	16093535	16093598	2892	0,1	367444	6,5	588266	242	149	1	1	0.0,0.001	0.006,0.011	-0.008
2893	ENSG00000167460	TPM4	chr19	+	16093535	16093598	16088026	16089120	16093683	16093746	2893	528711	0,0	901414	0,1	212	149	1	1	1.0,1.0	1.0,0.997	0.002
2894	ENSG00000167460	TPM4	chr19	+	16093683	16093753	16088026	16089120	16101263	16101409	2894	225220	0,1	323171	0,0	219	149	1	1	1.0,0.993	1.0,1.0	-0.004
2895	ENSG00000167460	TPM4	chr19	+	16095263	16095357	16093683	16093753	16101263	16102875	2895	0,3	431566	0,0	714359	243	149	1	1	0.0,0.003	0.0,0.0	0.002
2896	ENSG00000167460	TPM4	chr19	+	16095263	16095893	16093683	16093753	16101263	16102948	2896	0,3	431566	0,0	714359	298	149	1	1	0.0,0.003	0.0,0.0	0.002
2898	ENSG00000180957	PITPNB	chr22	-	27854853	27854939	27851668	27853663	27858386	27858509	2898	53,45	2,0	65,27	0,0	235	149	0.365031	1	0.944,1.0	1.0,1.0	-0.028
2900	ENSG00000171903	CYP4F11	chr19	-	15924760	15924882	15923811	15924082	15927211	15927339	2900	23,38	0,1	20,20	0,0	271	149	1	1	1.0,0.954	1.0,1.0	-0.023
2912	ENSG00000011243	AKAP8L	chr19	-	15398629	15398703	15397713	15397855	15399301	15399410	2912	0,1	159183	2,4	133170	223	149	0.720713	1	0.0,0.004	0.01,0.015	-0.011
2913	ENSG00000011243	AKAP8L	chr19	-	15398629	15398766	15397713	15397855	15399301	15399410	2913	2,5	159183	10,15	133170	286	149	0.000335963	0.0118524	0.007,0.014	0.038,0.044	-0.03
2915	ENSG00000011243	AKAP8L	chr19	-	15403652	15403715	15403474	15403555	15404009	15404042	2915	49,62	1,0	40,21	0,0	212	149	1	1	0.972,1.0	1.0,1.0	-0.014
2916	ENSG00000011243	AKAP8L	chr19	-	15403657	15403715	15403474	15403555	15404009	15404042	2916	61,74	1,0	71,34	0,0	207	149	1	1	0.978,1.0	1.0,1.0	-0.011
2918	ENSG00000105127	AKAP8	chr19	-	15369066	15369224	15368234	15368322	15370145	15370179	2918	8,8	28,46	8,6	43,14	298	149	0.783568	1	0.125,0.08	0.085,0.176	-0.028
2921	ENSG00000105127	AKAP8	chr19	-	15376975	15377014	15374602	15374635	15379712	15379787	2921	9,5	2,0	8,4	0,0	188	149	0.922	1	0.781,1.0	1.0,1.0	-0.109
2924	ENSG00000105137	SYDE1	chr19	+	15111631	15111792	15111312	15111439	15112345	15112571	2924	65,57	2,0	66,60	0,0	298	149	0.36	1	0.942,1.0	1.0,1.0	-0.029
2928	ENSG00000127507	ADGRE2	chr19	-	14752328	14752526	14751435	14751671	14756237	14756345	2928	10,4	0,0	6,0	0,2	298	149	0.0327712	0.249058	1.0,1.0	1.0,0.0	0.5
2931	ENSG00000127507	ADGRE2	chr19	-	14755653	14755844	14754953	14755127	14756237	14756345	2931	3,2	0,0	0,0	0,1	298	149	1	1	1.0,1.0	NA,0.0	1
2933	ENSG00000127507	ADGRE2	chr19	-	14755653	14755877	14754953	14755127	14756237	14756345	2933	3,2	0,0	1,0	0,1	298	149	0.101456	0.534809	1.0,1.0	1.0,0.0	0.5
2934	ENSG00000127507	ADGRE2	chr19	-	14756237	14756345	14751435	14751671	14764432	14764610	2934	0,0	2,4	7,3	0,0	257	149	9.06297e-12	2.73903e-08	0.0,0.0	1.0,1.0	-1
2941	ENSG00000099797	TECR	chr19	+	14545113	14545180	14529594	14529711	14562524	14562575	2941	5,0	221185	0,0	127105	216	149	1	1	0.015,0.0	0.0,0.0	0.007
2942	ENSG00000099797	TECR	chr19	+	14563981	14564287	14563799	14563903	14564785	14564858	2942	838916	0,1	625614	0,0	298	149	1	1	1.0,0.998	1.0,1.0	-0.001
2943	ENSG00000099797	TECR	chr19	+	14564948	14564992	14564693	14564858	14565065	14565123	2943	911961	6,2	685738	4,5	193	149	1	1	0.992,0.997	0.992,0.991	0.003
2944	ENSG00000099797	TECR	chr19	+	14564948	14564992	14564693	14564858	14565201	14565290	2944	149182	1,1	136124	2,0	193	149	1	1	0.991,0.993	0.981,1.0	0.002
2945	ENSG00000099797	TECR	chr19	+	14565065	14565123	14564697	14564992	14565201	14565290	2945	10551108	0,6	771869	0,0	207	149	1	1	1.0,0.993	1.0,1.0	-0.004
2946	ENSG00000099797	TECR	chr19	+	14565065	14565123	14564785	14564858	14565201	14565290	2946	274311	1,1	220244	2,0	207	149	1	1	0.995,0.996	0.988,1.0	0.002
2947	ENSG00000099797	TECR	chr19	+	14565617	14565663	14565065	14565290	14565743	14565921	2947	902993	3,0	625817	1,1	195	149	1	1	0.996,1.0	0.998,0.998	0
2949	ENSG00000123159	GIPC1	chr19	-	14478683	14478765	14477759	14478567	14479411	14479524	2949	501610	0,0	532500	2,0	231	149	1	1	1.0,1.0	0.994,1.0	0.003
2950	ENSG00000123159	GIPC1	chr19	-	14480304	14480485	14479411	14479524	14480592	14480778	2950	559573	2,0	464425	0,0	298	149	1	1	0.993,1.0	1.0,1.0	-0.004
2951	ENSG00000123159	GIPC1	chr19	-	14482688	14483006	14480592	14480778	14491655	14491743	2951	371398	32,12	299304	11,6	298	149	0.0147586	0.145596	0.853,0.943	0.931,0.962	-0.049
2952	ENSG00000123159	GIPC1	chr19	-	14482688	14483006	14480592	14480778	14496036	14496132	2952	265297	0,4	223234	0,0	298	149	0.792937	1	1.0,0.974	1.0,1.0	-0.013
2954	ENSG00000123159	GIPC1	chr19	-	14491655	14491743	14480592	14480778	14496036	14496132	2954	28,9	0,4	6,4	0,0	237	149	0.0213213	0.186356	1.0,0.586	1.0,1.0	-0.207
2955	ENSG00000123159	GIPC1	chr19	-	14491655	14491743	14482688	14483006	14492856	14492912	2955	115115	0,2	83,79	2,0	237	149	1	1	1.0,0.973	0.963,1.0	0.005
2958	ENSG00000123159	GIPC1	chr19	-	14492856	14492912	14491655	14491743	14496036	14496052	2958	40,48	10,2	31,21	4,0	205	149	0.187078	0.803537	0.744,0.946	0.849,1.0	-0.08
2959	ENSG00000123143	PKN1	chr19	+	14434589	14434654	14433418	14433542	14441142	14441443	2959	0,0	75,85	1,0	67,44	214	149	1	1	0.0,0.0	0.01,0.0	-0.005
2961	ENSG00000123136	DDX39A	chr19	-	14409535	14409645	14409302	14409447	14409741	14409873	2961	533625	0,3	603686	0,0	259	149	1	1	1.0,0.992	1.0,1.0	-0.004
2962	ENSG00000123136	DDX39A	chr19	-	14410420	14410605	14409741	14410334	14410988	14411172	2962	23,11	177225	7,13	237212	298	149	0.0288909	0.230247	0.061,0.024	0.015,0.03	0.02
2963	ENSG00000123136	DDX39A	chr19	-	14410547	14410605	14409772	14410334	14410988	14411172	2963	9,1	177225	8,13	237212	207	149	0.08095	0.46041	0.035,0.003	0.024,0.042	-0.014
2969	ENSG00000105011	ASF1B	chr19	-	14126121	14126237	14121286	14121708	14136347	14136553	2969	54,71	2,0	70,37	0,0	265	149	0.420257	1	0.938,1.0	1.0,1.0	-0.031
2970	ENSG00000072062	PRKACA	chr19	-	14093627	14093792	14091687	14093237	14097360	14097483	2970	150234	1,5	152112	5,2	298	149	0.376848	1	0.987,0.959	0.938,0.966	0.021
2971	ENSG00000072062	PRKACA	chr19	-	14102815	14102914	14100825	14100908	14106759	14106860	2971	104113	2,0	119,73	0,0	248	149	1	1	0.969,1.0	1.0,1.0	-0.016
2972	ENSG00000072062	PRKACA	chr19	-	14107347	14107409	14106759	14106888	14117501	14117732	2972	72,49	0,0	32,21	2,0	211	149	0.397741	1	1.0,1.0	0.919,1.0	0.04
2973	ENSG00000089327	FXYD5	chr19	+	35155532	35155611	35154752	35154809	35157420	35157501	2973	621726	1,0	604580	0,0	228	149	1	1	0.998,1.0	1.0,1.0	-0.001
2974	ENSG00000089327	FXYD5	chr19	+	35155532	35155611	35154752	35154869	35157420	35157501	2974	622724	2,0	604578	0,0	228	149	1	1	0.995,1.0	1.0,1.0	-0.002
2975	ENSG00000089327	FXYD5	chr19	+	35155550	35155611	35154729	35154809	35157420	35157501	2975	12571434	1,0	12431173	0,0	210	149	1	1	0.999,1.0	1.0,1.0	0
2976	ENSG00000089327	FXYD5	chr19	+	35155550	35155611	35154752	35154869	35157420	35157501	2976	747846	2,0	713685	0,0	210	149	1	1	0.996,1.0	1.0,1.0	-0.002
2977	ENSG00000089327	FXYD5	chr19	+	35156843	35156974	35155550	35155611	35157420	35157501	2977	2,1	14111626	0,1	13901312	280	149	1	1	0.001,0.0	0.0,0.0	0.001
2978	ENSG00000089327	FXYD5	chr19	+	35157420	35157501	35154772	35155611	35158343	35158400	2978	25983055	0,2	26672483	0,0	230	149	1	1	1.0,0.999	1.0,1.0	0
2979	ENSG00000089327	FXYD5	chr19	+	35157420	35157617	35155550	35155611	35158343	35158400	2979	814932	0,2	800746	0,0	298	149	1	1	1.0,0.996	1.0,1.0	-0.002
2980	ENSG00000089327	FXYD5	chr19	+	35158343	35158400	35157420	35157501	35160708	35160801	2980	25422948	0,1	25282440	0,0	206	149	1	1	1.0,1.0	1.0,1.0	0
2981	ENSG00000089327	FXYD5	chr19	+	35160708	35160801	35158343	35158400	35164155	35164245	2981	32533808	31,39	34593370	34,29	242	149	0.738908	1	0.985,0.984	0.984,0.986	-0.001
2982	ENSG00000089327	FXYD5	chr19	+	35164155	35164245	35160708	35160801	35166141	35166171	2982	31413975	1,0	35283634	1,4	239	149	1	1	0.999,1.0	1.0,0.998	0.001
2984	ENSG00000089327	FXYD5	chr19	+	35166250	35166325	35166141	35166171	35169565	35169633	2984	26003559	31,28	28333192	25,24	224	149	0.448183	1	0.982,0.988	0.987,0.989	-0.003
2985	ENSG00000089327	FXYD5	chr19	+	35166250	35166428	35166141	35166171	35169565	35169879	2985	9811383	31,28	12581275	25,24	298	149	0.231262	0.920581	0.941,0.961	0.962,0.964	-0.012
2988	ENSG00000132017	DCAF15	chr19	+	13960286	13960391	13959983	13960069	13960464	13960580	2988	128128	0,1	123133	0,0	254	149	1	1	1.0,0.987	1.0,1.0	-0.006
2989	ENSG00000132017	DCAF15	chr19	+	13960464	13960580	13960286	13960391	13960939	13961101	2989	98111	0,0	105141	1,0	265	149	1	1	1.0,1.0	0.983,1.0	0.008
2991	ENSG00000132024	CC2D1A	chr19	+	13926516	13926590	13923694	13923811	13926666	13926725	2991	121154	1,1	128,92	0,0	223	149	1	1	0.988,0.99	1.0,1.0	-0.011
2995	ENSG00000132003	ZSWIM4	chr19	+	13812996	13813164	13809069	13809220	13817215	13817353	2995	9,9	0,0	7,0	2,0	298	149	1	1	1.0,1.0	0.636,NA	0.364
2996	ENSG00000132003	ZSWIM4	chr19	+	13814514	13814865	13812996	13813164	13817215	13817353	2996	30,14	0,0	6,8	1,0	298	149	1	1	1.0,1.0	0.75,1.0	0.125
2998	ENSG00000104979	C19orf53	chr19	+	13775470	13775613	13774651	13774707	13778051	13778461	2998	3,2	409420	1,3	302312	292	149	1	1	0.004,0.002	0.002,0.005	-0.001
2999	ENSG00000104979	C19orf53	chr19	+	13775476	13775613	13774651	13774707	13778051	13778207	2999	0,2	409420	0,1	302312	286	149	1	1	0.0,0.002	0.0,0.002	0
3001	ENSG00000104957	CCDC130	chr19	+	13761490	13761568	13759075	13759272	13762298	13762437	3001	10,20	23,24	17,14	22,29	227	149	0.981715	1	0.222,0.354	0.337,0.241	-0.001
3002	ENSG00000104915	STX10	chr19	-	13145287	13145395	13144763	13144870	13149028	13149091	3002	363503	3,0	341345	0,1	257	149	1	1	0.986,1.0	1.0,0.995	-0.005
3003	ENSG00000104907	TRMT1	chr19	-	13109914	13110001	13109768	13109838	13110157	13110306	3003	152160	2,3	155187	10,4	236	149	0.0354037	0.26275	0.98,0.971	0.907,0.967	0.038
3004	ENSG00000104907	TRMT1	chr19	-	13112704	13112817	13110157	13110306	13112908	13113011	3004	96,81	0,0	131110	0,3	262	149	0.477955	1	1.0,1.0	1.0,0.954	0.023
3005	ENSG00000104907	TRMT1	chr19	-	13112908	13113011	13110157	13110306	13115278	13115466	3005	79,83	0,0	100,73	0,2	252	149	0.962322	1	1.0,1.0	1.0,0.956	0.022
3006	ENSG00000104907	TRMT1	chr19	-	13115625	13115768	13115278	13115466	13115996	13116027	3006	147198	2,0	220198	0,0	292	149	1	1	0.974,1.0	1.0,1.0	-0.013
3010	ENSG00000008441	NFIX	chr19	+	13078612	13078735	13075534	13075671	13081679	13081835	3010	59,82	20,6	37,40	5,2	272	149	0.137429	0.657434	0.618,0.882	0.802,0.916	-0.109
3011	ENSG00000008441	NFIX	chr19	+	13081679	13081855	13078612	13078735	13090298	13090390	3011	85110	2,2	70,55	0,0	298	149	0.505014	1	0.955,0.965	1.0,1.0	-0.04
3012	ENSG00000008441	NFIX	chr19	+	13087988	13088136	13081679	13081855	13090298	13090390	3012	0,2	39,68	18,0	39,26	297	149	2.10514e-05	0.00170416	0.0,0.015	0.188,0.0	-0.086
3014	ENSG00000105607	GCDH	chr19	+	12891486	12891522	12891159	12891395	12891830	12891974	3014	23,22	0,0	13,19	0,4	185	149	0.0355278	0.263312	1.0,1.0	1.0,0.793	0.103
3015	ENSG00000105607	GCDH	chr19	+	12891486	12891660	12891270	12891395	12891830	12891974	3015	3,9	0,0	7,2	0,4	298	149	0.00669998	0.0857395	1.0,1.0	1.0,0.2	0.4
3016	ENSG00000105607	GCDH	chr19	+	12892115	12892178	12891486	12891974	12893482	12893653	3016	67,37	0,0	25,27	0,1	212	149	1	1	1.0,1.0	1.0,0.95	0.025
3018	ENSG00000105607	GCDH	chr19	+	12892386	12892434	12892115	12892178	12893482	12893493	3018	0,0	49,29	1,0	16,15	197	149	1	1	0.0,0.0	0.045,0.0	-0.022
3019	ENSG00000105607	GCDH	chr19	+	12893482	12893653	12892115	12892178	12895991	12895995	3019	88,62	0,0	38,32	2,0	298	149	0.486534	1	1.0,1.0	0.905,1.0	0.047
3020	ENSG00000105607	GCDH	chr19	+	12896909	12897013	12896204	12896421	12897302	12897428	3020	70,83	0,1	50,89	0,0	253	149	1	1	1.0,0.98	1.0,1.0	-0.01
3021	ENSG00000105607	GCDH	chr19	+	12897302	12897428	12896909	12897013	12897702	12897863	3021	85,93	0,0	76,87	0,2	275	149	0.596494	1	1.0,1.0	1.0,0.959	0.02
3024	ENSG00000167815	PRDX2	chr19	-	12799858	12799989	12796822	12797166	12800176	12800299	3024	20762236	5,9	19461915	6,22	280	149	0.33552	1	0.995,0.992	0.994,0.979	0.007
3025	ENSG00000095066	HOOK2	chr19	-	12765828	12765834	12765689	12765724	12765926	12766014	3025	0,3	19,15	2,0	21,21	155	149	0.715232	1	0.0,0.161	0.084,0.0	0.038
3026	ENSG00000095066	HOOK2	chr19	-	12767815	12767903	12767394	12767464	12768012	12768084	3026	44,33	0,4	41,33	1,0	237	149	0.0796753	0.455192	1.0,0.838	0.963,1.0	-0.063
3029	ENSG00000105576	TNPO2	chr19	-	12703713	12703801	12703427	12703526	12705239	12705398	3029	101152	0,0	91,34	3,0	237	149	0.593367	1	1.0,1.0	0.95,1.0	0.025
3030	ENSG00000105576	TNPO2	chr19	-	12706009	12706109	12705681	12705768	12706195	12706282	3030	2,1	47,84	6,1	55,38	249	149	0.0567322	0.362574	0.025,0.007	0.061,0.016	-0.022
3031	ENSG00000132004	FBXW9	chr19	-	12691341	12691454	12691165	12691257	12694593	12694722	3031	53110	2,0	56,64	0,2	262	149	0.709963	1	0.938,1.0	1.0,0.948	-0.005
3032	ENSG00000132004	FBXW9	chr19	-	12694798	12694938	12694593	12694722	12696172	12696631	3032	47,86	0,2	36,35	0,0	289	149	0.411125	1	1.0,0.957	1.0,1.0	-0.022
3033	ENSG00000095059	DHPS	chr19	-	12677107	12677211	12676016	12676142	12677290	12677396	3033	402535	33,28	374350	21,30	253	149	0.765809	1	0.878,0.918	0.913,0.873	0.005
3034	ENSG00000285589	AC010422.8	chr19	-	12677290	12677396	12676016	12676142	12679456	12679543	3034	229206	2,2	151140	0,0	255	149	0.615708	1	0.985,0.984	1.0,1.0	-0.016
3035	ENSG00000123154	WDR83	chr19	+	12672462	12672549	12670694	12670821	12672846	12672914	3035	1,1	32,48	0,0	29,30	236	149	1	1	0.019,0.013	0.0,0.0	0.016
3041	ENSG00000197857	ZNF44	chr19	-	12293231	12293375	12275955	12276082	12294691	12294794	3041	0,0	0,2	0,3	0,0	293	149	1	1	NA,0.0	NA,1.0	-1
3055	ENSG00000219665	ZNF433-AS1	chr19	+	12001773	12001822	11987616	11987823	12035553	12035772	3055	4,0	0,2	2,0	0,0	198	149	1	1	1.0,0.0	1.0,NA	-0.5
3068	ENSG00000099949	LZTR1	chr22	+	20995367	20995484	20994869	20995026	20995745	20995872	3068	2,3	43,36	9,4	58,36	266	149	0.0813558	0.461552	0.025,0.045	0.08,0.059	-0.035
3069	ENSG00000099949	LZTR1	chr22	+	20995367	20995484	20994869	20995026	20995762	20995872	3069	2,3	0,3	0,4	0,0	266	149	1	1	1.0,0.359	NA,1.0	-0.321
3070	ENSG00000130159	ECSIT	chr19	-	11507701	11507729	11507456	11507562	11507990	11508048	3070	8,13	0,4	9,14	2,4	177	149	0.457029	1	1.0,0.732	0.791,0.747	0.097
3071	ENSG00000130159	ECSIT	chr19	-	11507701	11507850	11507456	11507562	11507990	11508048	3071	262336	0,4	201261	2,4	298	149	0.307065	1	1.0,0.977	0.98,0.97	0.013
3072	ENSG00000130159	ECSIT	chr19	-	11510616	11510660	11507990	11508048	11513055	11513168	3072	3,0	134181	0,2	78,99	193	149	1	1	0.017,0.0	0.0,0.015	0.001
3076	ENSG00000130159	ECSIT	chr19	-	11519074	11519193	11507990	11508048	11529061	11529096	3076	18,28	0,0	21,27	1,0	268	149	1	1	1.0,1.0	0.921,1.0	0.039
3078	ENSG00000130159	ECSIT	chr19	-	11519074	11519193	11513803	11514221	11529061	11529096	3078	82101	2,0	54,65	0,0	268	149	0.915705	1	0.958,1.0	1.0,1.0	-0.021
3090	ENSG00000183401	CCDC159	chr19	+	11348965	11349083	11346571	11346627	11349653	11349687	3090	0,3	0,0	1,0	7,7	267	149	1	1	NA,1.0	0.074,0.0	0.963
3096	ENSG00000130158	DOCK6	chr19	-	11228939	11229035	11227336	11227477	11233202	11233366	3096	5,13	0,0	9,16	0,4	245	149	0.0144627	0.143571	1.0,1.0	1.0,0.709	0.145
3097	ENSG00000130158	DOCK6	chr19	-	11229297	11229390	11228939	11229035	11232184	11232289	3097	1,0	12,10	3,2	8,5	242	149	0.00378909	0.0590281	0.049,0.0	0.188,0.198	-0.169
3098	ENSG00000130158	DOCK6	chr19	-	11229297	11229390	11228939	11229035	11233202	11233366	3098	1,4	0,2	9,3	0,1	242	149	0.530371	1	1.0,0.552	1.0,0.649	-0.048
3099	ENSG00000130158	DOCK6	chr19	-	11232184	11232289	11228939	11229035	11233202	11233366	3099	22,22	0,2	19,9	0,1	254	149	0.675889	1	1.0,0.866	1.0,0.841	0.013
3100	ENSG00000130158	DOCK6	chr19	-	11232184	11232289	11229297	11229390	11233202	11233366	3100	11,12	1,4	11,4	6,1	254	149	0.255466	0.981314	0.866,0.638	0.518,0.701	0.143
3101	ENSG00000130158	DOCK6	chr19	-	11245562	11245712	11243801	11243882	11245811	11245878	3101	39,50	1,0	40,19	0,0	298	149	1	1	0.951,1.0	1.0,1.0	-0.024
3103	ENSG00000197256	KANK2	chr19	-	11195555	11195820	11194474	11194590	11197484	11197548	3103	15,12	4,0	26,12	0,0	298	149	0.0113684	0.121836	0.652,1.0	1.0,1.0	-0.174
3104	ENSG00000197256	KANK2	chr19	-	11195555	11195881	11194474	11194590	11197484	11197547	3104	15,11	4,0	25,11	0,0	298	149	0.0107741	0.117223	0.652,1.0	1.0,1.0	-0.174
3105	ENSG00000197256	KANK2	chr19	-	11195621	11195820	11194474	11194590	11197484	11197521	3105	0,1	4,0	1,1	0,0	298	149	0.000116873	0.00574053	0.0,1.0	1.0,1.0	-0.5
3107	ENSG00000197256	KANK2	chr19	-	11196049	11196227	11195555	11195820	11197484	11197530	3107	1,0	0,1	4,2	1,1	298	149	0.0199094	0.177611	1.0,0.0	0.667,0.5	-0.084
3109	ENSG00000130164	LDLR	chr19	+	11102663	11102786	11100222	11100345	11105219	11105600	3109	106129	0,0	74,36	1,0	272	149	1	1	1.0,1.0	0.976,1.0	0.012
3110	ENSG00000130164	LDLR	chr19	+	11105219	11105600	11102663	11102786	11106564	11106687	3110	147184	1,1	100,67	13,0	298	149	7.20306e-05	0.00411604	0.987,0.989	0.794,1.0	0.091
3113	ENSG00000130164	LDLR	chr19	+	11116858	11116998	11116093	11116212	11120091	11120233	3113	269278	0,0	214,93	4,2	289	149	0.130947	0.635915	1.0,1.0	0.965,0.96	0.038
3114	ENSG00000130164	LDLR	chr19	+	11120369	11120522	11120091	11120233	11123173	11123344	3114	309326	2,1	196,96	0,0	298	149	1	1	0.987,0.994	1.0,1.0	-0.01
3115	ENSG00000130164	LDLR	chr19	+	11123173	11123344	11120369	11120522	11128007	11128085	3115	278284	0,2	174,62	1,0	298	149	1	1	1.0,0.986	0.989,1.0	-0.001
3116	ENSG00000130164	LDLR	chr19	+	11128007	11128085	11123173	11123344	11129512	11129670	3116	201180	1,0	144,49	3,8	227	149	6.76896e-05	0.00401124	0.992,1.0	0.969,0.801	0.111
3117	ENSG00000130164	LDLR	chr19	+	11129512	11129670	11123173	11123344	11131280	11131484	3117	138198	0,0	124,64	0,2	298	149	0.685569	1	1.0,1.0	1.0,0.941	0.03
3118	ENSG00000130733	YIPF2	chr19	-	10923494	10923677	10923271	10923407	10923832	10923980	3118	215249	2,0	197172	0,0	298	149	1	1	0.982,1.0	1.0,1.0	-0.009
3119	ENSG00000130733	YIPF2	chr19	-	10924075	10924192	10923832	10923999	10925685	10925773	3119	225181	1,0	145126	0,0	266	149	1	1	0.992,1.0	1.0,1.0	-0.004
3120	ENSG00000130733	YIPF2	chr19	-	10925685	10925773	10923841	10924192	10927629	10927716	3120	166122	0,0	121,98	2,0	237	149	1	1	1.0,1.0	0.974,1.0	0.013
3121	ENSG00000130733	YIPF2	chr19	-	10927629	10927716	10925685	10925773	10927798	10927959	3121	154129	3,10	109,70	2,0	236	149	0.00383027	0.0594993	0.97,0.891	0.972,1.0	-0.055
3124	ENSG00000142453	CARM1	chr19	+	10908549	10908633	10908038	10908145	10909102	10909207	3124	0,0	72,75	4,0	88,43	233	149	0.542852	1	0.0,0.0	0.028,0.0	-0.014
3125	ENSG00000142453	CARM1	chr19	+	10908549	10908668	10908038	10908145	10909102	10909207	3125	0,2	72,75	4,0	88,43	268	149	0.598819	1	0.0,0.015	0.025,0.0	-0.005
3126	ENSG00000142453	CARM1	chr19	+	10908549	10908747	10908038	10908145	10909102	10909207	3126	0,1	72,75	7,0	88,43	298	149	0.226638	0.908287	0.0,0.007	0.038,0.0	-0.015
3127	ENSG00000142453	CARM1	chr19	+	10919832	10919966	10919594	10919680	10920435	10920573	3127	89,72	2,0	68,63	0,0	283	149	0.55705	1	0.959,1.0	1.0,1.0	-0.02
3128	ENSG00000142453	CARM1	chr19	+	10919876	10919966	10918985	10919680	10920435	10920573	3128	208175	2,0	144146	0,0	239	149	1	1	0.985,1.0	1.0,1.0	-0.008
3130	ENSG00000142453	CARM1	chr19	+	10921049	10921127	10920833	10920946	10921614	10922721	3130	257276	0,0	264212	2,0	227	149	1	1	1.0,1.0	0.989,1.0	0.006
3131	ENSG00000142453	CARM1	chr19	+	10921374	10921443	10921049	10921127	10921614	10921900	3131	36,58	170153	35,54	176119	218	149	0.83667	1	0.126,0.206	0.12,0.237	-0.013
3132	ENSG00000079805	DNM2	chr19	+	10772478	10772628	10759737	10759811	10775702	10775815	3132	205205	2,0	128121	0,0	298	149	1	1	0.981,1.0	1.0,1.0	-0.01
3134	ENSG00000079805	DNM2	chr19	+	10805915	10805967	10802287	10802358	10812263	10812300	3134	73,83	1,0	92,43	0,0	201	149	1	1	0.982,1.0	1.0,1.0	-0.009
3135	ENSG00000079805	DNM2	chr19	+	10808568	10808580	10805915	10805967	10812263	10812377	3135	88,99	27,34	94,79	38,19	161	149	0.949363	1	0.751,0.729	0.696,0.794	-0.005
3136	ENSG00000213339	QTRT1	chr19	+	10702115	10702254	10701949	10702018	10707301	10707380	3136	122138	2,0	113136	0,0	288	149	1	1	0.969,1.0	1.0,1.0	-0.016
3137	ENSG00000213339	QTRT1	chr19	+	10702160	10702254	10701949	10702018	10707301	10707380	3137	49,50	2,0	37,62	0,0	243	149	0.359382	1	0.938,1.0	1.0,1.0	-0.031
3138	ENSG00000213339	QTRT1	chr19	+	10706709	10706825	10702115	10702254	10707301	10707380	3138	4,2	78,93	5,8	64,84	265	149	0.0446437	0.308067	0.028,0.012	0.042,0.051	-0.026
3139	ENSG00000213339	QTRT1	chr19	+	10707465	10707615	10707301	10707380	10712160	10712628	3139	108,83	3,1	93,88	0,0	298	149	0.486803	1	0.947,0.976	1.0,1.0	-0.038
3140	ENSG00000213339	QTRT1	chr19	+	10707499	10707615	10707301	10707380	10712160	10712256	3140	205157	3,1	150167	0,0	265	149	0.542375	1	0.975,0.989	1.0,1.0	-0.018
3142	ENSG00000129351	ILF3	chr19	+	10666491	10666649	10654381	10654487	10670515	10670608	3142	2,0	114114	5,0	146,70	298	149	1	1	0.009,0.0	0.017,0.0	-0.004
3144	ENSG00000129351	ILF3	chr19	+	10678612	10678704	10677162	10677310	10679096	10679170	3144	244311	0,4	252164	2,0	241	149	1	1	1.0,0.98	0.987,1.0	-0.004
3145	ENSG00000129351	ILF3	chr19	+	10680345	10680443	10679815	10679927	10681018	10681028	3145	309314	5,0	307178	4,4	247	149	0.183368	0.7917	0.974,1.0	0.979,0.964	0.015
3146	ENSG00000129351	ILF3	chr19	+	10683124	10683262	10682536	10682704	10683365	10683542	3146	326286	0,0	337221	1,0	287	149	1	1	1.0,1.0	0.994,1.0	0.003
3147	ENSG00000129351	ILF3	chr19	+	10683136	10683262	10682536	10682704	10683365	10683542	3147	367355	0,0	408238	1,0	275	149	1	1	1.0,1.0	0.995,1.0	0.002
3148	ENSG00000129351	ILF3	chr19	+	10684415	10684476	10683916	10683970	10687345	10687708	3148	39,42	97,97	29,18	88,30	210	149	0.913553	1	0.222,0.235	0.19,0.299	-0.016
3149	ENSG00000129351	ILF3	chr19	+	10687345	10687708	10683916	10683970	10688549	10688678	3149	287328	3,9	285194	9,0	298	149	0.881941	1	0.98,0.948	0.941,1.0	-0.006
3150	ENSG00000129351	ILF3	chr19	+	10688549	10688678	10685927	10687708	10689178	10689312	3150	363400	0,1	334260	0,0	278	149	1	1	1.0,0.995	1.0,1.0	-0.002
3154	ENSG00000129353	SLC44A2	chr19	+	10642896	10643021	10642366	10642451	10643278	10644130	3154	2,1	61,47	0,0	53,33	274	149	1	1	0.018,0.011	0.0,0.0	0.014
3156	ENSG00000129354	AP1M2	chr19	-	10579715	10579858	10578891	10578963	10581265	10581392	3156	37,50	0,0	46,31	0,1	292	149	1	1	1.0,1.0	1.0,0.941	0.03
3157	ENSG00000129354	AP1M2	chr19	-	10579715	10579864	10578891	10578963	10581265	10581392	3157	25,29	0,0	27,29	0,1	298	149	1	1	1.0,1.0	1.0,0.935	0.032
3160	ENSG00000130734	ATG4D	chr19	+	10544708	10544866	10543894	10544325	10544956	10545130	3160	46,47	0,0	41,28	1,0	298	149	1	1	1.0,1.0	0.953,1.0	0.024
3161	ENSG00000130734	ATG4D	chr19	+	10544782	10544866	10543903	10544325	10544956	10544996	3161	82,85	0,0	63,49	1,0	233	149	1	1	1.0,1.0	0.976,1.0	0.012
3162	ENSG00000130734	ATG4D	chr19	+	10546838	10547071	10544956	10545130	10547188	10547253	3162	47,53	1,0	51,21	0,0	298	149	1	1	0.959,1.0	1.0,1.0	-0.02
3163	ENSG00000130734	ATG4D	chr19	+	10546838	10547075	10544782	10545130	10547188	10547253	3163	47,52	1,0	42,21	0,0	298	149	1	1	0.959,1.0	1.0,1.0	-0.02
3164	ENSG00000130734	ATG4D	chr19	+	10546838	10547082	10545119	10545130	10547188	10547253	3164	46,52	1,0	42,21	0,0	298	149	1	1	0.958,1.0	1.0,1.0	-0.021
3165	ENSG00000130734	ATG4D	chr19	+	10546838	10547115	10544956	10545130	10547188	10547253	3165	87104	1,0	84,61	0,0	298	149	1	1	0.978,1.0	1.0,1.0	-0.011
3166	ENSG00000130734	ATG4D	chr19	+	10546838	10547115	10544956	10545130	10548903	10549034	3166	46,52	11,4	42,22	5,0	298	149	0.130817	0.635396	0.676,0.867	0.808,1.0	-0.132
3167	ENSG00000130734	ATG4D	chr19	+	10546838	10547253	10544956	10545130	10548903	10549034	3167	78,87	11,4	65,46	5,0	298	149	0.100793	0.533315	0.78,0.916	0.867,1.0	-0.085
3168	ENSG00000130734	ATG4D	chr19	+	10547188	10547253	10544956	10545130	10548903	10549034	3168	27,35	11,4	18,23	5,0	214	149	0.165517	0.743773	0.631,0.859	0.715,1.0	-0.112
3170	ENSG00000130734	ATG4D	chr19	+	10547188	10547253	10546838	10547115	10548903	10549034	3170	66,85	0,0	60,63	0,1	214	149	1	1	1.0,1.0	1.0,0.978	0.011
3171	ENSG00000130734	ATG4D	chr19	+	10548903	10549034	10544956	10545130	10551896	10551975	3171	73,81	2,1	41,43	0,0	280	149	0.442273	1	0.951,0.977	1.0,1.0	-0.036
3172	ENSG00000130734	ATG4D	chr19	+	10548903	10549034	10546838	10547253	10551896	10551975	3172	120133	0,0	86,91	1,0	280	149	1	1	1.0,1.0	0.979,1.0	0.01
3173	ENSG00000130734	ATG4D	chr19	+	10551896	10551975	10548903	10549034	10552044	10552121	3173	118160	0,0	90,83	0,1	228	149	1	1	1.0,1.0	1.0,0.982	0.009
3176	ENSG00000079999	KEAP1	chr19	-	10489647	10489853	10489191	10489368	10491576	10491720	3176	307320	0,2	295247	2,0	298	149	1	1	1.0,0.988	0.987,1.0	0
3178	ENSG00000105401	CDC37	chr19	-	10400574	10400693	10395927	10396203	10403377	10403511	3178	2,0	531761	6,1	646611	268	149	1	1	0.002,0.0	0.005,0.001	-0.002
3179	ENSG00000105397	TYK2	chr19	-	10351051	10351162	10350528	10350968	10352433	10352551	3179	259330	0,0	280309	0,3	260	149	1	1	1.0,1.0	1.0,0.983	0.008
3181	ENSG00000105397	TYK2	chr19	-	10352433	10352551	10351051	10351162	10352925	10353098	3181	170254	6,0	214207	1,0	267	149	0.403861	1	0.941,1.0	0.992,1.0	-0.026
3182	ENSG00000105397	TYK2	chr19	-	10353527	10353646	10352925	10353098	10354041	10354103	3182	134117	3,0	123,98	2,0	268	149	0.584246	1	0.961,1.0	0.972,1.0	-0.006
3183	ENSG00000105397	TYK2	chr19	-	10359174	10359302	10358002	10358138	10361510	10361598	3183	106120	0,1	114,73	0,0	277	149	1	1	1.0,0.985	1.0,1.0	-0.008
3184	ENSG00000105397	TYK2	chr19	-	10360961	10361073	10359174	10359302	10361510	10361598	3184	0,2	62,63	4,0	80,43	261	149	0.552109	1	0.0,0.018	0.028,0.0	-0.005
3185	ENSG00000105397	TYK2	chr19	-	10362263	10362456	10362077	10362181	10362548	10362657	3185	116137	2,0	150,97	0,0	298	149	1	1	0.967,1.0	1.0,1.0	-0.016
3187	ENSG00000105397	TYK2	chr19	-	10369756	10369877	10368328	10368418	10378213	10378426	3187	3,2	24,41	4,0	19,24	270	149	0.777669	1	0.065,0.026	0.104,0.0	-0.006
3188	ENSG00000105397	TYK2	chr19	-	10378213	10378426	10368294	10368418	10379614	10379689	3188	46,64	4,3	49,47	1,2	298	149	0.16265	0.735509	0.852,0.914	0.961,0.922	-0.058
3191	ENSG00000161847	RAVER1	chr19	-	10320654	10320763	10319165	10319240	10320857	10320951	3191	47,38	0,1	35,37	0,0	258	149	1	1	1.0,0.956	1.0,1.0	-0.022
3192	ENSG00000161847	RAVER1	chr19	-	10320654	10320782	10319165	10319240	10320857	10320951	3192	59,44	0,1	43,44	0,0	277	149	1	1	1.0,0.959	1.0,1.0	-0.02
3195	ENSG00000130811	EIF3G	chr19	-	10117083	10117188	10116049	10116989	10118667	10118727	3195	11261255	0,2	10101035	0,0	254	149	1	1	1.0,0.997	1.0,1.0	-0.002
3196	ENSG00000130811	EIF3G	chr19	-	10118439	10118557	10117083	10117188	10118667	10118727	3196	29,27	640683	8,25	512559	267	149	0.163137	0.736976	0.025,0.022	0.009,0.024	0.007
3198	ENSG00000130813	SHFL	chr19	+	10089110	10089378	10087250	10087300	10089656	10089695	3198	1,0	42,33	0,2	35,20	298	149	1	1	0.012,0.0	0.0,0.048	-0.018
3199	ENSG00000130813	SHFL	chr19	+	10089897	10090047	10089446	10089695	10091249	10091353	3199	86110	1,0	77,72	0,0	298	149	1	1	0.977,1.0	1.0,1.0	-0.012
3200	ENSG00000130813	SHFL	chr19	+	10089928	10090047	10089656	10089695	10091249	10091353	3200	35,61	1,0	33,46	0,0	268	149	1	1	0.951,1.0	1.0,1.0	-0.024
3205	ENSG00000171469	ZNF561	chr19	-	9614020	9614103	9607325	9611336	9617044	9617171	3205	16,12	0,0	11,3	0,4	232	149	0.0102011	0.113022	1.0,1.0	1.0,0.325	0.338
3206	ENSG00000171469	ZNF561	chr19	-	9617044	9617171	9614020	9614103	9618090	9618166	3206	17,8	0,4	6,2	0,0	276	149	0.010984	0.118788	1.0,0.519	1.0,1.0	-0.24
3207	ENSG00000171469	ZNF561	chr19	-	9617044	9617226	9614020	9614103	9618090	9618179	3207	16,6	0,4	5,2	0,0	298	149	0.00886164	0.103316	1.0,0.429	1.0,1.0	-0.285
3208	ENSG00000171469	ZNF561	chr19	-	9617048	9617171	9614020	9614103	9618090	9618179	3208	1,2	0,4	1,0	0,0	272	149	1	1	1.0,0.215	1.0,NA	-0.392
3209	ENSG00000171469	ZNF561	chr19	-	9617620	9617758	9617044	9617171	9618090	9618179	3209	0,1	3,2	3,3	1,0	287	149	1.77516e-06	0.000299012	0.0,0.206	0.609,1.0	-0.702
3210	ENSG00000171469	ZNF561	chr19	-	9617620	9617768	9617051	9617171	9618090	9618179	3210	0,2	3,2	0,3	1,0	297	149	0.335551	1	0.0,0.334	0.0,1.0	-0.333
3213	ENSG00000171469	ZNF561	chr19	-	9620915	9620963	9619431	9619582	9621161	9621222	3213	5,0	2,1	2,0	6,0	197	149	1	1	0.654,0.0	0.201,NA	0.126
3214	ENSG00000171469	ZNF561	chr19	-	9620915	9621049	9619431	9619582	9621161	9621205	3214	6,4	2,1	5,0	6,0	283	149	1	1	0.612,0.678	0.305,NA	0.34
3217	ENSG00000174652	ZNF266	chr19	-	9418765	9418895	9418504	9418631	9419216	9419299	3217	2,0	1,2	1,0	3,0	279	149	1	1	0.516,0.0	0.151,NA	0.107
3226	ENSG00000099785	MARCHF2	chr19	+	8418536	8418807	8413289	8413420	8421788	8421951	3226	12,9	11,7	12,7	9,4	298	149	0.632871	1	0.353,0.391	0.4,0.467	-0.061
3227	ENSG00000099785	MARCHF2	chr19	+	8418741	8418807	8413294	8413420	8421788	8422016	3227	6,9	11,7	7,4	9,4	215	149	0.846096	1	0.274,0.471	0.35,0.409	-0.007
3228	ENSG00000099785	MARCHF2	chr19	+	8421788	8422016	8413269	8413420	8426608	8426668	3228	53,59	2,0	27,19	0,0	298	149	0.412742	1	0.93,1.0	1.0,1.0	-0.035
3229	ENSG00000099785	MARCHF2	chr19	+	8426608	8426804	8421788	8422016	8430657	8430867	3229	85,82	0,0	29,25	3,1	298	149	0.0319674	0.245111	1.0,1.0	0.829,0.926	0.123
3230	ENSG00000099785	MARCHF2	chr19	+	8430657	8430867	8426608	8426804	8438387	8439011	3230	113,83	0,2	51,64	2,2	298	149	0.107629	0.556771	1.0,0.954	0.927,0.941	0.043
3234	ENSG00000267855	NDUFA7	chr19	-	8319300	8319394	8316495	8316645	8320856	8320906	3234	3,5	391307	8,2	252263	243	149	0.863528	1	0.005,0.01	0.019,0.005	-0.005
3235	ENSG00000267855	NDUFA7	chr19	-	8320856	8320906	8316495	8316645	8321307	8321375	3235	385296	1,0	235246	0,2	199	149	1	1	0.997,1.0	1.0,0.989	0.004
3236	ENSG00000167775	CD320	chr19	-	8303854	8304088	8302776	8302980	8308148	8308350	3236	146174	7,1	100,94	3,3	298	149	0.672944	1	0.912,0.989	0.943,0.94	0.009
3237	ENSG00000167775	CD320	chr19	-	8305030	8305156	8303854	8304088	8308148	8308271	3237	309284	0,1	195185	2,0	275	149	1	1	1.0,0.994	0.981,1.0	0.007
3244	ENSG00000104805	NUCB1	chr19	+	48913473	48913564	48913010	48913196	48918725	48918784	3244	429514	2,0	506389	0,0	240	149	1	1	0.993,1.0	1.0,1.0	-0.004
3245	ENSG00000104805	NUCB1	chr19	+	48921826	48921932	48921153	48921324	48922317	48922465	3245	454574	3,0	397451	0,0	255	149	1	1	0.989,1.0	1.0,1.0	-0.006
3250	ENSG00000076944	STXBP2	chr19	+	7639018	7639100	7638725	7638775	7639730	7639807	3250	86116	1,0	104,47	2,0	231	149	0.76553	1	0.982,1.0	0.971,1.0	0.005
3251	ENSG00000076944	STXBP2	chr19	+	7639730	7639807	7639018	7639100	7640899	7641003	3251	42,53	2,0	46,26	0,0	226	149	0.428468	1	0.933,1.0	1.0,1.0	-0.033
3252	ENSG00000076944	STXBP2	chr19	+	7640697	7640809	7639730	7639807	7640899	7641003	3252	66,82	0,4	83,61	0,2	261	149	0.332048	1	1.0,0.921	1.0,0.946	-0.012
3253	ENSG00000076944	STXBP2	chr19	+	7640730	7640809	7639730	7639807	7640899	7641003	3253	160195	0,4	178118	0,2	228	149	0.584397	1	1.0,0.97	1.0,0.975	-0.003
3254	ENSG00000076944	STXBP2	chr19	+	7640739	7640809	7639730	7639807	7640899	7641003	3254	63,79	0,4	75,60	0,2	219	149	0.30319	1	1.0,0.931	1.0,0.953	-0.011
3256	ENSG00000076944	STXBP2	chr19	+	7642428	7642536	7642202	7642333	7642765	7642823	3256	286347	0,0	256188	0,1	257	149	1	1	1.0,1.0	1.0,0.991	0.004
3257	ENSG00000076944	STXBP2	chr19	+	7643164	7643245	7642982	7643048	7644613	7644752	3257	296367	2,0	272273	2,2	230	149	1	1	0.99,1.0	0.989,0.989	0.006
3258	ENSG00000076944	STXBP2	chr19	+	7644878	7644934	7644613	7644752	7645196	7645306	3258	1,1	252258	1,4	199205	205	149	1	1	0.003,0.003	0.004,0.014	-0.006
3261	ENSG00000076944	STXBP2	chr19	+	7647161	7647247	7645958	7646344	7647724	7647873	3261	153183	0,2	139133	0,0	235	149	1	1	1.0,0.983	1.0,1.0	-0.008
3262	ENSG00000076944	STXBP2	chr19	+	7647161	7647511	7646248	7646344	7647724	7647873	3262	434500	0,2	323331	0,0	298	149	1	1	1.0,0.992	1.0,1.0	-0.004
3263	ENSG00000076944	STXBP2	chr19	+	7647353	7647511	7647161	7647247	7647724	7647810	3263	572633	5,2	415478	0,0	298	149	1	1	0.983,0.994	1.0,1.0	-0.012
3264	ENSG00000229833	PET100	chr19	+	7630572	7630659	7629792	7629860	7630822	7630846	3264	418441	0,2	340438	0,1	236	149	1	1	1.0,0.993	1.0,0.996	-0.002
3265	ENSG00000229833	PET100	chr19	+	7631231	7631321	7630822	7630846	7631472	7631624	3265	2,4	407407	13,8	316431	239	149	0.0957054	0.51538	0.003,0.006	0.025,0.011	-0.014
3266	ENSG00000032444	PNPLA6	chr19	+	7534378	7534446	7534151	7534239	7534749	7534902	3266	4,9	1,0	0,1	0,0	217	149	1	1	0.733,1.0	NA,1.0	-0.133
3268	ENSG00000032444	PNPLA6	chr19	+	7535126	7535213	7534749	7534902	7535508	7535577	3268	4,2	23,30	0,0	22,16	236	149	0.0141089	0.140986	0.099,0.04	0.0,0.0	0.07
3269	ENSG00000032444	PNPLA6	chr19	+	7540922	7541051	7540629	7540710	7541353	7541434	3269	235261	0,0	226189	4,0	278	149	0.559644	1	1.0,1.0	0.968,1.0	0.016
3270	ENSG00000032444	PNPLA6	chr19	+	7540931	7541051	7540629	7540710	7541353	7541434	3270	110129	0,0	110,78	4,0	269	149	0.453525	1	1.0,1.0	0.938,1.0	0.031
3271	ENSG00000032444	PNPLA6	chr19	+	7541983	7542067	7541447	7541684	7542560	7542670	3271	251237	2,3	270177	7,4	233	149	0.0652958	0.39983	0.988,0.981	0.961,0.966	0.021
3272	ENSG00000032444	PNPLA6	chr19	+	7543006	7543084	7542760	7542928	7549906	7550099	3272	260249	0,0	242190	0,2	227	149	1	1	1.0,1.0	1.0,0.984	0.008
3273	ENSG00000032444	PNPLA6	chr19	+	7550993	7551107	7550516	7550640	7551361	7551437	3273	227258	0,1	232146	0,0	263	149	1	1	1.0,0.993	1.0,1.0	-0.004
3274	ENSG00000032444	PNPLA6	chr19	+	7553871	7554015	7551361	7551437	7554208	7554272	3274	200243	2,1	228174	0,0	293	149	1	1	0.981,0.992	1.0,1.0	-0.014
3275	ENSG00000032444	PNPLA6	chr19	+	7553874	7554015	7551361	7551437	7554208	7554243	3275	235297	2,1	240203	0,0	290	149	1	1	0.984,0.993	1.0,1.0	-0.012
3276	ENSG00000032444	PNPLA6	chr19	+	7555248	7555367	7554892	7555075	7555606	7555763	3276	161159	0,0	121125	0,2	268	149	1	1	1.0,1.0	1.0,0.972	0.014
3277	ENSG00000032444	PNPLA6	chr19	+	7555606	7555763	7554892	7555075	7556452	7556569	3277	141214	0,0	153175	1,0	298	149	1	1	1.0,1.0	0.987,1.0	0.006
3280	ENSG00000104880	ARHGEF18	chr19	+	7447042	7447168	7444203	7444454	7451148	7451266	3280	23,36	0,2	42,18	0,0	275	149	0.444353	1	1.0,0.907	1.0,1.0	-0.046
3281	ENSG00000130165	ELOF1	chr19	-	11554819	11554946	11554231	11554365	11555173	11555253	3281	2,2	2,1	2,0	3,2	276	149	0.0658053	0.401836	0.351,0.519	0.265,0.0	0.302
3282	ENSG00000130165	ELOF1	chr19	-	11554819	11554946	11554231	11554365	11559190	11559223	3282	0,0	65,71	2,1	46,65	276	149	1	1	0.0,0.0	0.023,0.008	-0.015
3283	ENSG00000130165	ELOF1	chr19	-	11555173	11555253	11554231	11554365	11555344	11555467	3283	2,0	1,0	3,0	0,0	229	149	1	1	0.565,NA	1.0,NA	-0.435
3284	ENSG00000130165	ELOF1	chr19	-	11555173	11555253	11554231	11554365	11559190	11559236	3284	2,1	65,71	3,2	46,65	229	149	0.340165	1	0.02,0.009	0.041,0.02	-0.016
3285	ENSG00000130165	ELOF1	chr19	-	11555173	11555253	11554819	11554946	11559190	11559236	3285	2,2	0,0	0,0	0,2	229	149	1	1	1.0,1.0	NA,0.0	1
3286	ENSG00000171105	INSR	chr19	-	7150496	7150532	7142815	7143090	7152725	7152927	3286	0,2	1,2	0,0	1,1	185	149	0.5105	1	0.0,0.446	0.0,0.0	0.223
3290	ENSG00000125734	GPR108	chr19	-	6731890	6731934	6731472	6731522	6732024	6732056	3290	158180	0,0	150188	0,2	193	149	1	1	1.0,1.0	1.0,0.986	0.007
3294	ENSG00000125734	GPR108	chr19	-	6735621	6735704	6734182	6734307	6736591	6736711	3294	46,66	0,0	43,35	2,0	232	149	0.347905	1	1.0,1.0	0.932,1.0	0.034
3295	ENSG00000125734	GPR108	chr19	-	6735907	6735958	6734182	6734307	6736591	6736711	3295	21,18	0,0	15,15	2,0	200	149	0.751762	1	1.0,1.0	0.848,1.0	0.076
3296	ENSG00000125734	GPR108	chr19	-	6735907	6735958	6735373	6735704	6736591	6736711	3296	86100	0,0	90,60	1,0	200	149	1	1	1.0,1.0	0.985,1.0	0.008
3297	ENSG00000125730	C3	chr19	-	6678371	6678455	6677863	6678287	6679124	6679201	3297	28744265	1,0	35454023	0,0	233	149	1	1	0.999,1.0	1.0,1.0	0
3298	ENSG00000125730	C3	chr19	-	6681940	6682030	6680157	6680263	6682141	6682229	3298	22093004	0,1	27862493	0,0	239	149	1	1	1.0,0.999	1.0,1.0	0
3299	ENSG00000125730	C3	chr19	-	6684387	6684439	6682141	6682229	6684559	6684650	3299	14911798	0,0	16961263	1,0	201	149	1	1	1.0,1.0	0.999,1.0	0
3300	ENSG00000125730	C3	chr19	-	6684387	6684478	6682141	6682229	6684559	6684650	3300	430550	0,0	504406	1,0	240	149	1	1	1.0,1.0	0.997,1.0	0.002
3301	ENSG00000125730	C3	chr19	-	6707075	6707273	6702470	6702579	6707465	6707537	3301	900949	7,10	927523	4,0	298	149	0.112083	0.572277	0.985,0.979	0.991,1.0	-0.014
3309	ENSG00000125648	SLC25A23	chr19	-	6438446	6438534	6436080	6436464	6444150	6444301	3309	6,13	0,2	0,2	0,0	237	149	1	1	1.0,0.803	NA,1.0	-0.099
3311	ENSG00000125648	SLC25A23	chr19	-	6438723	6438821	6436420	6436464	6444150	6444279	3311	0,0	0,2	2,0	0,0	247	149	1	1	NA,0.0	1.0,NA	-1
3312	ENSG00000125648	SLC25A23	chr19	-	6438723	6438821	6438446	6438534	6444150	6444279	3312	0,1	0,6	2,0	0,2	247	149	1	1	NA,0.091	1.0,0.0	-0.409
3313	ENSG00000125648	SLC25A23	chr19	-	6452311	6452479	6444150	6444301	6453980	6454009	3313	42,35	3,2	16,19	0,0	298	149	0.00818481	0.0979872	0.875,0.897	1.0,1.0	-0.114
3314	ENSG00000125648	SLC25A23	chr19	-	6452311	6452479	6444150	6444301	6454322	6454405	3314	20,24	2,3	13,16	0,1	298	149	0.00861117	0.101332	0.833,0.8	1.0,0.889	-0.128
3315	ENSG00000125648	SLC25A23	chr19	-	6453980	6454088	6444150	6444301	6454322	6454405	3315	16,20	2,3	4,2	0,1	257	149	0.0285426	0.22814	0.823,0.794	1.0,0.537	0.04
3316	ENSG00000125648	SLC25A23	chr19	-	6453980	6454088	6452311	6452479	6454322	6454405	3316	34,30	0,1	7,5	0,0	257	149	1	1	1.0,0.946	1.0,1.0	-0.027
3317	ENSG00000125648	SLC25A23	chr19	-	6455951	6456092	6454558	6454717	6456419	6456531	3317	0,2	11,12	1,0	4,7	290	149	0.484946	1	0.0,0.079	0.114,0.0	-0.018
3318	ENSG00000088247	KHSRP	chr19	-	6420072	6420144	6419202	6419260	6420421	6420471	3318	362381	0,2	369268	0,0	221	149	1	1	1.0,0.992	1.0,1.0	-0.004
3320	ENSG00000125656	CLPP	chr19	+	6361868	6361940	6361530	6361772	6362445	6362525	3320	384386	0,0	307199	0,3	221	149	1	1	1.0,1.0	1.0,0.978	0.011
3321	ENSG00000125656	CLPP	chr19	+	6364451	6364639	6361868	6362542	6366257	6366363	3321	852861	1,0	773659	4,2	298	149	1	1	0.998,1.0	0.99,0.994	0.007
3322	ENSG00000125656	CLPP	chr19	+	6366257	6366363	6362445	6362542	6368537	6368545	3322	344341	0,2	310352	0,0	255	149	1	1	1.0,0.99	1.0,1.0	-0.005
3323	ENSG00000125656	CLPP	chr19	+	6366257	6366363	6364451	6364639	6368537	6368545	3323	822844	4,0	812754	6,6	255	149	0.861221	1	0.992,1.0	0.988,0.987	0.008
3324	ENSG00000130382	MLLT1	chr19	-	6226976	6227102	6222120	6222684	6230569	6230713	3324	91138	1,5	100,48	2,0	275	149	0.148597	0.693565	0.98,0.937	0.964,1.0	-0.023
3325	ENSG00000130382	MLLT1	chr19	-	6230569	6230713	6222120	6222684	6262227	6262310	3325	37,35	0,2	26,21	0,0	293	149	0.565484	1	1.0,0.899	1.0,1.0	-0.05
3330	ENSG00000031823	RANBP3	chr19	-	5931403	5931531	5927967	5928087	5932451	5932544	3330	114148	1,0	108,64	2,0	277	149	0.662064	1	0.984,1.0	0.967,1.0	0.008
3331	ENSG00000031823	RANBP3	chr19	-	5931418	5931531	5927967	5928087	5932451	5932544	3331	95125	1,0	84,45	2,0	262	149	0.448468	1	0.982,1.0	0.96,1.0	0.011
3334	ENSG00000031823	RANBP3	chr19	-	5950716	5950872	5941798	5941835	5951392	5951596	3334	1,0	4,0	4,3	1,0	298	149	1	1	0.111,NA	0.667,1.0	-0.723
3335	ENSG00000031823	RANBP3	chr19	-	5950716	5950875	5941798	5941835	5951392	5951596	3335	2,0	4,0	2,1	1,0	298	149	1	1	0.2,NA	0.5,1.0	-0.55
3336	ENSG00000031823	RANBP3	chr19	-	5951392	5951596	5941798	5941835	5957917	5957968	3336	10,0	22,46	3,0	23,15	298	149	0.124267	0.613219	0.185,0.0	0.061,0.0	0.062
3349	ENSG00000031823	RANBP3	chr19	-	5976380	5976574	5957917	5957973	5978060	5978093	3349	0,1	12,22	0,0	19,9	298	149	1	1	0.0,0.022	0.0,0.0	0.011
3350	ENSG00000031823	RANBP3	chr19	-	5976380	5976579	5957917	5957973	5978060	5978097	3350	0,1	12,22	0,0	19,9	298	149	1	1	0.0,0.022	0.0,0.0	0.011
3360	ENSG00000141994	DUS3L	chr19	-	5785602	5785791	5785382	5785511	5786466	5786542	3360	162158	2,0	188219	1,0	298	149	1	1	0.976,1.0	0.989,1.0	-0.006
3361	ENSG00000141994	DUS3L	chr19	-	5786748	5786845	5786466	5786542	5787060	5787171	3361	102,66	8,5	74,90	1,6	246	149	0.168792	0.751908	0.885,0.889	0.978,0.901	-0.052
3362	ENSG00000141994	DUS3L	chr19	-	5786748	5786919	5786466	5786542	5787060	5787171	3362	51,38	8,5	27,49	1,6	298	149	0.262599	0.999396	0.761,0.792	0.931,0.803	-0.091
3367	ENSG00000167733	HSD11B1L	chr19	+	5684021	5684121	5681024	5681271	5684780	5684905	3367	0,1	1,5	0,0	5,3	249	149	1	1	0.0,0.107	0.0,0.0	0.053
3368	ENSG00000167733	HSD11B1L	chr19	+	5684818	5684905	5680764	5681271	5686899	5686991	3368	9,6	1,0	8,10	2,0	236	149	0.678035	1	0.85,1.0	0.716,1.0	0.067
3369	ENSG00000167733	HSD11B1L	chr19	+	5684818	5685119	5681053	5681271	5686899	5686991	3369	11,13	1,0	18,24	2,0	298	149	0.856886	1	0.846,1.0	0.818,1.0	0.014
3370	ENSG00000167733	HSD11B1L	chr19	+	5684964	5685119	5681008	5681271	5686899	5686991	3370	9,11	1,0	15,24	2,0	298	149	0.761471	1	0.818,1.0	0.789,1.0	0.014
3372	ENSG00000167733	HSD11B1L	chr19	+	5684988	5685119	5684780	5684905	5686899	5686991	3372	12,15	2,0	17,27	3,5	280	149	0.0314084	0.242357	0.761,1.0	0.751,0.742	0.134
3373	ENSG00000167733	HSD11B1L	chr19	+	5684988	5685119	5684780	5684905	5687281	5687304	3373	9,10	1,2	8,18	2,0	280	149	0.23279	0.924052	0.827,0.727	0.68,1.0	-0.063
3374	ENSG00000167733	HSD11B1L	chr19	+	5684988	5685119	5684780	5684905	5687502	5687668	3374	11,10	1,0	8,14	0,0	280	149	1	1	0.854,1.0	1.0,1.0	-0.073
3375	ENSG00000167733	HSD11B1L	chr19	+	5684992	5685119	5684818	5684905	5686899	5686991	3375	3,6	2,0	8,13	3,5	276	149	0.131631	0.637985	0.447,1.0	0.59,0.584	0.137
3376	ENSG00000167733	HSD11B1L	chr19	+	5684992	5685119	5684818	5684905	5687281	5687375	3376	0,1	1,2	0,4	2,0	276	149	0.0503211	0.334831	0.0,0.213	0.0,1.0	-0.394
3378	ENSG00000167733	HSD11B1L	chr19	+	5686415	5686527	5684818	5684905	5686899	5686991	3378	1,2	2,0	0,2	3,5	261	149	0.0554945	0.356713	0.222,1.0	0.0,0.186	0.518
3379	ENSG00000167733	HSD11B1L	chr19	+	5686415	5686527	5684818	5685119	5686899	5686991	3379	2,2	3,5	9,2	13,14	261	149	0.582649	1	0.276,0.186	0.283,0.075	0.052
3380	ENSG00000167733	HSD11B1L	chr19	+	5686899	5686991	5684818	5684905	5687281	5687304	3380	8,4	1,2	6,21	2,0	241	149	0.182754	0.790161	0.832,0.553	0.65,1.0	-0.132
3381	ENSG00000167733	HSD11B1L	chr19	+	5686899	5686991	5684818	5685119	5687281	5687304	3381	9,9	0,0	16,30	0,4	241	149	0.0414909	0.292277	1.0,1.0	1.0,0.823	0.089
3382	ENSG00000167733	HSD11B1L	chr19	+	5687281	5687375	5684818	5684905	5687502	5687576	3382	6,13	1,0	5,5	0,0	243	149	1	1	0.786,1.0	1.0,1.0	-0.107
3383	ENSG00000167733	HSD11B1L	chr19	+	5687281	5687375	5684818	5685119	5687502	5687576	3383	5,11	2,0	3,9	0,0	243	149	0.560047	1	0.605,1.0	1.0,1.0	-0.198
3384	ENSG00000168661	ZNF30	chr19	+	34942593	34942673	34933627	34933723	34943222	34945168	3384	7,0	2,0	14,0	1,0	229	149	1	1	0.695,NA	0.901,NA	-0.206
3385	ENSG00000174917	MICOS13	chr19	-	5678774	5678902	5678420	5678648	5679344	5679396	3385	4,0	488689	3,2	451548	277	149	1	1	0.004,0.0	0.004,0.002	-0.001
3386	ENSG00000174917	MICOS13	chr19	-	5679344	5679396	5678421	5678648	5679585	5679763	3386	717942	0,0	643773	3,0	201	149	1	1	1.0,1.0	0.994,1.0	0.003
3387	ENSG00000130254	SAFB2	chr19	-	5611119	5611630	5610638	5610688	5612539	5612567	3387	95112	4,6	80,78	5,2	298	149	0.763521	1	0.922,0.903	0.889,0.951	-0.007
3389	ENSG00000105426	PTPRS	chr19	-	5216719	5216767	5215497	5215595	5218419	5218532	3389	1,0	28,37	0,5	32,4	197	149	0.0210347	0.18492	0.026,0.0	0.0,0.486	-0.23
3390	ENSG00000105426	PTPRS	chr19	-	5218786	5218798	5218419	5218532	5219309	5219467	3390	15,32	1,5	10,2	11,0	161	149	0.1355	0.652282	0.933,0.856	0.457,1.0	0.166
3394	ENSG00000127663	KDM4B	chr19	+	5032865	5033031	5016256	5016339	5039835	5040011	3394	31,72	0,0	25,23	2,0	298	149	0.670355	1	1.0,1.0	0.862,1.0	0.069
3395	ENSG00000127663	KDM4B	chr19	+	5119117	5119219	5110621	5110818	5119652	5119682	3395	27,35	2,6	17,31	6,0	251	149	0.822976	1	0.889,0.776	0.627,1.0	0.019
3396	ENSG00000127663	KDM4B	chr19	+	5119652	5119852	5110621	5110818	5131075	5131545	3396	23,38	0,0	24,22	0,1	298	149	1	1	1.0,1.0	1.0,0.917	0.041
3397	ENSG00000276043	UHRF1	chr19	+	4945860	4945965	4944342	4944450	4947104	4947211	3397	47,19	1,0	31,16	2,0	254	149	0.577444	1	0.965,1.0	0.901,1.0	0.032
3398	ENSG00000105355	PLIN3	chr19	-	4844667	4844793	4838340	4839536	4847690	4847890	3398	498497	2,0	384316	0,0	275	149	1	1	0.993,1.0	1.0,1.0	-0.004
3413	ENSG00000074842	MYDGF	chr19	-	4659930	4660003	4657544	4658084	4664875	4664906	3413	282328	0,0	197213	0,3	222	149	1	1	1.0,1.0	1.0,0.979	0.01
3414	ENSG00000074842	MYDGF	chr19	-	4660668	4660750	4659687	4660003	4664875	4664906	3414	9171119	8,14	928758	0,5	231	149	0.12633	0.619576	0.987,0.981	1.0,0.99	-0.011
3415	ENSG00000074842	MYDGF	chr19	-	4668594	4668645	4664875	4664937	4670160	4670342	3415	699777	3,0	625533	0,0	200	149	1	1	0.994,1.0	1.0,1.0	-0.003
3416	ENSG00000141985	SH3GL1	chr19	-	4365481	4365625	4364087	4364221	4366500	4366573	3416	200203	2,0	159158	0,0	293	149	1	1	0.981,1.0	1.0,1.0	-0.01
3417	ENSG00000178078	STAP2	chr19	-	4324454	4324529	4324042	4324197	4325215	4325308	3417	112170	7,6	87,86	0,7	224	149	0.646179	1	0.914,0.95	1.0,0.891	-0.014
3418	ENSG00000178078	STAP2	chr19	-	4324454	4324664	4324043	4324197	4325215	4325308	3418	95,99	7,6	57,50	0,7	298	149	0.744512	1	0.872,0.892	1.0,0.781	-0.009
3419	ENSG00000178078	STAP2	chr19	-	4324454	4324667	4324042	4324197	4325215	4325308	3419	104109	7,6	70,56	0,7	298	149	0.688198	1	0.881,0.901	1.0,0.8	-0.009
3420	ENSG00000178078	STAP2	chr19	-	4325395	4325545	4324878	4325308	4326941	4326952	3420	234267	0,0	134161	2,0	298	149	1	1	1.0,1.0	0.971,1.0	0.014
3421	ENSG00000178078	STAP2	chr19	-	4328674	4328809	4327315	4327385	4329960	4330061	3421	134190	0,0	68,55	2,2	284	149	0.212142	0.871245	1.0,1.0	0.947,0.935	0.059
3424	ENSG00000105248	YJU2	chr19	+	4254354	4254489	4251026	4251171	4258241	4258423	3424	79,61	0,0	95111	0,4	284	149	0.518381	1	1.0,1.0	1.0,0.936	0.032
3426	ENSG00000077463	SIRT6	chr19	-	4175027	4175111	4174108	4174946	4175679	4175760	3426	25,26	1,0	28,33	0,0	233	149	1	1	0.941,1.0	1.0,1.0	-0.03
3427	ENSG00000077463	SIRT6	chr19	-	4175027	4175151	4174108	4174946	4175679	4175760	3427	119,87	1,0	86,84	0,0	273	149	1	1	0.985,1.0	1.0,1.0	-0.008
3428	ENSG00000077463	SIRT6	chr19	-	4175679	4175760	4174860	4175151	4175841	4175937	3428	104,88	0,1	83,80	0,0	230	149	1	1	1.0,0.983	1.0,1.0	-0.008
3429	ENSG00000077463	SIRT6	chr19	-	4179103	4179286	4177078	4177138	4180781	4180909	3429	65,91	0,6	81,94	1,0	298	149	0.0189252	0.172163	1.0,0.883	0.976,1.0	-0.046
3430	ENSG00000077463	SIRT6	chr19	-	4180781	4180909	4179103	4179286	4182473	4182500	3430	32,53	3,7	38,49	3,1	277	149	0.0578885	0.367466	0.852,0.803	0.872,0.963	-0.09
3432	ENSG00000126934	MAP2K2	chr19	-	4097278	4097343	4094452	4095449	4101018	4101047	3432	448494	14,8	406468	4,10	214	149	0.254618	0.979685	0.957,0.977	0.986,0.97	-0.011
3433	ENSG00000126934	MAP2K2	chr19	-	4099200	4099414	4097278	4097343	4101018	4101143	3433	14901652	5,6	13631532	2,7	298	149	1	1	0.993,0.993	0.997,0.991	-0.001
3434	ENSG00000126934	MAP2K2	chr19	-	4103411	4103484	4102375	4102453	4110508	4110655	3434	1,0	491540	0,1	459460	222	149	1	1	0.001,0.0	0.0,0.001	0
3435	ENSG00000126934	MAP2K2	chr19	-	4117418	4117629	4110508	4110655	4123783	4123815	3435	822911	3,9	842639	4,0	298	149	0.793923	1	0.993,0.981	0.991,1.0	-0.009
3437	ENSG00000105229	PIAS4	chr19	+	4028145	4028187	4024035	4024120	4028509	4028587	3437	67,46	0,2	32,28	0,0	191	149	0.600608	1	1.0,0.947	1.0,1.0	-0.026
3438	ENSG00000167658	EEF2	chr19	-	3977818	3978172	3977427	3977610	3979328	3979436	3438	1149912916	2,0	115158999	0,0	298	149	1	1	1.0,1.0	1.0,1.0	0
3442	ENSG00000183617	MRPL54	chr19	+	3765165	3765331	3762681	3762818	3767260	3767565	3442	389359	0,2	322318	0,0	298	149	1	1	1.0,0.989	1.0,1.0	-0.006
3444	ENSG00000186111	PIP5K1C	chr19	-	3633436	3633520	3630182	3633169	3638883	3639016	3444	4,2	18,12	10,5	24,14	233	149	0.134692	0.649807	0.124,0.096	0.21,0.186	-0.088
3445	ENSG00000186111	PIP5K1C	chr19	-	3642906	3642939	3641704	3641809	3643242	3643381	3445	9,33	5,1	35,12	1,0	182	149	0.00304672	0.0507134	0.596,0.964	0.966,1.0	-0.203
3446	ENSG00000064961	HMG20B	chr19	+	3575501	3575660	3574369	3574586	3576260	3576307	3446	173253	0,3	217163	0,3	298	149	0.783786	1	1.0,0.977	1.0,0.964	0.006
3447	ENSG00000064961	HMG20B	chr19	+	3575539	3575660	3573691	3574586	3576260	3576307	3447	432496	0,3	454406	0,3	270	149	1	1	1.0,0.989	1.0,0.987	0.001
3448	ENSG00000064961	HMG20B	chr19	+	3576260	3576307	3575501	3575660	3576552	3576602	3448	307394	0,0	345297	2,0	196	149	1	1	1.0,1.0	0.992,1.0	0.004
3449	ENSG00000064961	HMG20B	chr19	+	3576891	3577107	3576351	3576625	3577980	3578113	3449	644757	3,5	621555	5,1	298	149	1	1	0.991,0.987	0.984,0.996	-0.001
3450	ENSG00000129932	DOHH	chr19	-	3494027	3494104	3492001	3492499	3496540	3496668	3450	75,69	0,0	82,87	2,0	226	149	1	1	1.0,1.0	0.964,1.0	0.018
3453	ENSG00000172006	ZNF554	chr19	+	2826249	2826346	2823039	2823112	2827616	2827743	3453	2,0	1,0	0,0	4,0	246	149	1	1	0.548,NA	0.0,NA	0.548
3454	ENSG00000172006	ZNF554	chr19	+	2833162	2833269	2832302	2832494	2833680	2834154	3454	0,0	3,8	0,2	5,0	256	149	0.199424	0.838497	0.0,0.0	0.0,1.0	-0.5
3456	ENSG00000172009	THOP1	chr19	+	2790420	2790633	2785502	2785678	2794763	2794912	3456	266350	0,1	293293	0,0	298	149	1	1	1.0,0.994	1.0,1.0	-0.003
3457	ENSG00000172009	THOP1	chr19	+	2812198	2812372	2811597	2811734	2813114	2813598	3457	6,1	317327	2,6	327344	298	149	1	1	0.009,0.002	0.003,0.009	-0.001
3458	ENSG00000104969	SGTA	chr19	-	2757692	2757782	2757336	2757457	2759256	2759294	3458	370425	0,0	315350	0,2	239	149	1	1	1.0,1.0	1.0,0.991	0.004
3459	ENSG00000104969	SGTA	chr19	-	2759256	2759294	2757692	2757782	2761459	2761522	3459	268238	2,2	174187	0,0	187	149	1	1	0.991,0.99	1.0,1.0	-0.01
3460	ENSG00000104969	SGTA	chr19	-	2782569	2782658	2768968	2769091	2783232	2783270	3460	0,0	31,46	3,4	34,31	238	149	0.00654252	0.0844197	0.0,0.0	0.052,0.075	-0.064
3461	ENSG00000141873	SLC39A3	chr19	-	2737047	2737300	2733287	2733485	2739944	2740017	3461	53,71	0,0	67,68	2,0	298	149	0.40079	1	1.0,1.0	0.944,1.0	0.028
3462	ENSG00000141873	SLC39A3	chr19	-	2737047	2737379	2732523	2733485	2739944	2740017	3462	78,94	0,0	84,93	2,0	298	149	0.602463	1	1.0,1.0	0.955,1.0	0.022
3464	ENSG00000207751	AP000553.1	chr22	+	21653341	21653466	21652269	21652331	21654012	21654167	3464	2,0	2,0	2,0	0,0	274	149	1	1	0.352,NA	1.0,NA	-0.648
3465	ENSG00000104886	PLEKHJ1	chr19	-	2234149	2234240	2233148	2234061	2235761	2235828	3465	283317	2,2	252328	7,10	240	149	0.00147632	0.0313473	0.989,0.99	0.957,0.953	0.035
3466	ENSG00000104886	PLEKHJ1	chr19	-	2234149	2234240	2233148	2234061	2236154	2236272	3466	113123	0,0	88128	0,2	240	149	1	1	1.0,1.0	1.0,0.975	0.012
3467	ENSG00000104886	PLEKHJ1	chr19	-	2234149	2235990	2233153	2234061	2236154	2236263	3467	185189	0,0	152200	0,2	298	149	1	1	1.0,1.0	1.0,0.98	0.01
3468	ENSG00000104886	PLEKHJ1	chr19	-	2235761	2235990	2233997	2234061	2236154	2236298	3468	67,66	0,0	67,72	0,2	298	149	0.413159	1	1.0,1.0	1.0,0.947	0.026
3470	ENSG00000104885	DOT1L	chr19	+	2191011	2191240	2189731	2189795	2193688	2193783	3470	24,29	8,0	33,25	0,0	298	149	0.000357414	0.0122903	0.6,1.0	1.0,1.0	-0.2
3471	ENSG00000104885	DOT1L	chr19	+	2191083	2191240	2189731	2189795	2193688	2193783	3471	13,15	8,0	14,22	0,0	298	149	0.000608595	0.0175039	0.448,1.0	1.0,1.0	-0.276
3472	ENSG00000104885	DOT1L	chr19	+	2217771	2217918	2216954	2217090	2220107	2220222	3472	33,66	1,2	66,40	0,2	296	149	0.358638	1	0.943,0.943	1.0,0.91	-0.012
3474	ENSG00000065000	AP3D1	chr19	-	2108686	2108766	2100987	2102268	2109085	2109125	3474	303391	0,0	329212	2,0	229	149	1	1	1.0,1.0	0.991,1.0	0.004
3475	ENSG00000065000	AP3D1	chr19	-	2108686	2108876	2102236	2102268	2109085	2109207	3475	149162	0,0	146106	2,0	298	149	1	1	1.0,1.0	0.973,1.0	0.014
3476	ENSG00000065000	AP3D1	chr19	-	2111284	2111332	2110706	2110896	2111678	2111828	3476	320343	1,1	306330	1,2	197	149	1	1	0.996,0.996	0.996,0.992	0.002
3477	ENSG00000065000	AP3D1	chr19	-	2112859	2112931	2111678	2111828	2113335	2113413	3477	537512	0,0	437479	1,0	221	149	1	1	1.0,1.0	0.997,1.0	0.002
3478	ENSG00000065000	AP3D1	chr19	-	2112859	2112967	2111678	2111828	2113335	2113413	3478	323391	0,0	312433	1,0	257	149	1	1	1.0,1.0	0.995,1.0	0.002
3479	ENSG00000065000	AP3D1	chr19	-	2112859	2113413	2111790	2111828	2114124	2114239	3479	412504	0,1	379413	0,0	298	149	1	1	1.0,0.996	1.0,1.0	-0.002
3480	ENSG00000065000	AP3D1	chr19	-	2113335	2113413	2111678	2111828	2114124	2114302	3480	197229	0,1	157127	0,0	227	149	1	1	1.0,0.993	1.0,1.0	-0.004
3481	ENSG00000065000	AP3D1	chr19	-	2127151	2127201	2123829	2123879	2129089	2129121	3481	235303	1,0	273175	0,0	199	149	1	1	0.994,1.0	1.0,1.0	-0.003
3482	ENSG00000065000	AP3D1	chr19	-	2132470	2132578	2130407	2130537	2137010	2137091	3482	176201	2,0	255176	0,0	257	149	1	1	0.981,1.0	1.0,1.0	-0.01
3484	ENSG00000172081	MOB3A	chr19	-	2076810	2077013	2071035	2073424	2078139	2078679	3484	182202	0,1	243124	0,0	298	149	1	1	1.0,0.99	1.0,1.0	-0.005
3486	ENSG00000172081	MOB3A	chr19	-	2085174	2085325	2078373	2078679	2096380	2096479	3486	94,80	1,0	90,67	0,0	298	149	1	1	0.979,1.0	1.0,1.0	-0.01
3487	ENSG00000172081	MOB3A	chr19	-	2085174	2085328	2078139	2078679	2095240	2095323	3487	95,84	1,2	96,71	2,0	298	149	0.539947	1	0.979,0.955	0.96,1.0	-0.013
3488	ENSG00000172081	MOB3A	chr19	-	2085174	2085328	2078139	2078679	2096380	2096673	3488	93,82	1,0	101,67	0,0	298	149	1	1	0.979,1.0	1.0,1.0	-0.01
3489	ENSG00000172081	MOB3A	chr19	-	2095240	2095323	2085174	2085328	2096225	2096270	3489	0,2	10,15	4,1	18,10	232	149	0.108343	0.558979	0.0,0.079	0.125,0.06	-0.053
3490	ENSG00000133243	BTBD2	chr19	-	1991876	1992056	1990716	1990822	1993019	1993176	3490	9,10	204233	10,7	203123	298	149	0.666491	1	0.022,0.021	0.024,0.028	-0.005
3491	ENSG00000133243	BTBD2	chr19	-	2013546	2013880	1997343	1997463	2015296	2015542	3491	0,0	104126	6,1	110115	298	149	0.732923	1	0.0,0.0	0.027,0.004	-0.015
3492	ENSG00000133243	BTBD2	chr19	-	2017044	2017094	1997343	1997463	2017182	2017300	3492	0,0	1,5	0,2	3,1	199	149	0.407206	1	0.0,0.0	0.0,0.6	-0.3
3494	ENSG00000133275	CSNK1G2	chr19	+	1978601	1978750	1978304	1978511	1978858	1979093	3494	164193	0,1	166129	0,0	298	149	1	1	1.0,0.99	1.0,1.0	-0.005
3496	ENSG00000129968	ABHD17A	chr19	-	1878663	1878904	1877507	1877687	1879920	1880017	3496	1,0	131,98	0,0	94109	298	149	1	1	0.004,0.0	0.0,0.0	0.002
3498	ENSG00000129968	ABHD17A	chr19	-	1881234	1881804	1879920	1880115	1885351	1885433	3498	274210	1,0	219215	0,0	298	149	1	1	0.993,1.0	1.0,1.0	-0.004
3499	ENSG00000079313	REXO1	chr19	-	1830705	1830866	1827647	1828631	1848201	1848446	3499	0,0	7,15	0,1	20,7	298	149	1	1	0.0,0.0	0.0,0.067	-0.034
3501	ENSG00000071564	TCF3	chr19	-	1612206	1612430	1610964	1611849	1615284	1615821	3501	82,72	91101	82,67	109,89	298	149	0.728028	1	0.311,0.263	0.273,0.273	0.014
3502	ENSG00000071564	TCF3	chr19	-	1612206	1612430	1610964	1611849	1615685	1615798	3502	102,84	0,0	107,84	1,0	298	149	1	1	1.0,1.0	0.982,1.0	0.009
3503	ENSG00000071564	TCF3	chr19	-	1612206	1612433	1609289	1611849	1615284	1615485	3503	90,70	91101	84,68	109,89	298	149	0.667431	1	0.331,0.257	0.278,0.276	0.017
3504	ENSG00000071564	TCF3	chr19	-	1612206	1612433	1609289	1611849	1615685	1615821	3504	147131	0,0	177159	1,0	298	149	1	1	1.0,1.0	0.989,1.0	0.006
3505	ENSG00000071564	TCF3	chr19	-	1615284	1615485	1611754	1611849	1615685	1615798	3505	92101	0,0	109,91	1,0	298	149	1	1	1.0,1.0	0.982,1.0	0.009
3506	ENSG00000071564	TCF3	chr19	-	1615284	1615485	1612206	1612433	1615685	1615798	3506	9,1	65,62	2,3	95,92	298	149	0.0446469	0.308067	0.065,0.008	0.01,0.016	0.024
3507	ENSG00000071564	TCF3	chr19	-	1615284	1615515	1612206	1612433	1615685	1615821	3507	8,1	65,62	2,1	95,92	298	149	0.0329799	0.249945	0.058,0.008	0.01,0.005	0.026
3508	ENSG00000071564	TCF3	chr19	-	1615284	1615520	1609291	1611849	1615685	1615804	3508	167204	0,0	199178	1,0	298	149	1	1	1.0,1.0	0.99,1.0	0.005
3509	ENSG00000071564	TCF3	chr19	-	1615284	1615520	1612206	1612433	1615685	1615804	3509	84104	65,62	92,90	95,92	298	149	0.0230027	0.195857	0.393,0.456	0.326,0.328	0.097
3510	ENSG00000071564	TCF3	chr19	-	1619315	1619471	1619110	1619234	1619779	1619853	3510	112139	0,0	129127	1,0	298	149	1	1	1.0,1.0	0.985,1.0	0.008
3511	ENSG00000071564	TCF3	chr19	-	1619315	1619474	1619110	1619234	1619779	1619853	3511	294309	0,0	305261	1,0	298	149	1	1	1.0,1.0	0.993,1.0	0.004
3512	ENSG00000071564	TCF3	chr19	-	1621132	1621191	1620967	1621046	1621837	1621970	3512	224223	0,1	241173	0,0	208	149	1	1	1.0,0.994	1.0,1.0	-0.003
3513	ENSG00000071564	TCF3	chr19	-	1646354	1646427	1632331	1632405	1650176	1650287	3513	126146	0,1	136,62	0,0	222	149	1	1	1.0,0.99	1.0,1.0	-0.005
3514	ENSG00000127540	UQCR11	chr19	-	1602293	1602426	1599411	1599560	1605359	1605443	3514	5,2	11961205	5,4	10521030	282	149	1	1	0.002,0.001	0.003,0.002	-0.001
3515	ENSG00000267059	AC005943.1	chr19	-	1581091	1581269	1578338	1578538	1582621	1582712	3515	608740	0,3	760635	0,4	298	149	1	1	1.0,0.992	1.0,0.988	0.002
3516	ENSG00000267059	AC005943.1	chr19	-	1581091	1581269	1578338	1578538	1584539	1584677	3516	330415	1,2	404391	0,0	298	149	1	1	0.994,0.99	1.0,1.0	-0.008
3517	ENSG00000267059	AC005943.1	chr19	-	1582621	1582712	1578338	1578538	1584539	1584677	3517	120132	1,2	128131	0,0	240	149	0.53537	1	0.987,0.976	1.0,1.0	-0.018
3518	ENSG00000267059	AC005943.1	chr19	-	1582621	1582712	1581091	1581269	1584539	1584677	3518	391450	0,1	479369	1,0	240	149	1	1	1.0,0.996	0.997,1.0	0
3519	ENSG00000160216	AGPAT3	chr21	+	43903956	43904019	43865222	43865345	43959633	43959859	3519	15,28	2,2	12,5	6,0	212	149	0.287498	1	0.841,0.908	0.584,1.0	0.083
3522	ENSG00000160216	AGPAT3	chr21	+	43960631	43960779	43959782	43959859	43967945	43968115	3522	0,11	38,29	3,2	22,16	297	149	0.735144	1	0.0,0.16	0.064,0.059	0.019
3523	ENSG00000160216	AGPAT3	chr21	+	43978045	43978121	43971387	43971490	43980988	43981187	3523	61,70	2,1	42,67	0,0	225	149	0.439268	1	0.953,0.979	1.0,1.0	-0.034
3525	ENSG00000115257	PCSK4	chr19	-	1487602	1487691	1487140	1487313	1487784	1487861	3525	0,2	2,0	0,2	4,2	238	149	0.465885	1	0.0,1.0	0.0,0.385	0.307
3528	ENSG00000115268	RPS15	chr19	+	1439605	1439826	1438806	1438892	1440018	1440253	3528	10,8	46474896	11,4	38524115	298	149	1	1	0.001,0.001	0.001,0.0	0.001
3529	ENSG00000115268	RPS15	chr19	+	1439605	1439826	1438806	1438892	1440025	1440049	3529	4,0	12,20	8,1	0,16	298	149	0.0595569	0.374988	0.143,0.0	1.0,0.03	-0.444
3530	ENSG00000115268	RPS15	chr19	+	1439715	1439826	1438806	1438892	1440018	1440233	3530	5,5	46474896	3,1	38524115	260	149	1	1	0.001,0.001	0.0,0.0	0.001
3531	ENSG00000115286	NDUFS7	chr19	+	1386517	1386639	1383917	1383942	1387810	1387847	3531	0,0	115141	1,0	118,88	271	149	1	1	0.0,0.0	0.005,0.0	-0.003
3532	ENSG00000099622	CIRBP	chr19	+	1264252	1264463	1261381	1261641	1270927	1271029	3532	4,0	0,1	1,2	0,0	298	149	1	1	1.0,0.0	1.0,1.0	-0.5
3534	ENSG00000099622	CIRBP	chr19	+	1271120	1271246	1270927	1271036	1271328	1271467	3534	156208	0,0	153169	0,3	275	149	0.634145	1	1.0,1.0	1.0,0.968	0.016
3535	ENSG00000099622	CIRBP	chr19	+	1271139	1271246	1270866	1271036	1271328	1271360	3535	422575	0,0	440433	0,3	256	149	1	1	1.0,1.0	1.0,0.988	0.006
3539	ENSG00000099622	CIRBP	chr19	+	1271550	1271632	1271139	1271365	1271980	1271995	3539	65111	0,0	89,91	1,0	231	149	1	1	1.0,1.0	0.983,1.0	0.008
3540	ENSG00000099622	CIRBP	chr19	+	1273493	1273715	1271980	1272051	1274306	1274440	3540	8,4	48,59	5,4	22,39	298	149	0.719598	1	0.077,0.033	0.102,0.049	-0.02
3541	ENSG00000099622	CIRBP	chr19	+	1273600	1273715	1271980	1272051	1274306	1274440	3541	11,3	48,59	5,4	22,39	264	149	0.733791	1	0.115,0.028	0.114,0.055	-0.013
3543	ENSG00000099625	CBARP	chr19	-	1235336	1235390	1235000	1235145	1235500	1235565	3543	0,0	6,2	2,2	4,0	203	149	0.00129459	0.028801	0.0,0.0	0.268,1.0	-0.634
3544	ENSG00000064932	SBNO2	chr19	-	1109291	1109423	1109134	1109211	1109505	1109598	3544	397421	13,10	411365	0,0	281	149	3.33294e-06	0.00046972	0.942,0.957	1.0,1.0	-0.05
3545	ENSG00000064932	SBNO2	chr19	-	1109505	1109598	1109134	1109211	1109682	1109777	3545	135125	0,0	117,79	0,6	242	149	0.0478696	0.323378	1.0,1.0	1.0,0.89	0.055
3546	ENSG00000064932	SBNO2	chr19	-	1111018	1111093	1110744	1110888	1111505	1111605	3546	263364	1,1	353282	0,2	224	149	1	1	0.994,0.996	1.0,0.989	0.001
3547	ENSG00000180448	AC004151.1	chr19	+	1068332	1068744	1067326	1067495	1073148	1073292	3547	45,45	0,2	18,14	0,0	298	149	0.45541	1	1.0,0.918	1.0,1.0	-0.041
3548	ENSG00000180448	AC004151.1	chr19	+	1068413	1068744	1067165	1067495	1073148	1073223	3548	107,89	0,2	44,41	0,0	298	149	0.77808	1	1.0,0.957	1.0,1.0	-0.022
3549	ENSG00000180448	AC004151.1	chr19	+	1074798	1074879	1074613	1074724	1077856	1078045	3549	94111	1,0	71,42	0,0	230	149	1	1	0.984,1.0	1.0,1.0	-0.008
3550	ENSG00000180448	AC004151.1	chr19	+	1080463	1080547	1080254	1080379	1080681	1080786	3550	89181	0,0	83,83	1,0	233	149	1	1	1.0,1.0	0.982,1.0	0.009
3551	ENSG00000182087	TMEM259	chr19	-	1010990	1011095	1009647	1010895	1011366	1011499	3551	2,13	7,11	13,14	3,4	254	149	0.00353494	0.0563788	0.144,0.409	0.718,0.672	-0.419
3552	ENSG00000182087	TMEM259	chr19	-	1011095	1011195	1009649	1010895	1011366	1011499	3552	509494	7,11	377321	3,4	249	149	0.117889	0.592055	0.978,0.964	0.987,0.98	-0.013
3553	ENSG00000182087	TMEM259	chr19	-	1011891	1011992	1011579	1011798	1012065	1012188	3553	412455	0,0	385285	0,2	250	149	1	1	1.0,1.0	1.0,0.988	0.006
3554	ENSG00000065268	WDR18	chr19	+	985864	985975	984270	984563	989761	989895	3554	266271	2,0	249157	0,0	260	149	1	1	0.987,1.0	1.0,1.0	-0.006
3555	ENSG00000065268	WDR18	chr19	+	990222	990364	989761	989895	990851	990995	3555	445501	1,0	387387	0,0	291	149	1	1	0.996,1.0	1.0,1.0	-0.002
3556	ENSG00000065268	WDR18	chr19	+	994019	994088	991954	992121	994212	994554	3556	575535	20,14	394558	16,23	218	149	0.261347	0.996307	0.952,0.963	0.944,0.943	0.014
3558	ENSG00000116017	ARID3A	chr19	+	964832	965080	964247	964431	966571	966868	3558	12,17	0,0	21,24	0,3	298	149	0.201921	0.844224	1.0,1.0	1.0,0.8	0.1
3560	ENSG00000198858	R3HDM4	chr19	-	899600	899686	899439	899495	900060	900146	3560	171123	0,0	109,78	1,0	235	149	1	1	1.0,1.0	0.986,1.0	0.007
3561	ENSG00000198858	R3HDM4	chr19	-	901419	901546	900828	900952	901975	902434	3561	39,55	14,16	66,29	3,2	276	149	1.26768e-05	0.001189	0.601,0.65	0.922,0.887	-0.279
3562	ENSG00000198858	R3HDM4	chr19	-	901421	901546	900828	900952	901975	902067	3562	114140	14,16	149,65	3,2	274	149	4.21862e-05	0.00279283	0.816,0.826	0.964,0.946	-0.134
3564	ENSG00000175221	MED16	chr19	-	871925	872118	871036	871253	873448	873582	3564	236238	1,0	206241	1,0	298	149	1	1	0.992,1.0	0.99,1.0	0.001
3565	ENSG00000175221	MED16	chr19	-	872912	873009	871925	872118	873448	873582	3565	0,0	94120	0,2	99132	246	149	1	1	0.0,0.0	0.0,0.009	-0.004
3566	ENSG00000175221	MED16	chr19	-	876973	877180	875243	875454	879936	880148	3566	157147	9,4	159110	2,0	298	149	0.000978446	0.0238012	0.897,0.948	0.975,1.0	-0.065
3567	ENSG00000175221	MED16	chr19	-	881558	881714	879936	880148	884902	885008	3567	207178	0,0	166146	0,6	298	149	0.110478	0.566448	1.0,1.0	1.0,0.924	0.038
3569	ENSG00000175221	MED16	chr19	-	889637	889807	885769	886201	890136	890244	3569	133148	2,0	119100	1,4	298	149	0.114668	0.581679	0.971,1.0	0.983,0.926	0.031
3570	ENSG00000011304	PTBP1	chr19	+	799412	799443	797074	797505	803560	803636	3570	185193	3,0	300170	3,0	180	149	1	1	0.981,1.0	0.988,1.0	-0.004
3571	ENSG00000011304	PTBP1	chr19	+	805491	805569	805012	805187	806407	806556	3571	385339	189176	391233	186,90	227	149	0.296045	1	0.572,0.558	0.58,0.63	-0.04
3572	ENSG00000011304	PTBP1	chr19	+	805512	805569	805012	805187	806407	806556	3572	98,99	189176	117,79	186,90	206	149	0.0840568	0.472288	0.273,0.289	0.313,0.388	-0.07
3574	ENSG00000011304	PTBP1	chr19	+	807868	807902	806407	806556	808359	808452	3574	430407	2,4	393248	6,6	183	149	0.0899194	0.493836	0.994,0.988	0.982,0.971	0.015
3575	ENSG00000099812	MISP	chr19	+	761624	761663	759908	760039	763500	764318	3575	67,71	2,0	48,42	0,0	188	149	1	1	0.964,1.0	1.0,1.0	-0.018
3577	ENSG00000070423	RNF126	chr19	-	651610	651784	650233	650296	652232	652296	3577	224176	1,4	208200	0,0	298	149	0.703899	1	0.991,0.957	1.0,1.0	-0.026
3578	ENSG00000070423	RNF126	chr19	-	651610	651855	650233	650296	652232	652296	3578	370306	1,4	364332	0,0	298	149	0.646395	1	0.995,0.975	1.0,1.0	-0.015
3579	ENSG00000070423	RNF126	chr19	-	651610	651915	650233	650296	652232	652296	3579	227177	1,4	210206	0,0	298	149	0.720746	1	0.991,0.957	1.0,1.0	-0.026
3580	ENSG00000070423	RNF126	chr19	-	651691	651855	650233	650296	652232	652296	3580	191169	1,4	189157	0,0	298	149	0.50228	1	0.99,0.955	1.0,1.0	-0.028
3581	ENSG00000099821	POLRMT	chr19	-	617569	617655	617418	617480	618487	618582	3581	116148	0,1	99150	0,0	235	149	1	1	1.0,0.989	1.0,1.0	-0.006
3582	ENSG00000099821	POLRMT	chr19	-	617776	617849	617569	617655	618487	618582	3582	282318	2,0	320461	0,0	222	149	1	1	0.99,1.0	1.0,1.0	-0.005
3583	ENSG00000099804	CDC34	chr19	+	535836	535923	531759	532108	536242	536278	3583	308348	1,0	224230	0,1	236	149	1	1	0.995,1.0	1.0,0.993	0.001
3584	ENSG00000099804	CDC34	chr19	+	537012	537147	536242	536340	541338	542087	3584	461572	3,4	373458	0,0	284	149	0.720669	1	0.988,0.987	1.0,1.0	-0.012
3588	ENSG00000105556	MIER2	chr19	-	330263	330380	327863	327989	334399	334542	3588	4,6	50,59	2,0	42,38	266	149	0.0165548	0.15695	0.043,0.054	0.026,0.0	0.036
3589	ENSG00000105556	MIER2	chr19	-	336082	336173	334399	334542	344773	344778	3589	22,25	1,0	34,4	0,0	240	149	1	1	0.932,1.0	1.0,1.0	-0.034
3594	ENSG00000171700	RGS19	chr20	-	64076856	64076954	64076524	64076646	64079293	64079518	3594	18,19	6,5	9,1	1,0	247	149	0.00250364	0.0443641	0.644,0.696	0.844,1.0	-0.252
3595	ENSG00000171700	RGS19	chr20	-	64076856	64076954	64076524	64076646	64079872	64079988	3595	22,23	5,4	11,3	3,2	247	149	0.516965	1	0.726,0.776	0.689,0.475	0.169
3596	ENSG00000171703	TCEA2	chr20	+	64063891	64063949	64063236	64063384	64066475	64066538	3596	1,1	14,23	0,2	13,12	207	149	0.426699	1	0.049,0.03	0.0,0.107	-0.014
3598	ENSG00000101161	PRPF6	chr20	+	64011284	64011503	64010199	64010318	64016722	64016845	3598	312412	0,0	298308	0,2	298	149	1	1	1.0,1.0	1.0,0.987	0.006
3599	ENSG00000101161	PRPF6	chr20	+	64016722	64016845	64011284	64011503	64022756	64022878	3599	332380	1,2	221223	2,0	272	149	1	1	0.995,0.99	0.984,1.0	0
3600	ENSG00000101161	PRPF6	chr20	+	64025938	64026058	64024554	64024693	64026981	64027158	3600	385433	0,6	243301	0,2	269	149	0.781251	1	1.0,0.976	1.0,0.988	-0.006
3601	ENSG00000101161	PRPF6	chr20	+	64028477	64028569	64027602	64027736	64029376	64029491	3601	402452	6,0	308357	0,0	241	149	0.896397	1	0.976,1.0	1.0,1.0	-0.012
3602	ENSG00000130590	SAMD10	chr20	-	63978244	63978361	63977224	63977406	63979376	63979642	3602	3,0	9,2	0,3	0,0	266	149	1	1	0.157,0.0	NA,1.0	-0.921
3603	ENSG00000130590	SAMD10	chr20	-	63978244	63978361	63977224	63977406	63979853	63979984	3603	3,0	6,2	0,3	0,0	266	149	1	1	0.219,0.0	NA,1.0	-0.89
3605	ENSG00000198276	UCKL1	chr20	-	63943652	63943669	63941109	63941208	63944396	63944458	3605	92,68	13,7	83,50	0,1	166	149	3.22956e-06	0.000457522	0.864,0.897	1.0,0.978	-0.108
3607	ENSG00000101150	TPD52L2	chr20	+	63875815	63875875	63873667	63873816	63882718	63882820	3607	137150	59,77	193107	50,47	209	149	0.0963855	0.517506	0.623,0.581	0.733,0.619	-0.074
3612	ENSG00000125520	SLC2A4RG	chr20	+	63741868	63742056	63741369	63741479	63742129	63742166	3612	600634	2,4	550561	2,5	298	149	0.792126	1	0.993,0.988	0.993,0.982	0.003
3613	ENSG00000203896	LIME1	chr20	+	63737972	63738060	63737820	63737902	63738182	63738234	3613	27,26	0,3	22,20	0,0	237	149	0.324641	1	1.0,0.845	1.0,1.0	-0.078
3614	ENSG00000203896	LIME1	chr20	+	63738007	63738060	63737820	63737902	63738182	63738344	3614	36,38	0,3	41,25	0,0	202	149	0.750017	1	1.0,0.903	1.0,1.0	-0.048
3615	ENSG00000273154	AL121845.3	chr20	+	63734704	63734824	63733586	63733739	63737532	63737647	3615	38,72	0,0	27,40	0,1	269	149	1	1	1.0,1.0	1.0,0.957	0.022
3617	ENSG00000243509	TNFRSF6B	chr20	+	63697327	63697522	63696651	63697191	63698279	63698684	3617	28292749	43,45	785630	6,9	298	149	0.0929601	0.505069	0.97,0.968	0.985,0.972	-0.009
3619	ENSG00000101213	PTK6	chr20	-	63532525	63532687	63530745	63530927	63533550	63533704	3619	9,18	0,0	18,11	2,0	298	149	0.748149	1	1.0,1.0	0.818,1.0	0.091
3620	ENSG00000101213	PTK6	chr20	-	63534937	63535059	63534151	63534315	63537084	63537376	3620	5,7	7,5	4,1	0,0	271	149	4.53724e-07	0.000105313	0.282,0.435	1.0,1.0	-0.641
3621	ENSG00000125534	PPDPF	chr20	+	63521283	63521363	63520764	63520894	63521511	63521589	3621	25312659	133188	21192073	29,42	229	149	2.22045e-16	6.03961e-12	0.925,0.902	0.979,0.97	-0.061
3627	ENSG00000101199	ARFGAP1	chr20	+	63273999	63274210	63272794	63272920	63275576	63275640	3627	0,0	40,50	0,4	18,20	298	149	0.26642	1	0.0,0.0	0.0,0.091	-0.045
3628	ENSG00000101199	ARFGAP1	chr20	+	63276090	63276200	63275576	63275640	63276479	63276547	3628	73116	1,2	71,28	0,0	259	149	0.434244	1	0.977,0.971	1.0,1.0	-0.026
3629	ENSG00000101199	ARFGAP1	chr20	+	63277204	63277305	63276479	63276651	63278116	63278203	3629	93122	2,0	69,51	0,0	250	149	1	1	0.965,1.0	1.0,1.0	-0.018
3631	ENSG00000101199	ARFGAP1	chr20	+	63282818	63282851	63281290	63281347	63284865	63284922	3631	51,91	0,2	70,53	0,0	182	149	1	1	1.0,0.974	1.0,1.0	-0.013
3636	ENSG00000149658	YTHDF1	chr20	-	63202286	63203807	63195428	63196734	63213863	63213943	3636	103105	0,0	69,58	4,1	298	149	0.0266857	0.217386	1.0,1.0	0.896,0.967	0.069
3639	ENSG00000101193	GID8	chr20	+	62938599	62938824	62938152	62938253	62941490	62941620	3639	0,2	59,42	0,0	46,32	298	149	1	1	0.0,0.023	0.0,0.0	0.011
3642	ENSG00000101189	MRGBP	chr20	+	62798974	62799049	62798586	62798668	62799455	62801729	3642	152174	0,0	136,98	2,0	224	149	1	1	1.0,1.0	0.978,1.0	0.011
3644	ENSG00000171858	RPS21	chr20	+	62387842	62387914	62387610	62387674	62388308	62388364	3644	860310354	23,32	59226711	27,26	221	149	1	1	0.996,0.995	0.993,0.994	0.002
3645	ENSG00000171858	RPS21	chr20	+	62388308	62388364	62387842	62387914	62388456	62388520	3645	42385624	1,1	32333600	0,0	205	149	1	1	1.0,1.0	1.0,1.0	0
3648	ENSG00000130706	ADRM1	chr20	+	62303567	62303781	62302895	62303049	62306196	62306320	3648	122162	0,1	118123	0,0	298	149	1	1	1.0,0.988	1.0,1.0	-0.006
3649	ENSG00000130706	ADRM1	chr20	+	62304460	62304577	62303567	62303781	62306196	62306320	3649	613636	4,5	573474	7,1	266	149	0.913719	1	0.988,0.986	0.979,0.996	-0.001
3650	ENSG00000130706	ADRM1	chr20	+	62306647	62306734	62306196	62306320	62307370	62307452	3650	441438	2,0	332313	1,0	236	149	1	1	0.993,1.0	0.995,1.0	-0.001
3651	ENSG00000130706	ADRM1	chr20	+	62308367	62308470	62308020	62308178	62308654	62308860	3651	9581257	7,19	1042987	10,18	252	149	0.585847	1	0.988,0.975	0.984,0.97	0.005
3667	ENSG00000130703	OSBPL2	chr20	+	62242320	62242434	62238563	62238597	62256056	62256221	3667	0,0	23,18	3,0	12,18	263	149	0.625605	1	0.0,0.0	0.124,0.0	-0.062
3668	ENSG00000130703	OSBPL2	chr20	+	62242320	62242661	62238520	62238597	62256056	62256221	3668	0,0	23,18	3,0	12,18	298	149	0.756286	1	0.0,0.0	0.111,0.0	-0.056
3672	ENSG00000130703	OSBPL2	chr20	+	62264628	62264718	62263615	62263691	62272124	62272259	3672	6,0	41,36	4,4	34,10	239	149	0.139095	0.662687	0.084,0.0	0.068,0.2	-0.092
3677	ENSG00000130703	OSBPL2	chr20	+	62286582	62286711	62284045	62284169	62289206	62289330	3677	78144	0,0	110,42	2,0	278	149	0.519567	1	1.0,1.0	0.967,1.0	0.016
3681	ENSG00000101181	MTG2	chr20	+	62193415	62193624	62183041	62183057	62195801	62195949	3681	40,40	1,3	59,29	1,3	298	149	0.834964	1	0.952,0.87	0.967,0.829	0.013
3682	ENSG00000101181	MTG2	chr20	+	62197851	62197967	62195801	62195949	62198633	62198852	3682	115154	3,0	125,85	0,0	265	149	0.529115	1	0.956,1.0	1.0,1.0	-0.022
3684	ENSG00000101181	MTG2	chr20	+	62199118	62199257	62198633	62198852	62200682	62200751	3684	191202	0,0	185179	0,4	288	149	0.54729	1	1.0,1.0	1.0,0.959	0.02
3685	ENSG00000101181	MTG2	chr20	+	62199118	62199283	62198677	62198852	62200682	62202767	3685	111108	0,0	89,88	0,4	298	149	0.331362	1	1.0,1.0	1.0,0.917	0.041
3686	ENSG00000184402	SS18L1	chr20	+	62154280	62154465	62143794	62143889	62158671	62158942	3686	7,6	7,4	0,4	5,3	298	149	0.107708	0.556967	0.333,0.429	0.0,0.4	0.181
3687	ENSG00000184402	SS18L1	chr20	+	62158671	62158942	62154280	62154465	62159876	62159961	3687	1,4	0,0	0,2	1,0	298	149	0.101347	0.534749	1.0,1.0	0.0,1.0	0.5
3699	ENSG00000101166	PRELID3B	chr20	-	59037190	59037280	59036689	59036760	59038465	59038634	3699	258317	10,3	222148	4,11	239	149	0.147812	0.691638	0.941,0.985	0.972,0.893	0.03
3700	ENSG00000101166	PRELID3B	chr20	-	59037190	59037299	59036689	59036760	59038465	59038634	3700	133139	10,3	101,75	4,11	258	149	0.170163	0.75596	0.885,0.964	0.936,0.797	0.058
3701	ENSG00000101160	CTSZ	chr20	-	58996638	58996801	58995184	58995759	58997602	58997753	3701	20712092	3,1	13661273	0,5	298	149	1	1	0.997,0.999	1.0,0.992	0.002
3702	ENSG00000105376	ICAM5	chr19	+	10291071	10291316	10290023	10290125	10291488	10291708	3702	9,12	0,0	13,11	0,2	298	149	0.716323	1	1.0,1.0	1.0,0.733	0.133
3703	ENSG00000105376	ICAM5	chr19	+	10291071	10291341	10289951	10290125	10291488	10291809	3703	12,18	0,0	20,18	0,2	298	149	0.910399	1	1.0,1.0	1.0,0.818	0.091
3707	ENSG00000087460	GNAS	chr20	+	58898940	58898985	58895162	58895684	58899948	58900030	3707	88,76	1,0	115,61	0,0	194	149	1	1	0.985,1.0	1.0,1.0	-0.008
3708	ENSG00000087460	GNAS	chr20	+	58898940	58898985	58895162	58895684	58903527	58903585	3708	129102	578665	160,88	522318	194	149	0.00150081	0.0316204	0.146,0.105	0.191,0.175	-0.057
3709	ENSG00000087460	GNAS	chr20	+	58898940	58898985	58895162	58895684	58903530	58903556	3709	352312	254339	410232	216155	194	149	0.00921879	0.105802	0.516,0.414	0.593,0.535	-0.099
3712	ENSG00000215440	NPEPL1	chr20	+	58693736	58693922	58692799	58693050	58694421	58694592	3712	49,47	0,0	18,22	1,0	298	149	1	1	1.0,1.0	0.9,1.0	0.05
3713	ENSG00000215440	NPEPL1	chr20	+	58705497	58705569	58701015	58701158	58707122	58707200	3713	0,2	51,68	0,0	33,48	221	149	1	1	0.0,0.019	0.0,0.0	0.009
3714	ENSG00000124222	STX16	chr20	+	58659622	58659634	58651282	58652138	58667489	58667597	3714	0,7	1,4	2,5	2,1	161	149	0.290136	1	0.0,0.618	0.481,0.822	-0.342
3715	ENSG00000124222	STX16	chr20	+	58669290	58669453	58667986	58668127	58670511	58670603	3715	62,28	5,12	62,33	11,6	298	149	0.921965	1	0.861,0.538	0.738,0.733	-0.036
3717	ENSG00000124222	STX16	chr20	+	58659622	58659634	58651271	58652087	58667489	58667597	3717	11,12	20,30	16,7	23,29	161	149	0.887454	1	0.337,0.27	0.392,0.183	0.016
3718	ENSG00000124222	STX16	chr20	+	58667200	58667318	58652072	58652087	58667489	58667597	3718	2,0	20,30	0,1	23,29	267	149	0.63907	1	0.053,0.0	0.0,0.019	0.017
3719	ENSG00000124222	STX16	chr20	+	58667200	58667318	58659622	58659634	58667489	58667597	3719	2,0	9,14	0,2	17,16	267	149	0.48762	1	0.11,0.0	0.0,0.065	0.022
3720	ENSG00000124222	STX16	chr20	+	58669301	58669453	58667986	58668127	58670511	58670603	3720	21,10	5,12	36,18	11,6	298	149	0.31932	1	0.677,0.294	0.621,0.6	-0.125
3723	ENSG00000231290	APCDD1L-DT	chr20	+	58519503	58519599	58515378	58515740	58523168	58523281	3723	5,13	0,1	8,6	0,10	245	149	0.00719565	0.0901112	1.0,0.888	1.0,0.267	0.31
3724	ENSG00000231290	APCDD1L-DT	chr20	+	58519503	58519625	58515498	58515740	58523168	58523281	3724	5,10	0,1	14,4	0,10	271	149	0.0114539	0.122415	1.0,0.846	1.0,0.18	0.333
3725	ENSG00000231290	APCDD1L-DT	chr20	+	58521389	58521551	58519503	58519599	58522300	58522492	3725	4,6	0,10	4,2	6,2	298	149	0.263722	1	1.0,0.231	0.25,0.333	0.324
3726	ENSG00000231290	APCDD1L-DT	chr20	+	58521389	58521551	58519503	58519599	58523168	58523281	3726	4,6	2,3	3,0	0,2	298	149	0.494891	1	0.5,0.5	1.0,0.0	0
3727	ENSG00000231290	APCDD1L-DT	chr20	+	58521389	58521551	58519503	58519625	58522300	58522492	3727	0,2	0,2	2,2	0,0	298	149	1	1	NA,0.333	1.0,1.0	-0.667
3728	ENSG00000231290	APCDD1L-DT	chr20	+	58521389	58521551	58519503	58519625	58523168	58523281	3728	0,2	1,0	1,0	4,0	298	149	1	1	0.0,1.0	0.111,NA	0.389
3729	ENSG00000231290	APCDD1L-DT	chr20	+	58547811	58547928	58523713	58523806	58573575	58573824	3729	0,2	0,0	18,1	1,1	266	149	1	1	NA,1.0	0.91,0.359	0.365
3730	ENSG00000124164	VAPB	chr20	+	58390127	58390340	58389374	58389517	58418210	58418363	3730	2,0	31,37	0,0	39,14	298	149	1	1	0.031,0.0	0.0,0.0	0.015
3731	ENSG00000124164	VAPB	chr20	+	58434601	58434705	58418210	58418363	58438944	58439025	3731	44,76	1,0	62,22	1,0	253	149	1	1	0.963,1.0	0.973,1.0	-0.005
3734	ENSG00000124164	VAPB	chr20	+	58438944	58439025	58434601	58434705	58440906	58441083	3734	36,71	1,1	58,14	0,0	230	149	0.41226	1	0.959,0.979	1.0,1.0	-0.031
3735	ENSG00000124164	VAPB	chr20	+	58440906	58441083	58418210	58418363	58444076	58444531	3735	62,54	2,4	82,48	9,3	298	149	0.202396	0.845517	0.939,0.871	0.82,0.889	0.05
3740	ENSG00000101146	RAE1	chr20	+	57373662	57373738	57368704	57368812	57374606	57374801	3740	66,54	0,2	71,54	0,0	225	149	0.504003	1	1.0,0.947	1.0,1.0	-0.026
3746	ENSG00000087586	AURKA	chr20	-	56388311	56388506	56388155	56388202	56390555	56390665	3746	0,0	9,11	0,2	13,6	298	149	0.846366	1	0.0,0.0	0.0,0.143	-0.071
3747	ENSG00000087586	AURKA	chr20	-	56388686	56388784	56388155	56388202	56390555	56390665	3747	39,36	9,11	18,24	13,6	247	149	0.264677	1	0.723,0.664	0.455,0.707	0.113
3748	ENSG00000087586	AURKA	chr20	-	56388686	56388784	56388155	56388202	56391942	56392220	3748	23,25	1,2	14,15	8,2	247	149	0.00919605	0.105802	0.933,0.883	0.514,0.819	0.242
3749	ENSG00000087586	AURKA	chr20	-	56388686	56388784	56388155	56388202	56392153	56392215	3749	24,25	9,6	12,15	5,0	247	149	0.230673	0.919187	0.617,0.715	0.591,1.0	-0.13
3750	ENSG00000087586	AURKA	chr20	-	56388686	56388784	56388155	56388202	56392167	56392196	3750	23,26	6,0	12,15	2,0	247	149	0.108549	0.559615	0.698,1.0	0.784,1.0	-0.043
3751	ENSG00000087586	AURKA	chr20	-	56390555	56390665	56388155	56388202	56391942	56392131	3751	13,10	1,2	12,8	8,2	259	149	0.0302994	0.237437	0.882,0.742	0.463,0.697	0.232
3752	ENSG00000087586	AURKA	chr20	-	56390555	56390665	56388155	56388202	56392153	56392215	3752	7,10	9,6	9,6	5,0	259	149	0.081757	0.463193	0.309,0.489	0.509,1.0	-0.355
3753	ENSG00000087586	AURKA	chr20	-	56390555	56390665	56388155	56388202	56392167	56392202	3753	7,10	6,0	12,6	2,0	259	149	0.121782	0.604796	0.402,1.0	0.775,1.0	-0.186
3754	ENSG00000087586	AURKA	chr20	-	56390555	56390665	56388686	56388784	56391942	56392131	3754	18,13	0,0	11,10	2,0	259	149	0.788061	1	1.0,1.0	0.76,1.0	0.12
3755	ENSG00000087586	AURKA	chr20	-	56390555	56390665	56388686	56388784	56392153	56392215	3755	12,12	1,0	5,8	0,0	259	149	1	1	0.873,1.0	1.0,1.0	-0.064
3756	ENSG00000087586	AURKA	chr20	-	56390555	56390665	56388686	56388784	56392167	56392202	3756	12,11	0,1	9,9	0,0	259	149	1	1	1.0,0.864	1.0,1.0	-0.068
3800	ENSG00000054793	ATP9A	chr20	-	51610100	51610165	51608517	51608626	51613676	51613832	3800	15,17	0,0	7,3	2,0	214	149	0.751971	1	1.0,1.0	0.709,1.0	0.145
3802	ENSG00000026559	KCNG1	chr20	-	51012358	51012416	51009564	51010364	51013728	51013844	3802	19,12	3,2	24,11	1,0	207	149	0.00537359	0.0744203	0.82,0.812	0.945,1.0	-0.156
3803	ENSG00000026559	KCNG1	chr20	-	51012358	51012416	51009564	51010364	51022653	51023081	3803	20,13	3,2	16,9	2,0	207	149	0.0897799	0.493535	0.828,0.824	0.852,1.0	-0.1
3804	ENSG00000026559	KCNG1	chr20	-	51012358	51012416	51009564	51010364	51022869	51023107	3804	29,31	14,6	40,17	12,13	207	149	0.443283	1	0.599,0.788	0.706,0.485	0.098
3805	ENSG00000026559	KCNG1	chr20	-	51013728	51013844	51009796	51010364	51022653	51023081	3805	7,2	3,2	1,0	2,0	265	149	1	1	0.567,0.36	0.219,NA	0.244
3806	ENSG00000026559	KCNG1	chr20	-	51013728	51013844	51009796	51010364	51022869	51023094	3806	16,5	14,6	7,0	12,13	265	149	0.00798368	0.0965567	0.391,0.319	0.247,0.0	0.231
3807	ENSG00000026559	KCNG1	chr20	-	51013728	51013844	51012358	51012416	51022653	51023081	3807	7,2	4,3	6,4	1,2	265	149	0.159201	0.725824	0.496,0.273	0.771,0.529	-0.266
3808	ENSG00000026559	KCNG1	chr20	-	51013728	51013844	51012358	51012416	51022869	51023094	3808	16,5	13,22	12,4	25,10	265	149	0.671639	1	0.409,0.113	0.213,0.184	0.063
3809	ENSG00000000419	DPM1	chr20	-	50940864	50940933	50936147	50936262	50942030	50942126	3809	223165	5,5	242167	0,10	218	149	0.805055	1	0.968,0.958	1.0,0.919	0.003
3810	ENSG00000000419	DPM1	chr20	-	50940864	50940955	50936147	50936262	50942030	50942126	3810	94,73	5,5	94,53	0,10	240	149	0.79523	1	0.921,0.901	1.0,0.767	0.028
3811	ENSG00000000419	DPM1	chr20	-	50941104	50941209	50940864	50940933	50942030	50942126	3811	6,5	145104	3,3	158120	254	149	0.128351	0.625691	0.024,0.027	0.011,0.014	0.013
3812	ENSG00000000419	DPM1	chr20	-	50941104	50941209	50940864	50940955	50942030	50942126	3812	5,5	8,6	1,1	1,0	254	149	0.0111818	0.120215	0.268,0.328	0.37,1.0	-0.387
3813	ENSG00000000419	DPM1	chr20	-	50941128	50941209	50940864	50940933	50942030	50942126	3813	22,20	145104	11,8	158120	230	149	0.00170939	0.0343392	0.089,0.111	0.043,0.041	0.058
3814	ENSG00000000419	DPM1	chr20	-	50941128	50941209	50940864	50940933	50945736	50945762	3814	7,9	0,0	7,0	1,0	230	149	1	1	1.0,1.0	0.819,NA	0.181
3815	ENSG00000000419	DPM1	chr20	-	50941128	50941209	50940864	50940955	50942030	50942126	3815	4,5	8,6	2,1	1,0	230	149	0.00312623	0.0514731	0.245,0.351	0.564,1.0	-0.484
3816	ENSG00000000419	DPM1	chr20	-	50942030	50942126	50940864	50940933	50945736	50945762	3816	222189	0,0	266186	1,0	245	149	1	1	1.0,1.0	0.994,1.0	0.003
3818	ENSG00000000419	DPM1	chr20	-	50945736	50945762	50942030	50942126	50945846	50945861	3818	141132	5,3	172111	7,2	175	149	1	1	0.96,0.974	0.954,0.979	0.001
3822	ENSG00000101126	ADNP	chr20	-	50903888	50904001	50902016	50902109	50930825	50931421	3822	13,22	0,0	12,1	2,0	262	149	0.764903	1	1.0,1.0	0.773,1.0	0.113
3823	ENSG00000101126	ADNP	chr20	-	50904765	50904849	50903888	50904001	50928650	50928825	3823	1,1	4,14	4,2	7,10	233	149	0.0488715	0.327699	0.138,0.044	0.268,0.113	-0.1
3825	ENSG00000101126	ADNP	chr20	-	50928650	50928825	50903888	50904001	50930825	50931375	3825	4,15	3,0	11,14	2,0	298	149	0.254212	0.979032	0.4,1.0	0.733,1.0	-0.167
3826	ENSG00000196396	PTPN1	chr20	+	50561362	50561453	50510382	50510590	50564968	50565069	3826	63107	3,0	92,74	0,0	240	149	0.493503	1	0.929,1.0	1.0,1.0	-0.035
3827	ENSG00000196396	PTPN1	chr20	+	50581264	50581460	50579702	50579926	50582691	50584760	3827	166156	0,0	174,77	2,0	298	149	1	1	1.0,1.0	0.978,1.0	0.011
3830	ENSG00000244687	UBE2V1	chr20	-	50084128	50084254	50081123	50082914	50096671	50096820	3830	313331	0,1	372199	4,0	275	149	1	1	1.0,0.994	0.981,1.0	0.007
3831	ENSG00000244687	UBE2V1	chr20	-	50096482	50096534	50084128	50084254	50096671	50096820	3831	0,4	169184	3,0	174103	201	149	1	1	0.0,0.016	0.013,0.0	0.002
3833	ENSG00000244687	UBE2V1	chr20	-	50096482	50096820	50084128	50084254	50113106	50113133	3833	52,61	6,6	77,28	3,0	298	149	0.00623391	0.0819142	0.813,0.836	0.928,1.0	-0.139
3834	ENSG00000244687	UBE2V1	chr20	-	50096671	50096820	50083877	50084254	50113106	50113125	3834	221243	6,6	249131	3,0	298	149	0.0143909	0.143015	0.948,0.953	0.976,1.0	-0.038
3835	ENSG00000244687	UBE2V1	chr20	-	50096671	50096820	50083877	50084254	50115484	50115621	3835	175185	1,0	174104	0,0	298	149	1	1	0.989,1.0	1.0,1.0	-0.006
3836	ENSG00000244687	UBE2V1	chr20	-	50098881	50098964	50096671	50096820	50113106	50113167	3836	0,1	52,59	0,0	75,28	232	149	1	1	0.0,0.011	0.0,0.0	0.005
3837	ENSG00000244687	UBE2V1	chr20	-	50098881	50098981	50096671	50096820	50113106	50113198	3837	0,1	52,59	0,0	75,28	249	149	1	1	0.0,0.01	0.0,0.0	0.005
3839	ENSG00000244687	UBE2V1	chr20	-	50111288	50111562	50096671	50096820	50113106	50113145	3839	0,0	52,59	2,0	75,28	298	149	1	1	0.0,0.0	0.013,0.0	-0.006
3843	ENSG00000124226	RNF114	chr20	+	49945381	49945488	49941560	49941711	49946135	49946178	3843	184184	0,0	122,96	0,2	256	149	1	1	1.0,1.0	1.0,0.965	0.018
3845	ENSG00000197818	SLC9A8	chr20	+	49839540	49839599	49823060	49823141	49845035	49845119	3845	3,0	0,1	9,6	0,0	208	149	1	1	1.0,0.0	1.0,1.0	-0.5
3847	ENSG00000177410	ZFAS1	chr20	+	49280484	49280570	49279103	49279208	49289044	49289260	3847	18982293	91,96	19391701	86,85	235	149	0.745742	1	0.93,0.938	0.935,0.927	0.003
3848	ENSG00000177410	ZFAS1	chr20	+	49280902	49280964	49280321	49280570	49289044	49289260	3848	15351943	759846	17141681	718672	211	149	0.254332	0.979032	0.588,0.619	0.628,0.639	-0.03
3849	ENSG00000177410	ZFAS1	chr20	+	49281751	49281818	49280902	49280964	49289044	49289260	3849	6,10	10631373	18,21	10991186	216	149	0.644285	1	0.004,0.005	0.011,0.012	-0.007
3850	ENSG00000124228	DDX27	chr20	+	49231022	49231115	49230198	49230349	49233305	49233405	3850	17,19	81125	23,17	86,77	242	149	0.219252	0.889639	0.114,0.086	0.141,0.12	-0.03
3851	ENSG00000124228	DDX27	chr20	+	49243628	49243703	49242593	49242681	49243815	49244070	3851	273268	2,0	184270	0,0	224	149	1	1	0.989,1.0	1.0,1.0	-0.006
3852	ENSG00000124214	STAU1	chr20	-	49165996	49166285	49153932	49154071	49174194	49174269	3852	17,9	57,31	5,0	25,9	298	149	0.057861	0.367466	0.13,0.127	0.091,0.0	0.083
3853	ENSG00000124214	STAU1	chr20	-	49165996	49166285	49153932	49154071	49188115	49188367	3853	14,3	14,4	2,0	2,4	298	149	0.0175928	0.163368	0.333,0.273	0.333,0.0	0.137
3854	ENSG00000124214	STAU1	chr20	-	49174194	49174269	49153932	49154071	49188115	49188367	3854	68,34	14,4	32,6	2,4	224	149	0.959369	1	0.764,0.85	0.914,0.499	0.1
3855	ENSG00000124214	STAU1	chr20	-	49174194	49174269	49165996	49166285	49188115	49188367	3855	20,10	2,0	10,1	0,0	224	149	0.565004	1	0.869,1.0	1.0,1.0	-0.066
3856	ENSG00000124214	STAU1	chr20	-	49179121	49179244	49174194	49174269	49188115	49188367	3856	9,1	42,18	5,6	18,3	272	149	0.0514513	0.339184	0.105,0.03	0.132,0.523	-0.26
3862	ENSG00000101040	ZMYND8	chr20	-	47212641	47212725	47209213	47210897	47220257	47220324	3862	59,55	76,85	87,81	41,53	233	149	8.66797e-06	0.000900793	0.332,0.293	0.576,0.494	-0.222
3863	ENSG00000101040	ZMYND8	chr20	-	47220257	47220324	47212641	47212725	47221313	47221474	3863	74,72	2,0	72,85	0,0	216	149	0.878042	1	0.962,1.0	1.0,1.0	-0.019
3864	ENSG00000101040	ZMYND8	chr20	-	47224316	47224556	47221313	47221474	47227202	47227281	3864	125196	2,0	127126	1,3	298	149	0.495614	1	0.969,1.0	0.984,0.955	0.015
3865	ENSG00000101040	ZMYND8	chr20	-	47227202	47227281	47224316	47224556	47229725	47229806	3865	100106	4,0	90,87	0,0	228	149	0.734971	1	0.942,1.0	1.0,1.0	-0.029
3866	ENSG00000101040	ZMYND8	chr20	-	47227202	47227281	47224316	47224556	47236325	47236516	3866	32,43	0,2	24,23	0,0	228	149	0.329993	1	1.0,0.934	1.0,1.0	-0.033
3867	ENSG00000101040	ZMYND8	chr20	-	47229725	47229806	47224316	47224556	47236325	47236516	3867	43,65	0,2	28,40	0,0	230	149	0.417209	1	1.0,0.955	1.0,1.0	-0.022
3871	ENSG00000101040	ZMYND8	chr20	-	47246007	47246517	47237309	47239138	47249286	47249439	3871	73,85	0,1	76,44	0,0	298	149	1	1	1.0,0.977	1.0,1.0	-0.012
3872	ENSG00000101040	ZMYND8	chr20	-	47262287	47262428	47249286	47249439	47276313	47276795	3872	61,93	5,4	62,28	2,3	290	149	0.694884	1	0.862,0.923	0.941,0.827	0.009
3873	ENSG00000101040	ZMYND8	chr20	-	47291795	47291888	47290186	47290274	47294665	47294779	3873	44,48	5,0	26,24	1,6	242	149	0.163178	0.73704	0.844,1.0	0.941,0.711	0.096
3875	ENSG00000101040	ZMYND8	chr20	-	47347855	47347926	47310055	47310204	47356656	47356670	3875	10,18	0,2	10,2	0,0	220	149	0.617587	1	1.0,0.859	1.0,1.0	-0.071
3881	ENSG00000124160	NCOA5	chr20	-	46079386	46079453	46070209	46070536	46089816	46089962	3881	13,9	1,2	16,8	0,0	216	149	0.135185	0.651386	0.9,0.756	1.0,1.0	-0.172
3887	ENSG00000124104	SNX21	chr20	+	45840447	45840458	45834576	45835116	45840638	45840907	3887	2,3	10,19	0,0	10,9	160	149	0.0048639	0.0698231	0.157,0.128	0.0,0.0	0.143
3901	ENSG00000099817	POLR2E	chr19	-	1090907	1090988	1090086	1090145	1091791	1091907	3901	889988	3,4	684687	2,0	230	149	1	1	0.995,0.994	0.996,1.0	-0.004
3902	ENSG00000099817	POLR2E	chr19	-	1093755	1093903	1091791	1091907	1095258	1095336	3902	0,0	7,8	1,0	9,3	297	149	1	1	0.0,0.0	0.053,0.0	-0.026
3903	ENSG00000099817	POLR2E	chr19	-	1093903	1094078	1091500	1091907	1095258	1095354	3903	798761	7,8	540555	9,3	298	149	0.843009	1	0.983,0.979	0.968,0.989	0.003
3906	ENSG00000124155	PIGT	chr20	+	45416516	45416654	45416106	45416343	45419294	45419395	3906	74,61	5,11	50,35	1,3	287	149	0.0386132	0.278927	0.885,0.742	0.963,0.858	-0.097
3910	ENSG00000124155	PIGT	chr20	+	45416516	45416694	45416096	45416343	45419294	45419395	3910	80,83	5,11	71,47	1,3	298	149	0.0173978	0.162451	0.889,0.79	0.973,0.887	-0.09
3912	ENSG00000124155	PIGT	chr20	+	45416516	45416694	45416096	45416343	45420331	45420429	3912	75,63	0,2	53,38	0,0	298	149	0.408803	1	1.0,0.94	1.0,1.0	-0.03
3913	ENSG00000124155	PIGT	chr20	+	45416516	45418979	45416126	45416343	45419294	45419395	3913	144166	5,11	94,75	1,3	298	149	0.0579165	0.367466	0.935,0.883	0.979,0.926	-0.043
3914	ENSG00000124155	PIGT	chr20	+	45418771	45418979	45416312	45416343	45419294	45419395	3914	69103	5,11	41,37	1,3	298	149	0.119923	0.599506	0.873,0.824	0.953,0.86	-0.058
3915	ENSG00000124155	PIGT	chr20	+	45418771	45418979	45416516	45416654	45419294	45419395	3915	69103	1,1	41,37	2,0	298	149	0.86318	1	0.972,0.981	0.911,1.0	0.021
3916	ENSG00000124155	PIGT	chr20	+	45418771	45418979	45416516	45416694	45419294	45419395	3916	72103	5,20	41,37	18,9	298	149	0.0166855	0.157766	0.878,0.72	0.532,0.673	0.196
3917	ENSG00000124155	PIGT	chr20	+	45418771	45419395	45416518	45416694	45419503	45419590	3917	69107	0,0	63,21	0,1	298	149	1	1	1.0,1.0	1.0,0.913	0.043
3918	ENSG00000124155	PIGT	chr20	+	45418851	45418979	45416122	45416343	45419294	45419395	3918	69102	5,11	40,33	1,3	277	149	0.143071	0.675378	0.881,0.833	0.956,0.855	-0.048
3921	ENSG00000124155	PIGT	chr20	+	45418851	45418979	45416516	45416654	45419294	45419395	3921	69103	1,1	40,36	2,0	277	149	0.705999	1	0.974,0.982	0.915,1.0	0.02
3922	ENSG00000124155	PIGT	chr20	+	45418851	45418979	45416516	45416694	45419294	45419395	3922	147161	5,20	95,57	18,9	277	149	0.0164742	0.156514	0.941,0.812	0.74,0.773	0.12
3923	ENSG00000124155	PIGT	chr20	+	45418851	45418979	45416516	45416694	45419503	45419590	3923	70,49	0,0	47,17	0,1	277	149	1	1	1.0,1.0	1.0,0.901	0.049
3924	ENSG00000124155	PIGT	chr20	+	45419142	45419395	45416516	45416694	45419503	45419590	3924	66107	0,0	63,21	0,1	298	149	1	1	1.0,1.0	1.0,0.913	0.043
3925	ENSG00000124155	PIGT	chr20	+	45419277	45419395	45416516	45416694	45419503	45419590	3925	66107	0,0	63,21	0,1	267	149	1	1	1.0,1.0	1.0,0.921	0.039
3928	ENSG00000124155	PIGT	chr20	+	45419294	45419395	45416474	45416694	45419503	45419590	3928	65115	0,0	77,27	0,1	250	149	1	1	1.0,1.0	1.0,0.941	0.03
3931	ENSG00000124155	PIGT	chr20	+	45421382	45421533	45420527	45420693	45424215	45424381	3931	169187	10,15	184138	3,5	298	149	0.00475672	0.0688207	0.894,0.862	0.968,0.932	-0.072
3932	ENSG00000124155	PIGT	chr20	+	45421382	45421583	45420507	45420693	45424215	45424262	3932	400364	10,15	389304	3,5	298	149	0.004205	0.0633632	0.952,0.924	0.985,0.968	-0.038
3933	ENSG00000124155	PIGT	chr20	+	45421382	45421664	45420527	45420693	45424215	45424381	3933	168187	10,15	184135	3,5	298	149	0.0050308	0.0713811	0.894,0.862	0.968,0.931	-0.072
3934	ENSG00000124155	PIGT	chr20	+	45424460	45424579	45424269	45424381	45425573	45426189	3934	175162	0,0	110106	2,2	268	149	0.801274	1	1.0,1.0	0.968,0.967	0.032
3935	ENSG00000124155	PIGT	chr20	+	45424495	45424579	45423103	45424381	45425573	45425826	3935	420375	0,0	273244	2,2	233	149	1	1	1.0,1.0	0.989,0.987	0.012
3938	ENSG00000254806	SYS1-DBNDD2	chr20	+	45365618	45365686	45363501	45363693	45408459	45408606	3938	12,19	2,0	11,8	0,0	217	149	0.787761	1	0.805,1.0	1.0,1.0	-0.097
3941	ENSG00000101104	PABPC1L	chr20	+	44916755	44916871	44912659	44912853	44918905	44919045	3941	29,28	1,2	24,9	0,0	265	149	0.567168	1	0.942,0.887	1.0,1.0	-0.086
3943	ENSG00000101104	PABPC1L	chr20	+	44933056	44933185	44930459	44930726	44935390	44935497	3943	67,62	1,0	69,37	0,0	278	149	1	1	0.973,1.0	1.0,1.0	-0.014
3944	ENSG00000101104	PABPC1L	chr20	+	44933071	44933185	44930517	44930726	44935390	44935497	3944	61,61	1,0	59,29	0,0	263	149	1	1	0.972,1.0	1.0,1.0	-0.014
3945	ENSG00000101104	PABPC1L	chr20	+	44936893	44936976	44936636	44936730	44938060	44938191	3945	9,22	52,43	12,10	89,40	232	149	0.0757066	0.441138	0.1,0.247	0.08,0.138	0.064
3946	ENSG00000101104	PABPC1L	chr20	+	44938060	44938191	44936636	44936730	44958336	44958807	3946	44,37	1,3	84,38	2,3	280	149	0.963494	1	0.959,0.868	0.957,0.871	0
3947	ENSG00000101104	PABPC1L	chr20	+	44938673	44938748	44938044	44938191	44939125	44939184	3947	100,93	1,5	94109	2,17	224	149	0.0154583	0.149632	0.985,0.925	0.969,0.81	0.066
3948	ENSG00000101104	PABPC1L	chr20	+	44938673	44938748	44938044	44938191	44952642	44952704	3948	37,33	0,0	43,39	2,0	224	149	0.346802	1	1.0,1.0	0.935,1.0	0.032
3949	ENSG00000101104	PABPC1L	chr20	+	44938673	44938748	44938044	44938191	44958336	44959035	3949	37,33	0,0	41,43	2,3	224	149	0.0158322	0.152029	1.0,1.0	0.932,0.905	0.081
3953	ENSG00000166913	YWHAB	chr20	+	44886878	44886978	44885751	44885886	44901530	44901756	3953	0,2	386439	0,0	346253	249	149	1	1	0.0,0.003	0.0,0.0	0.002
3954	ENSG00000166913	YWHAB	chr20	+	44887544	44887742	44885739	44885886	44901530	44901833	3954	21,40	386439	37,16	346253	298	149	0.455711	1	0.026,0.044	0.051,0.031	-0.006
3955	ENSG00000166913	YWHAB	chr20	+	44887647	44887742	44885710	44885886	44901530	44901756	3955	59,74	386439	63,41	346253	244	149	0.700214	1	0.085,0.093	0.1,0.09	-0.006
3956	ENSG00000166913	YWHAB	chr20	+	44887647	44887742	44886878	44886978	44901530	44901756	3956	20,35	0,2	37,16	0,0	244	149	0.402628	1	1.0,0.914	1.0,1.0	-0.043
3957	ENSG00000166913	YWHAB	chr20	+	44902897	44903121	44901610	44901833	44903992	44904116	3957	1,4	732821	3,0	612590	298	149	1	1	0.001,0.002	0.002,0.0	0.001
3958	ENSG00000166913	YWHAB	chr20	+	44903035	44903121	44901530	44901833	44903992	44904116	3958	1,4	732821	0,12	612590	235	149	1	1	0.001,0.003	0.0,0.013	-0.004
3960	ENSG00000244558	KCNK15-AS1	chr20	-	44716624	44716793	44694891	44695507	44738819	44738896	3960	6,7	7,4	2,6	0,0	298	149	1.64977e-07	4.8632e-05	0.3,0.467	1.0,1.0	-0.617
3962	ENSG00000196839	ADA	chr20	-	44622587	44622652	44620298	44621147	44622828	44622930	3962	91,98	5,8	63,49	6,0	214	149	0.446301	1	0.927,0.895	0.88,1.0	-0.029
3963	ENSG00000196839	ADA	chr20	-	44623006	44623078	44622828	44622930	44624201	44624329	3963	68,72	2,1	72,22	2,0	221	149	0.626254	1	0.958,0.98	0.96,1.0	-0.011
3964	ENSG00000196839	ADA	chr20	-	44623006	44623078	44622828	44622930	44629046	44629169	3964	25,27	0,0	19,7	0,1	221	149	1	1	1.0,1.0	1.0,0.825	0.088
3965	ENSG00000168734	PKIG	chr20	+	44582584	44582731	44531784	44531978	44589796	44589866	3965	9,3	18,25	6,13	11,7	296	149	0.0172538	0.161605	0.201,0.057	0.215,0.483	-0.22
3971	ENSG00000124191	TOX2	chr20	+	43973366	43973432	43914851	43914990	44006546	44006792	3971	39,16	1,0	4,2	0,0	215	149	1	1	0.964,1.0	1.0,1.0	-0.018
3972	ENSG00000124191	TOX2	chr20	+	44064776	44064857	44054298	44054526	44065711	44066107	3972	35,27	3,2	6,8	7,0	230	149	0.288146	1	0.883,0.897	0.357,1.0	0.212
3973	ENSG00000124191	TOX2	chr20	+	44065711	44066107	44054298	44054526	44066729	44066857	3973	17,30	22,29	11,6	6,9	298	149	0.761285	1	0.279,0.341	0.478,0.25	-0.054
3974	ENSG00000101052	IFT52	chr20	+	43605001	43605073	43604182	43604258	43613849	43613976	3974	53,49	0,2	41,29	0,0	221	149	0.408445	1	1.0,0.943	1.0,1.0	-0.028
3975	ENSG00000101052	IFT52	chr20	+	43618242	43618353	43613898	43613976	43618939	43619026	3975	2,0	15,29	0,0	39,18	260	149	0.663669	1	0.071,0.0	0.0,0.0	0.035
3979	ENSG00000124177	CHD6	chr20	-	41551304	41551360	41533049	41533570	41618339	41618377	3979	27,18	1,0	22,13	0,3	205	149	0.368285	1	0.952,1.0	1.0,0.759	0.097
3980	ENSG00000124177	CHD6	chr20	-	41564010	41564151	41533049	41533570	41618339	41618375	3980	0,0	1,0	2,0	0,3	290	149	1	1	0.0,NA	1.0,0.0	-0.5
3981	ENSG00000124177	CHD6	chr20	-	41564010	41564151	41551304	41551360	41618339	41618375	3981	1,2	14,6	4,4	9,1	290	149	0.0170672	0.160466	0.035,0.146	0.186,0.673	-0.339
3983	ENSG00000132793	LPIN3	chr20	+	41357881	41357957	41357360	41357447	41358236	41358351	3983	6,7	13,0	4,4	3,2	225	149	0.586189	1	0.234,1.0	0.469,0.57	0.098
3984	ENSG00000132793	LPIN3	chr20	+	41357881	41358034	41357360	41357447	41358236	41358351	3984	31,28	13,0	16,18	3,2	298	149	0.765471	1	0.544,1.0	0.727,0.818	0
3987	ENSG00000124181	PLCG1	chr20	+	41167851	41167929	41166678	41166859	41168766	41168870	3987	64119	2,0	78,30	0,0	227	149	1	1	0.955,1.0	1.0,1.0	-0.022
3993	ENSG00000198900	TOP1	chr20	+	41061393	41061490	41029430	41029455	41076170	41076294	3993	701961	0,0	802889	0,1	246	149	1	1	1.0,1.0	1.0,0.998	0.001
3994	ENSG00000198900	TOP1	chr20	+	41076170	41076294	41061393	41061490	41077581	41077637	3994	8701117	0,0	8241030	0,2	273	149	1	1	1.0,1.0	1.0,0.996	0.002
3995	ENSG00000198900	TOP1	chr20	+	41080084	41080180	41077581	41077637	41081164	41081240	3995	10761138	2,0	7651106	2,0	245	149	1	1	0.997,1.0	0.996,1.0	0
3996	ENSG00000198900	TOP1	chr20	+	41092471	41092587	41084461	41084568	41097219	41097341	3996	9361008	2,0	6691021	0,0	265	149	1	1	0.996,1.0	1.0,1.0	-0.002
3998	ENSG00000101452	DHX35	chr20	+	39010511	39010579	39010279	39010404	39014879	39014934	3998	2,0	5,9	0,0	8,12	217	149	0.771364	1	0.215,0.0	0.0,0.0	0.107
3999	ENSG00000101452	DHX35	chr20	+	39023689	39023767	39021840	39021935	39025229	39025359	3999	3,20	0,0	21,4	2,3	227	149	0.000670808	0.0186268	1.0,1.0	0.873,0.467	0.33
4001	ENSG00000174365	SNHG11	chr20	+	38447929	38448093	38446886	38447623	38448661	38448730	4001	2,6	37,28	9,1	27,19	298	149	0.314303	1	0.026,0.097	0.143,0.026	-0.023
4002	ENSG00000174365	SNHG11	chr20	+	38447929	38448093	38446886	38447623	38448665	38448730	4002	2,0	3,0	2,1	0,2	298	149	1	1	0.25,NA	1.0,0.2	-0.35
4003	ENSG00000196756	SNHG17	chr20	-	38422086	38422241	38421005	38421098	38425934	38426048	4003	21,31	1,0	38,27	0,2	298	149	0.781533	1	0.913,1.0	1.0,0.871	0.021
4004	ENSG00000196756	SNHG17	chr20	-	38422086	38422241	38421005	38421098	38426418	38426503	4004	35,59	10,12	48,52	10,9	298	149	0.554563	1	0.636,0.711	0.706,0.743	-0.051
4006	ENSG00000196756	SNHG17	chr20	-	38422091	38422241	38421005	38421098	38425934	38426048	4006	22,24	1,0	37,30	0,2	298	149	0.767576	1	0.917,1.0	1.0,0.882	0.017
4007	ENSG00000196756	SNHG17	chr20	-	38422091	38422241	38421005	38421098	38426418	38426503	4007	36,52	10,12	47,55	10,9	298	149	0.399269	1	0.643,0.684	0.701,0.753	-0.064
4008	ENSG00000196756	SNHG17	chr20	-	38422095	38422241	38421005	38421098	38425934	38426048	4008	10,7	1,0	13,6	0,2	295	149	0.616457	1	0.835,1.0	1.0,0.602	0.117
4009	ENSG00000196756	SNHG17	chr20	-	38422095	38422241	38421005	38421098	38426418	38426503	4009	24,35	10,12	23,31	10,9	295	149	0.850051	1	0.548,0.596	0.537,0.635	-0.014
4011	ENSG00000196756	SNHG17	chr20	-	38422290	38422368	38421005	38421098	38426418	38426503	4011	0,0	10,12	4,2	10,9	227	149	0.000982344	0.0238239	0.0,0.0	0.208,0.127	-0.167
4012	ENSG00000196756	SNHG17	chr20	-	38425934	38426048	38421005	38421098	38426418	38426503	4012	4,3	10,12	4,3	10,9	263	149	0.846533	1	0.185,0.124	0.185,0.159	-0.017
4013	ENSG00000196756	SNHG17	chr20	-	38425934	38426048	38421005	38422241	38426418	38426503	4013	11,5	24,30	13,7	19,31	263	149	0.465917	1	0.206,0.086	0.279,0.113	-0.05
4014	ENSG00000196756	SNHG17	chr20	-	38425934	38426052	38421005	38421098	38426418	38426503	4014	3,1	10,12	0,3	10,9	267	149	0.688977	1	0.143,0.044	0.0,0.157	0.015
4015	ENSG00000196756	SNHG17	chr20	-	38425934	38426052	38421005	38422241	38426418	38426503	4015	11,3	24,30	9,6	19,31	267	149	0.73381	1	0.204,0.053	0.209,0.097	-0.024
4016	ENSG00000196756	SNHG17	chr20	-	38426418	38426503	38421005	38421098	38431040	38431112	4016	26,43	1,0	28,24	0,0	234	149	1	1	0.943,1.0	1.0,1.0	-0.028
4017	ENSG00000196756	SNHG17	chr20	-	38427679	38427766	38425934	38426503	38429953	38429998	4017	4,4	0,2	2,5	0,0	236	149	0.507014	1	1.0,0.558	1.0,1.0	-0.221
4018	ENSG00000196756	SNHG17	chr20	-	38427679	38427766	38425934	38426503	38431040	38431044	4018	4,4	37,56	5,7	24,29	236	149	0.0487005	0.327075	0.064,0.043	0.116,0.132	-0.071
4019	ENSG00000196756	SNHG17	chr20	-	38427679	38427847	38426418	38426503	38431040	38431112	4019	5,5	37,56	2,12	24,29	298	149	0.0711744	0.42288	0.063,0.043	0.04,0.171	-0.053
4021	ENSG00000196756	SNHG17	chr20	-	38434503	38434626	38430779	38431112	38435026	38435313	4021	43,71	1,0	41,52	0,4	272	149	0.0837532	0.470971	0.959,1.0	1.0,0.877	0.041
4025	ENSG00000101407	TTI1	chr20	-	37996748	37996953	37996374	37996462	37999187	37999328	4025	90,74	0,0	112107	0,1	298	149	1	1	1.0,1.0	1.0,0.982	0.009
4026	ENSG00000101407	TTI1	chr20	-	38002627	38002776	37999187	37999328	38006196	38006397	4026	85,50	0,1	58,62	0,0	298	149	1	1	1.0,0.962	1.0,1.0	-0.019
4028	ENSG00000132821	VSTM2L	chr20	+	37931634	37931804	37903126	37903471	37943980	37944136	4028	106,85	4,2	150,73	1,0	298	149	0.023006	0.195857	0.93,0.955	0.987,1.0	-0.051
4029	ENSG00000132821	VSTM2L	chr20	+	37933538	37933589	37931634	37931804	37943980	37945350	4029	83,74	14,11	131100	8,11	200	149	0.0480361	0.324053	0.815,0.834	0.924,0.871	-0.073
4035	ENSG00000197122	SRC	chr20	+	37382618	37382786	37365203	37365277	37384149	37384403	4035	62107	1,0	57,55	6,4	298	149	6.4494e-05	0.00387061	0.969,1.0	0.826,0.873	0.135
4041	ENSG00000118705	RPN2	chr20	+	37200446	37200494	37199049	37199225	37203884	37203960	4041	0,12	246253	10,6	214182	197	149	0.189057	0.808672	0.0,0.035	0.034,0.024	-0.011
4042	ENSG00000118705	RPN2	chr20	+	37210046	37210165	37207272	37207449	37213759	37213865	4042	553490	0,1	540327	0,0	268	149	1	1	1.0,0.996	1.0,1.0	-0.002
4043	ENSG00000118705	RPN2	chr20	+	37213759	37213865	37207272	37207449	37223877	37223969	4043	344278	0,0	262231	0,2	255	149	1	1	1.0,1.0	1.0,0.985	0.008
4044	ENSG00000118705	RPN2	chr20	+	37232295	37232391	37229972	37230059	37234019	37234095	4044	10171260	15,32	9231009	20,22	245	149	0.865232	1	0.976,0.96	0.966,0.965	0.002
4045	ENSG00000118705	RPN2	chr20	+	37232295	37232391	37229972	37230059	37236579	37236709	4045	374428	3,0	326373	0,2	245	149	1	1	0.987,1.0	1.0,0.991	-0.002
4046	ENSG00000118705	RPN2	chr20	+	37234019	37234095	37229869	37230059	37236579	37236709	4046	475603	3,0	376438	0,2	225	149	1	1	0.991,1.0	1.0,0.993	-0.001
4047	ENSG00000118705	RPN2	chr20	+	37234019	37234095	37232295	37232391	37236579	37236709	4047	11191442	0,3	9861103	1,0	225	149	1	1	1.0,0.997	0.998,1.0	-0.001
4049	ENSG00000118705	RPN2	chr20	+	37238401	37238449	37236579	37236709	37241302	37241619	4049	19,29	670957	30,48	683716	197	149	0.00234835	0.0424419	0.021,0.022	0.032,0.048	-0.019
4050	ENSG00000101353	MROH8	chr20	-	37137809	37137970	37128820	37129167	37143716	37143841	4050	4,0	0,0	1,0	1,0	298	149	1	1	1.0,NA	0.333,NA	0.667
4052	ENSG00000101353	MROH8	chr20	-	37155062	37155167	37147773	37147909	37157859	37157955	4052	1,0	2,0	0,0	1,0	254	149	1	1	0.227,NA	0.0,NA	0.227
4054	ENSG00000286261	AC022137.3	chr19	+	53445000	53445123	53431992	53432028	53446226	53446337	4054	5,0	2,0	2,1	0,0	272	149	1	1	0.578,NA	1.0,1.0	-0.422
4055	ENSG00000286261	AC022137.3	chr19	+	53445000	53445219	53431983	53432028	53446226	53446337	4055	0,1	2,0	1,2	0,0	298	149	0.00119564	0.0273749	0.0,1.0	1.0,1.0	-0.5
4058	ENSG00000149636	DSN1	chr20	-	36762460	36762548	36758557	36758617	36766768	36766841	4058	26,33	0,0	44,47	0,2	237	149	0.34207	1	1.0,1.0	1.0,0.937	0.031
4063	ENSG00000149636	DSN1	chr20	-	36771424	36771473	36770872	36771193	36773393	36773751	4063	1,9	1,0	2,3	1,0	198	149	1	1	0.429,1.0	0.601,1.0	-0.086
4064	ENSG00000149636	DSN1	chr20	-	36771424	36771473	36770872	36771193	36773661	36773720	4064	6,8	1,4	4,2	0,0	198	149	0.000219357	0.00870399	0.819,0.601	1.0,1.0	-0.29
4066	ENSG00000101079	NDRG3	chr20	-	36660336	36660384	36656496	36656532	36665045	36665097	4066	57,69	0,2	43,38	1,0	197	149	0.709867	1	1.0,0.963	0.97,1.0	-0.003
4067	ENSG00000101079	NDRG3	chr20	-	36680815	36680902	36671340	36671397	36682517	36682578	4067	67,72	1,2	70,25	1,0	236	149	0.469647	1	0.977,0.958	0.978,1.0	-0.021
4069	ENSG00000101084	RAB5IF	chr20	+	36607889	36608000	36607714	36607818	36609600	36609730	4069	21,17	341393	46,22	304223	260	149	7.23303e-05	0.00412125	0.034,0.024	0.08,0.054	-0.038
4070	ENSG00000101084	RAB5IF	chr20	+	36607889	36608000	36607714	36607818	36612009	36612557	4070	14,10	11,19	19,12	10,6	260	149	0.0480618	0.324097	0.422,0.232	0.521,0.534	-0.201
4071	ENSG00000101084	RAB5IF	chr20	+	36609600	36609730	36607714	36607818	36612009	36612557	4071	746892	11,19	705600	10,6	279	149	0.178833	0.778417	0.973,0.962	0.974,0.982	-0.01
4072	ENSG00000101084	RAB5IF	chr20	+	36609600	36609730	36607804	36608000	36612009	36612557	4072	438526	7,7	439393	2,3	279	149	0.0503231	0.334831	0.971,0.976	0.992,0.986	-0.015
4073	ENSG00000101084	RAB5IF	chr20	+	36609600	36609758	36607714	36607818	36612009	36612557	4073	326376	11,19	296212	10,6	298	149	0.299074	1	0.937,0.908	0.937,0.946	-0.019
4074	ENSG00000101335	MYL9	chr20	+	36548031	36548193	36544858	36545068	36549076	36551447	4074	196212	8,24	24,29	3,4	298	149	0.57747	1	0.925,0.815	0.8,0.784	0.078
4075	ENSG00000080845	DLGAP4	chr20	+	36465264	36465367	36461467	36461510	36496704	36497066	4075	0,0	13,25	6,0	2,2	252	149	0.0045263	0.0666569	0.0,0.0	0.639,0.0	-0.32
4077	ENSG00000080845	DLGAP4	chr20	+	36499241	36499321	36496704	36497066	36499587	36499676	4077	1,0	106125	0,0	78,81	229	149	1	1	0.006,0.0	0.0,0.0	0.003
4081	ENSG00000080845	DLGAP4	chr20	+	36524249	36524341	36500198	36500611	36525850	36526006	4081	249317	1,1	181133	0,0	241	149	1	1	0.994,0.995	1.0,1.0	-0.006
4090	ENSG00000131051	RBM39	chr20	-	35707939	35707992	35707119	35707201	35709223	35709256	4090	0,3	419380	6,0	345246	202	149	1	1	0.0,0.006	0.013,0.0	-0.003
4091	ENSG00000131051	RBM39	chr20	-	35710282	35710420	35709223	35709256	35713018	35713096	4091	2,4	141139	20,4	94,76	287	149	5.07115e-06	0.000624141	0.007,0.015	0.099,0.027	-0.052
4092	ENSG00000131051	RBM39	chr20	-	35713018	35713096	35709032	35709256	35714184	35714251	4092	223214	4,0	193142	0,0	227	149	0.854713	1	0.973,1.0	1.0,1.0	-0.014
4093	ENSG00000131051	RBM39	chr20	-	35713701	35713857	35713018	35713096	35714184	35714389	4093	36,56	186168	21,10	175117	298	149	8.74899e-05	0.00476229	0.088,0.143	0.057,0.041	0.066
4096	ENSG00000131051	RBM39	chr20	-	35729461	35729527	35729311	35729365	35731940	35732135	4096	326233	6,4	198136	0,0	215	149	0.0775882	0.447118	0.974,0.976	1.0,1.0	-0.025
4097	ENSG00000131051	RBM39	chr20	-	35729461	35729551	35729311	35729365	35731940	35732135	4097	112,82	6,4	71,51	0,0	239	149	0.000964822	0.0236	0.921,0.927	1.0,1.0	-0.076
4099	ENSG00000131051	RBM39	chr20	-	35734185	35734257	35731915	35732135	35738967	35739017	4099	5,0	176178	0,0	98103	221	149	1	1	0.019,0.0	0.0,0.0	0.009
4100	ENSG00000131051	RBM39	chr20	-	35734185	35735081	35731940	35732135	35738967	35739017	4100	3,0	176178	7,0	98103	298	149	0.85651	1	0.008,0.0	0.034,0.0	-0.013
4103	ENSG00000131051	RBM39	chr20	-	35739392	35739547	35738967	35739017	35740823	35740887	4103	5,3	65,65	3,0	53,59	298	149	0.122657	0.607811	0.037,0.023	0.028,0.0	0.016
4104	ENSG00000131051	RBM39	chr20	-	35740524	35740597	35738967	35739017	35740823	35740887	4104	35,31	65,65	32,10	53,59	222	149	0.240682	0.945282	0.265,0.242	0.288,0.102	0.059
4105	ENSG00000131051	RBM39	chr20	-	35740524	35740597	35739102	35739547	35740823	35740887	4105	42,37	3,2	36,12	0,0	222	149	0.0138688	0.139354	0.904,0.925	1.0,1.0	-0.085
4106	ENSG00000244005	NFS1	chr20	-	35672754	35672844	35668051	35669685	35673600	35673684	4106	168146	0,0	121122	0,1	239	149	1	1	1.0,1.0	1.0,0.987	0.006
4108	ENSG00000244005	NFS1	chr20	-	35690412	35690565	35681887	35681981	35696376	35696460	4108	68106	0,2	84,63	0,0	298	149	0.584728	1	1.0,0.964	1.0,1.0	-0.018
4109	ENSG00000244005	NFS1	chr20	-	35692248	35692296	35690525	35690565	35696376	35696460	4109	0,2	28,44	0,0	25,23	197	149	0.721873	1	0.0,0.033	0.0,0.0	0.017
4110	ENSG00000244005	NFS1	chr20	-	35692248	35692370	35690412	35690565	35696376	35696460	4110	0,2	28,44	2,2	25,23	271	149	0.253173	0.977247	0.0,0.024	0.042,0.046	-0.032
4113	ENSG00000214078	CPNE1	chr20	-	35626562	35626803	35626043	35626381	35627279	35627413	4113	306441	1,5	250329	0,1	298	149	0.66781	1	0.994,0.978	1.0,0.994	-0.011
4114	ENSG00000214078	CPNE1	chr20	-	35626562	35626803	35626043	35626381	35630438	35630456	4114	4,3	1,0	0,7	0,0	298	149	1	1	0.667,1.0	NA,1.0	-0.166
4115	ENSG00000214078	CPNE1	chr20	-	35626566	35626800	35626251	35626381	35627279	35627413	4115	490590	1,5	318395	0,1	298	149	1	1	0.996,0.983	1.0,0.995	-0.008
4116	ENSG00000214078	CPNE1	chr20	-	35626566	35626803	35626030	35626381	35627279	35627413	4116	7941028	1,5	568717	0,1	298	149	1	1	0.997,0.99	1.0,0.997	-0.005
4117	ENSG00000214078	CPNE1	chr20	-	35626566	35626803	35626030	35626381	35630438	35630490	4117	492590	1,0	318395	0,0	298	149	1	1	0.996,1.0	1.0,1.0	-0.002
4118	ENSG00000214078	CPNE1	chr20	-	35626566	35626826	35626158	35626381	35627279	35627413	4118	490590	1,5	318395	0,1	298	149	1	1	0.996,0.983	1.0,0.995	-0.008
4119	ENSG00000214078	CPNE1	chr20	-	35626734	35626803	35626065	35626381	35627279	35627413	4119	130184	1,5	95121	0,1	218	149	0.234362	0.928167	0.989,0.962	1.0,0.988	-0.018
4120	ENSG00000214078	CPNE1	chr20	-	35626734	35626803	35626065	35626381	35630438	35630490	4120	3,0	1,0	1,0	0,0	218	149	1	1	0.672,NA	1.0,NA	-0.328
4121	ENSG00000214078	CPNE1	chr20	-	35626734	35626826	35626043	35626381	35627279	35627399	4121	2,0	1,5	1,0	0,1	241	149	0.613025	1	0.553,0.0	1.0,0.0	-0.223
4122	ENSG00000214078	CPNE1	chr20	-	35627279	35627413	35626030	35626381	35630438	35630456	4122	382483	1,0	254264	0,0	283	149	1	1	0.995,1.0	1.0,1.0	-0.002
4123	ENSG00000214078	CPNE1	chr20	-	35627279	35627413	35626562	35626803	35630438	35630456	4123	685903	2,0	490572	0,0	283	149	1	1	0.994,1.0	1.0,1.0	-0.003
4124	ENSG00000214078	CPNE1	chr20	-	35630438	35630490	35627279	35627413	35630740	35630795	4124	501620	0,3	333333	0,0	201	149	1	1	1.0,0.994	1.0,1.0	-0.003
4125	ENSG00000214078	CPNE1	chr20	-	35630438	35631034	35627279	35627413	35631113	35631173	4125	435478	0,0	289247	1,0	298	149	1	1	1.0,1.0	0.993,1.0	0.004
4126	ENSG00000214078	CPNE1	chr20	-	35630740	35630795	35630438	35630490	35630900	35631034	4126	447527	0,0	284307	0,3	204	149	1	1	1.0,1.0	1.0,0.987	0.006
4127	ENSG00000214078	CPNE1	chr20	-	35632162	35632234	35631944	35632025	35632310	35632385	4127	242304	11,19	249138	4,3	221	149	0.00203469	0.0388921	0.937,0.915	0.977,0.969	-0.047
4128	ENSG00000214078	CPNE1	chr20	-	35632162	35632248	35631944	35632025	35632310	35632385	4128	103127	11,19	76,60	4,3	235	149	0.0105207	0.115341	0.856,0.809	0.923,0.927	-0.093
4129	ENSG00000214078	CPNE1	chr20	-	35655201	35655344	35632794	35632923	35658929	35658982	4129	23,48	8,26	27,16	8,3	292	149	0.118426	0.59417	0.595,0.485	0.633,0.731	-0.142
4130	ENSG00000214078	CPNE1	chr20	-	35655201	35655344	35632794	35632923	35664801	35664882	4130	2,13	5,8	4,0	5,4	292	149	0.120762	0.60215	0.17,0.453	0.29,0.0	0.167
4131	ENSG00000214078	CPNE1	chr20	-	35658929	35658982	35632794	35632923	35664759	35664886	4131	6,25	78,53	1,1	42,23	202	149	8.41508e-05	0.00465224	0.054,0.258	0.017,0.031	0.132
4132	ENSG00000214078	CPNE1	chr20	-	35658929	35658982	35632794	35632923	35664801	35664956	4132	1,14	5,8	3,1	5,4	202	149	0.300076	1	0.129,0.563	0.307,0.156	0.114
4135	ENSG00000214078	CPNE1	chr20	-	35658929	35659014	35632794	35632923	35664759	35664900	4135	7,28	78,53	10,5	42,23	234	149	0.775884	1	0.054,0.252	0.132,0.122	0.026
4136	ENSG00000214078	CPNE1	chr20	-	35658929	35659014	35632794	35632923	35664801	35664837	4136	4,14	5,8	4,3	5,4	234	149	0.296243	1	0.337,0.527	0.337,0.323	0.102
4138	ENSG00000061656	SPAG4	chr20	+	35617519	35617586	35616879	35617240	35619194	35619310	4138	1,4	1,0	5,4	0,0	216	149	1	1	0.408,1.0	1.0,1.0	-0.296
4139	ENSG00000061656	SPAG4	chr20	+	35617519	35617840	35617045	35617240	35619194	35619310	4139	3,5	1,0	7,7	0,0	298	149	1	1	0.6,1.0	1.0,1.0	-0.2
4140	ENSG00000061656	SPAG4	chr20	+	35617778	35617840	35617519	35617586	35619194	35619310	4140	0,5	0,0	1,1	1,0	211	149	1	1	NA,1.0	0.414,1.0	0.293
4141	ENSG00000061656	SPAG4	chr20	+	35618086	35618130	35617519	35617840	35618449	35618475	4141	3,6	0,1	10,14	0,0	193	149	1	1	1.0,0.822	1.0,1.0	-0.089
4142	ENSG00000061656	SPAG4	chr20	+	35618449	35618475	35617519	35617586	35618611	35618720	4142	0,2	0,0	5,0	4,0	175	149	1	1	NA,1.0	0.516,NA	0.484
4145	ENSG00000061656	SPAG4	chr20	+	35618611	35618720	35618449	35618475	35618922	35618998	4145	2,8	0,1	20,18	0,0	258	149	1	1	1.0,0.822	1.0,1.0	-0.089
4146	ENSG00000061656	SPAG4	chr20	+	35618922	35618998	35618449	35618475	35619194	35619310	4146	3,8	0,1	9,2	0,0	225	149	1	1	1.0,0.841	1.0,1.0	-0.08
4147	ENSG00000088340	FER1L4	chr20	-	35560122	35560364	35559155	35559627	35560539	35560638	4147	7,15	11,9	7,10	10,3	298	149	0.693223	1	0.241,0.455	0.259,0.625	-0.094
4148	ENSG00000088340	FER1L4	chr20	-	35560162	35560364	35559340	35559627	35560539	35560638	4148	6,3	11,9	1,3	10,3	298	149	0.399424	1	0.214,0.143	0.048,0.333	-0.012
4149	ENSG00000088340	FER1L4	chr20	-	35562808	35562969	35561851	35561937	35563853	35564008	4149	0,2	19,24	1,0	17,6	298	149	0.58382	1	0.0,0.04	0.029,0.0	0.005
4151	ENSG00000088340	FER1L4	chr20	-	35578835	35578967	35576785	35576828	35579055	35579114	4151	4,4	1,1	5,5	2,2	281	149	0.550545	1	0.68,0.68	0.57,0.57	0.11
4155	ENSG00000088340	FER1L4	chr20	-	35601805	35601989	35601531	35601718	35602522	35602607	4155	4,0	1,0	9,2	0,0	298	149	1	1	0.667,NA	1.0,1.0	-0.333
4156	ENSG00000088340	FER1L4	chr20	-	35602106	35602266	35601805	35601989	35602522	35602607	4156	7,2	0,0	16,0	2,0	298	149	1	1	1.0,1.0	0.8,NA	0.2
4159	ENSG00000126001	CEP250	chr20	+	35458303	35458374	35455163	35455242	35459982	35460105	4159	5,13	1,1	12,11	2,0	220	149	0.509909	1	0.772,0.898	0.803,1.0	-0.067
4160	ENSG00000126001	CEP250	chr20	+	35458303	35458374	35455174	35455237	35459982	35460105	4160	4,9	0,2	8,11	0,0	220	149	0.888899	1	1.0,0.753	1.0,1.0	-0.123
4161	ENSG00000126001	CEP250	chr20	+	35458303	35458374	35455200	35455516	35459982	35460105	4161	4,9	1,0	9,11	0,0	220	149	1	1	0.73,1.0	1.0,1.0	-0.135
4162	ENSG00000126001	CEP250	chr20	+	35458303	35458374	35455597	35455751	35459982	35460105	4162	4,18	0,3	11,11	0,0	220	149	0.14867	0.693742	1.0,0.803	1.0,1.0	-0.099
4163	ENSG00000126001	CEP250	chr20	+	35469889	35469986	35467303	35467555	35472049	35472151	4163	39,58	0,2	44,32	0,0	246	149	0.349431	1	1.0,0.946	1.0,1.0	-0.027
4164	ENSG00000126001	CEP250	chr20	+	35474793	35474852	35474000	35474052	35475501	35475646	4164	0,2	31,24	0,0	23,19	208	149	0.479617	1	0.0,0.056	0.0,0.0	0.028
4166	ENSG00000126001	CEP250	chr20	+	35477870	35478101	35476448	35476595	35479230	35479424	4166	89,80	1,0	61,85	0,0	298	149	1	1	0.978,1.0	1.0,1.0	-0.011
4167	ENSG00000126001	CEP250	chr20	+	35490636	35490804	35479975	35480145	35491211	35491346	4167	55105	0,2	55,56	0,0	298	149	0.505139	1	1.0,0.963	1.0,1.0	-0.018
4168	ENSG00000126001	CEP250	chr20	+	35500048	35500169	35498594	35498716	35501844	35501966	4168	88,85	2,5	69,38	0,0	270	149	0.00696511	0.0880758	0.96,0.904	1.0,1.0	-0.068
4169	ENSG00000126001	CEP250	chr20	+	35500048	35500169	35498594	35498716	35507737	35507851	4169	38,42	0,1	34,19	0,0	270	149	1	1	1.0,0.959	1.0,1.0	-0.02
4170	ENSG00000126001	CEP250	chr20	+	35507737	35507851	35502389	35505005	35508034	35508190	4170	153211	2,4	108132	2,1	263	149	0.449065	1	0.977,0.968	0.968,0.987	-0.005
4171	ENSG00000242372	EIF6	chr20	-	35279565	35279747	35278910	35279206	35279941	35280118	4171	20352244	1,0	18212109	0,0	298	149	1	1	0.999,1.0	1.0,1.0	0
4172	ENSG00000242372	EIF6	chr20	-	35280653	35280829	35279941	35280118	35284175	35284261	4172	13011423	102134	13011422	103110	298	149	0.483217	1	0.864,0.842	0.863,0.866	-0.012
4173	ENSG00000242372	EIF6	chr20	-	35280653	35280829	35279941	35280118	35284380	35284492	4173	578719	7,5	579652	10,4	298	149	0.615378	1	0.976,0.986	0.967,0.988	0.003
4174	ENSG00000242372	EIF6	chr20	-	35284175	35284261	35279941	35280118	35284380	35284492	4174	486515	7,5	434465	10,4	235	149	0.525922	1	0.978,0.985	0.965,0.987	0.006
4175	ENSG00000242372	EIF6	chr20	-	35284175	35284261	35280653	35280829	35284380	35284492	4175	10961095	0,9	10621128	0,0	235	149	1	1	1.0,0.987	1.0,1.0	-0.006
4176	ENSG00000242372	EIF6	chr20	-	35284175	35284492	35279941	35280118	35284725	35284770	4176	133198	1,0	126138	0,0	298	149	1	1	0.985,1.0	1.0,1.0	-0.008
4180	ENSG00000126005	MMP24OS	chr20	-	35277389	35277932	35272004	35272145	35278008	35278027	4180	25,31	0,0	10,10	0,4	298	149	0.00797113	0.0965386	1.0,1.0	1.0,0.556	0.222
4181	ENSG00000126005	MMP24OS	chr20	-	35277389	35277932	35276360	35277297	35278008	35278027	4181	127136	0,0	99103	0,1	298	149	1	1	1.0,1.0	1.0,0.981	0.01
4182	ENSG00000100991	TRPC4AP	chr20	-	35006434	35006575	35005694	35005803	35007549	35007640	4182	314360	0,0	330143	2,0	290	149	1	1	1.0,1.0	0.988,1.0	0.006
4183	ENSG00000100991	TRPC4AP	chr20	-	35007549	35007640	35006434	35006575	35008663	35008747	4183	203273	0,0	242150	0,3	240	149	1	1	1.0,1.0	1.0,0.969	0.016
4184	ENSG00000100991	TRPC4AP	chr20	-	35044504	35044712	35035122	35035308	35049865	35049994	4184	147188	4,1	174,80	5,0	298	149	0.92455	1	0.948,0.989	0.946,1.0	-0.005
4185	ENSG00000100991	TRPC4AP	chr20	-	35049865	35049994	35044504	35044712	35054975	35055031	4185	83181	0,1	159,72	3,0	278	149	0.453558	1	1.0,0.99	0.966,1.0	0.012
4186	ENSG00000100991	TRPC4AP	chr20	-	35069295	35069412	35057513	35057571	35078045	35078174	4186	81111	0,0	106,74	4,0	266	149	0.421655	1	1.0,1.0	0.937,1.0	0.031
4187	ENSG00000100983	GSS	chr20	-	34929400	34929590	34928431	34928951	34931335	34931417	4187	473482	6,2	330339	4,3	298	149	0.816879	1	0.975,0.992	0.976,0.983	0.004
4188	ENSG00000100983	GSS	chr20	-	34935575	34935642	34931938	34932133	34936762	34936840	4188	209228	1,4	244181	0,5	216	149	0.946033	1	0.993,0.975	1.0,0.961	0.004
4190	ENSG00000100983	GSS	chr20	-	34941712	34941829	34936942	34937023	34942487	34942578	4190	266207	2,0	206238	0,0	266	149	1	1	0.987,1.0	1.0,1.0	-0.006
4193	ENSG00000100983	GSS	chr20	-	34942487	34942585	34941712	34941829	34942930	34942980	4193	97,69	2,0	59,79	0,5	247	149	0.116068	0.586354	0.967,1.0	1.0,0.905	0.031
4196	ENSG00000100983	GSS	chr20	-	34942487	34942627	34941712	34941829	34942930	34943006	4196	265248	2,0	204241	0,5	289	149	0.75925	1	0.986,1.0	1.0,0.961	0.013
4204	ENSG00000131069	ACSS2	chr20	+	34893568	34893622	34882793	34882989	34913095	34913187	4204	0,1	43,49	0,0	26,18	203	149	1	1	0.0,0.015	0.0,0.0	0.007
4205	ENSG00000131069	ACSS2	chr20	+	34908904	34908943	34882793	34882989	34913095	34913187	4205	9,3	43,49	0,0	26,18	188	149	0.000338727	0.011919	0.142,0.046	0.0,0.0	0.094
4207	ENSG00000131069	ACSS2	chr20	+	34921005	34921139	34920531	34920709	34921329	34921462	4207	160164	0,0	109,60	0,3	283	149	0.615472	1	1.0,1.0	1.0,0.913	0.043
4208	ENSG00000131069	ACSS2	chr20	+	34921785	34921866	34921543	34921600	34923322	34923431	4208	128145	1,1	59,34	0,0	230	149	1	1	0.988,0.989	1.0,1.0	-0.012
4209	ENSG00000131069	ACSS2	chr20	+	34923322	34923431	34882793	34882989	34925697	34925766	4209	75107	0,4	37,23	0,0	258	149	0.465631	1	1.0,0.939	1.0,1.0	-0.03
4210	ENSG00000131069	ACSS2	chr20	+	34926104	34926276	34925697	34925766	34926876	34926951	4210	77,98	4,13	36,24	1,10	298	149	0.50392	1	0.906,0.79	0.947,0.545	0.102
4211	ENSG00000131069	ACSS2	chr20	+	34926104	34926281	34925697	34925766	34926876	34926938	4211	192253	4,13	91,59	1,10	298	149	0.251663	0.973162	0.96,0.907	0.978,0.747	0.071
4213	ENSG00000101464	PIGU	chr20	-	34581547	34581672	34575103	34575246	34585436	34585480	4213	150195	2,2	114,93	0,2	274	149	0.782675	1	0.976,0.981	1.0,0.962	-0.003
4214	ENSG00000101464	PIGU	chr20	-	34581547	34581672	34575103	34575246	34588452	34588607	4214	83115	0,1	47,44	3,0	274	149	0.54428	1	1.0,0.984	0.895,1.0	0.044
4215	ENSG00000101464	PIGU	chr20	-	34585436	34585480	34575103	34575246	34588452	34588607	4215	0,0	0,1	0,1	3,0	193	149	1	1	NA,0.0	0.0,1.0	-0.5
4217	ENSG00000101464	PIGU	chr20	-	34585436	34585480	34581547	34581672	34588452	34588607	4217	24,31	0,6	20,10	1,0	193	149	0.0134908	0.137136	1.0,0.8	0.939,1.0	-0.07
4218	ENSG00000101464	PIGU	chr20	-	34585436	34585580	34575103	34575246	34588452	34588607	4218	61,46	0,1	30,46	3,0	293	149	0.360795	1	1.0,0.959	0.836,1.0	0.062
4219	ENSG00000101464	PIGU	chr20	-	34585436	34585580	34581547	34581672	34588452	34588607	4219	126130	0,6	98,92	1,0	293	149	0.059028	0.372394	1.0,0.917	0.98,1.0	-0.031
4220	ENSG00000101464	PIGU	chr20	-	34588452	34588607	34575103	34575246	34616041	34616139	4220	44,53	1,0	80,34	0,0	298	149	1	1	0.957,1.0	1.0,1.0	-0.022
4221	ENSG00000101464	PIGU	chr20	-	34588539	34588607	34575103	34575246	34616041	34616093	4221	20,31	1,0	45,9	0,0	217	149	1	1	0.932,1.0	1.0,1.0	-0.034
4222	ENSG00000101464	PIGU	chr20	-	34616041	34616139	34588452	34588607	34634614	34634715	4222	63,91	2,2	126,43	0,0	247	149	0.394832	1	0.95,0.965	1.0,1.0	-0.042
4223	ENSG00000101464	PIGU	chr20	-	34634614	34634715	34616041	34616139	34637875	34637985	4223	76,75	0,1	107,23	0,0	250	149	1	1	1.0,0.978	1.0,1.0	-0.011
4224	ENSG00000101464	PIGU	chr20	-	34645274	34645334	34643566	34644226	34657179	34657244	4224	22,31	0,0	25,8	1,0	209	149	1	1	1.0,1.0	0.947,1.0	0.026
4229	ENSG00000078747	ITCH	chr20	+	34397207	34397321	34393790	34393881	34408650	34408792	4229	4,0	17,2	1,0	14,1	263	149	0.076675	0.444015	0.118,0.0	0.039,0.0	0.039
4231	ENSG00000078747	ITCH	chr20	+	34417116	34417239	34413741	34413879	34424479	34424525	4231	0,2	8,10	0,0	9,0	272	149	1	1	0.0,0.099	0.0,NA	0.05
4232	ENSG00000078747	ITCH	chr20	+	34442207	34442303	34440154	34440344	34445286	34445461	4232	21,43	0,0	61,19	4,0	245	149	0.0996426	0.529351	1.0,1.0	0.903,1.0	0.048
4233	ENSG00000101444	AHCY	chr20	-	34285439	34285634	34280267	34281165	34290331	34290449	4233	14331408	2,0	919764	3,1	298	149	1	1	0.997,1.0	0.994,0.997	0.003
4235	ENSG00000125970	RALY	chr20	+	34031521	34031604	33993645	33994131	34072065	34072205	4235	328287	9,16	304149	12,5	232	149	0.740466	1	0.959,0.92	0.942,0.95	-0.006
4236	ENSG00000125970	RALY	chr20	+	34031521	34031604	33993645	33994131	34073562	34073574	4236	111101	0,0	80,37	0,2	232	149	0.8466	1	1.0,1.0	1.0,0.922	0.039
4238	ENSG00000125970	RALY	chr20	+	34065043	34065160	34031521	34031604	34072065	34072330	4238	27,15	228188	29,9	228112	266	149	0.759671	1	0.062,0.043	0.067,0.043	-0.003
4239	ENSG00000125970	RALY	chr20	+	34072065	34072205	33993952	33994131	34073562	34073635	4239	9,16	0,0	12,5	0,2	289	149	0.564669	1	1.0,1.0	1.0,0.563	0.219
4240	ENSG00000125970	RALY	chr20	+	34072065	34072205	34031521	34031604	34073562	34073635	4240	226187	0,0	224110	1,0	289	149	1	1	1.0,1.0	0.991,1.0	0.004
4241	ENSG00000125970	RALY	chr20	+	34072065	34072330	33993645	33994131	34073562	34073574	4241	342358	0,0	261222	0,2	298	149	1	1	1.0,1.0	1.0,0.982	0.009
4242	ENSG00000125970	RALY	chr20	+	34072065	34072330	34031521	34031604	34073562	34073574	4242	561530	0,0	477329	1,0	298	149	1	1	1.0,1.0	0.996,1.0	0.002
4243	ENSG00000125970	RALY	chr20	+	34072065	34072330	34031521	34031604	34076701	34076815	4243	228188	0,0	229114	1,0	298	149	1	1	1.0,1.0	0.991,1.0	0.004
4245	ENSG00000125970	RALY	chr20	+	34073562	34073635	34072065	34072330	34073818	34073866	4245	378381	3,0	281261	0,0	222	149	1	1	0.988,1.0	1.0,1.0	-0.006
4246	ENSG00000125970	RALY	chr20	+	34073818	34073866	34072065	34072330	34076701	34076815	4246	3,0	0,0	0,0	1,2	197	149	1	1	1.0,NA	0.0,0.0	1
4247	ENSG00000125970	RALY	chr20	+	34073818	34073866	34073562	34073635	34075873	34076039	4247	300325	100117	237251	81,56	197	149	0.19977	0.839189	0.694,0.678	0.689,0.772	-0.044
4248	ENSG00000125970	RALY	chr20	+	34075873	34076040	34073818	34073866	34076701	34076815	4248	587634	2,0	436487	0,0	298	149	1	1	0.993,1.0	1.0,1.0	-0.004
4249	ENSG00000131061	ZNF341	chr20	+	33740901	33741012	33731656	33732052	33745102	33745299	4249	7,3	0,1	10,7	0,0	260	149	1	1	1.0,0.632	1.0,1.0	-0.184
4251	ENSG00000131061	ZNF341	chr20	+	33781290	33781387	33770083	33770292	33783731	33783864	4251	20,19	0,1	10,7	0,0	246	149	1	1	1.0,0.92	1.0,1.0	-0.04
4254	ENSG00000022277	RTF2	chr20	+	56471613	56471669	56468678	56468766	56472325	56472415	4254	1,0	0,0	0,2	3,0	205	149	1	1	1.0,NA	0.0,1.0	0.5
4255	ENSG00000022277	RTF2	chr20	+	56472325	56472415	56468584	56468766	56473300	56473360	4255	1,2	94107	4,0	124,50	239	149	0.786034	1	0.007,0.012	0.02,0.0	-0.001
4256	ENSG00000022277	RTF2	chr20	+	56516934	56516989	56513314	56513428	56517105	56517201	4256	275309	3,0	203233	0,6	204	149	0.843919	1	0.985,1.0	1.0,0.966	0.009
4257	ENSG00000125967	NECAB3	chr20	-	33659496	33659550	33658721	33658834	33659652	33659732	4257	21,24	0,1	22,29	0,0	203	149	1	1	1.0,0.946	1.0,1.0	-0.027
4259	ENSG00000078699	CBFA2T2	chr20	+	33573973	33574261	33490116	33490301	33606955	33607099	4259	3,1	0,4	4,0	5,0	298	149	1	1	1.0,0.111	0.286,NA	0.27
4262	ENSG00000078699	CBFA2T2	chr20	+	33623772	33623854	33623114	33623296	33624763	33625017	4262	1,2	3,3	0,1	9,0	231	149	0.230801	0.919284	0.177,0.301	0.0,1.0	-0.261
4263	ENSG00000078699	CBFA2T2	chr20	+	33628349	33628435	33624763	33625017	33629718	33629914	4263	25,44	0,1	18,18	0,0	235	149	1	1	1.0,0.965	1.0,1.0	-0.018
4264	ENSG00000078699	CBFA2T2	chr20	+	33629718	33629914	33628349	33628435	33636639	33636662	4264	39,50	0,0	30,17	0,1	298	149	1	1	1.0,1.0	1.0,0.895	0.052
4271	ENSG00000171456	ASXL1	chr20	+	32360793	32360806	32358965	32359851	32366383	32366466	4271	1,0	0,0	0,0	2,0	162	149	1	1	1.0,NA	0.0,NA	1
4272	ENSG00000171456	ASXL1	chr20	+	32367726	32367729	32366383	32366466	32369014	32369123	4272	31,32	3,2	32,20	0,0	152	149	0.022119	0.190814	0.91,0.94	1.0,1.0	-0.075
4273	ENSG00000171456	ASXL1	chr20	+	32371777	32371874	32369014	32369123	32372163	32372223	4273	4,3	9,3	3,0	0,12	246	149	0.676188	1	0.212,0.377	1.0,0.0	-0.206
4274	ENSG00000171456	ASXL1	chr20	+	32371777	32371874	32369014	32369123	32428127	32428248	4274	1,1	10,32	3,0	25,7	246	149	0.488073	1	0.057,0.019	0.068,0.0	0.004
4275	ENSG00000171456	ASXL1	chr20	+	32429900	32430053	32429337	32429431	32431320	32431484	4275	39,53	6,1	46,27	3,11	298	149	0.122052	0.605622	0.765,0.964	0.885,0.551	0.147
4276	ENSG00000101346	POFUT1	chr20	+	32210070	32210192	32207879	32208065	32215268	32215451	4276	72,63	3,0	65,32	5,13	271	149	0.000150902	0.00684087	0.93,1.0	0.877,0.575	0.239
4279	ENSG00000131037	EPS8L1	chr19	+	55080771	55080854	55080391	55080541	55081230	55081492	4279	23,22	0,1	26,13	0,0	232	149	1	1	1.0,0.934	1.0,1.0	-0.033
4280	ENSG00000131037	EPS8L1	chr19	+	55083766	55084642	55083615	55083644	55085840	55085892	4280	5,2	14,39	4,1	17,16	298	149	0.881942	1	0.152,0.025	0.105,0.03	0.021
4284	ENSG00000088356	PDRG1	chr20	-	31950311	31950387	31948807	31948882	31951874	31952046	4284	78,74	0,0	36,39	0,4	225	149	0.109187	0.561413	1.0,1.0	1.0,0.866	0.067
4287	ENSG00000088325	TPX2	chr20	+	31742540	31742647	31739270	31739621	31757406	31757582	4287	76,81	2,2	113,36	5,1	256	149	0.422219	1	0.957,0.959	0.929,0.954	0.016
4288	ENSG00000088325	TPX2	chr20	+	31780938	31781046	31778812	31778984	31782248	31782390	4288	2,2	136162	0,0	115,52	257	149	1	1	0.008,0.007	0.0,0.0	0.007
4299	ENSG00000149531	FRG1BP	chr20	+	30391196	30391308	30388452	30388578	30393550	30393655	4299	45,47	2,0	42,43	0,0	261	149	0.414196	1	0.928,1.0	1.0,1.0	-0.036
4336	ENSG00000213742	ZNF337-AS1	chr20	+	25632157	25632288	25624044	25624135	25634048	25634170	4336	3,7	1,3	4,7	0,4	280	149	0.476799	1	0.615,0.554	1.0,0.482	-0.156
[truncated: 25,201 more rows]

## Sheet: SE.MATS.JCEC
ID	GeneID	geneSymbol	chr	strand	exonStart_0base	exonEnd	upstreamES	upstreamEE	downstreamES	downstreamEE	ID	IJC_SAMPLE_1	SJC_SAMPLE_1	IJC_SAMPLE_2	SJC_SAMPLE_2	IncFormLen	SkipFormLen	PValue	FDR	IncLevel1	IncLevel2	IncLevelDifference
37337	ENSG00000047849	MAP4	chr3	-	47909037	47912421	47877416	47877523	47914816	47914939	37337	32,90	183257	266236	213108	3533	149	0	0	0.007,0.015	0.05,0.084	-0.056
3621	ENSG00000125534	PPDPF	chr20	+	63521283	63521363	63520764	63520894	63521511	63521589	3621	25312659	133188	21192073	29,42	229	149	2.22045e-16	3.06988e-12	0.925,0.902	0.979,0.97	-0.061
5256	ENSG00000130066	SAT1	chrX	+	23784293	23784403	23783799	23783883	23785327	23785429	5256	103210	753920	367305	781564	259	149	8.88178e-16	8.18634e-12	0.073,0.116	0.213,0.237	-0.13
44890	ENSG00000182718	ANXA2	chr15	-	60393037	60393440	60386027	60386086	60397942	60397974	44890	51,42	14191358	150104	1351818	552	149	1.44329e-15	9.9771e-12	0.01,0.008	0.029,0.033	-0.022
49600	ENSG00000165629	ATP5F1C	chr10	+	7806973	7807010	7802757	7802854	7807658	7807793	49600	760868	160159	773847	42,53	186	149	2.10942e-15	1.16655e-11	0.792,0.814	0.936,0.928	-0.129
17759	ENSG00000230937	MIR205HG	chr1	+	209430424	209430476	209428817	209429408	209431742	209431825	17759	17142089	8511022	17821783	438301	201	149	3.77476e-15	1.7396e-11	0.599,0.602	0.751,0.815	-0.182
15909	ENSG00000138028	CGREF1	chr2	-	27100415	27100542	27098888	27099840	27102096	27102150	15909	0,0	5,4	5,5	0,0	276	149	5.83644e-13	2.30548e-09	0.0,0.0	1.0,1.0	-1
17763	ENSG00000230937	MIR205HG	chr1	+	209430424	209430500	209428819	209429408	209431742	209431825	17763	17702343	8511022	18481699	438301	225	149	7.50622e-13	2.4559e-09	0.579,0.603	0.736,0.789	-0.171
42879	ENSG00000147679	UTP23	chr8	+	116786502	116786649	116766504	116766791	116848887	116849079	42879	0,1	1,11	7,5	0,0	296	149	7.99361e-13	2.4559e-09	0.0,0.044	1.0,1.0	-0.978
61959	ENSG00000108306	FBXL20	chr17	-	39285477	39285573	39282728	39282855	39297126	39297195	61959	8,8	0,0	2,0	8,2	245	149	4.92606e-12	1.3621e-08	1.0,1.0	0.132,0.0	0.934
1119	ENSG00000100038	TOP3B	chr22	-	21975904	21976187	21975639	21975807	21982729	21982793	1119	0,3	6,4	4,1	0,0	432	149	5.47007e-12	1.37503e-08	0.0,0.206	1.0,1.0	-0.897
2934	ENSG00000127507	ADGRE2	chr19	-	14756237	14756345	14751435	14751671	14764432	14764610	2934	0,0	2,4	7,3	0,0	257	149	9.06297e-12	2.08834e-08	0.0,0.0	1.0,1.0	-1
37825	ENSG00000136068	FLNB	chr3	+	58131926	58132019	58130740	58130908	58132807	58132931	37825	10,14	229269	38,28	168,80	242	149	1.0734e-11	2.28312e-08	0.026,0.031	0.122,0.177	-0.121
1121	ENSG00000100038	TOP3B	chr22	-	21975980	21976187	21975639	21975807	21982729	21982787	1121	0,3	6,4	2,5	0,0	356	149	1.36687e-11	2.69967e-08	0.0,0.239	1.0,1.0	-0.881
38142	ENSG00000109756	RAPGEF2	chr4	+	159351058	159351181	159350227	159350289	159352684	159352910	38142	1,0	5,2	6,2	0,0	272	149	2.12921e-11	3.92498e-08	0.099,0.0	1.0,1.0	-0.951
1398	ENSG00000251369	ZNF550	chr19	-	57544236	57544583	57541839	57543243	57546456	57547993	1398	7,6	0,0	1,0	4,2	496	149	2.29925e-11	3.97353e-08	1.0,1.0	0.07,0.0	0.965
38141	ENSG00000109756	RAPGEF2	chr4	+	159351058	159351133	159350136	159350289	159352684	159352910	38141	1,0	5,2	4,1	0,0	224	149	3.57101e-11	5.57962e-08	0.117,0.0	1.0,1.0	-0.942
25091	ENSG00000163319	MRPS18C	chr4	+	83458345	83458429	83456908	83456958	83459739	83459797	25091	140192	79,82	194195	22,30	233	149	3.63217e-11	5.57962e-08	0.531,0.6	0.849,0.806	-0.262
61686	ENSG00000132589	FLOT2	chr17	-	28885856	28885947	28884224	28884315	28897525	28897652	61686	0,0	2,4	3,3	0,0	240	149	6.25294e-11	9.10001e-08	0.0,0.0	1.0,1.0	-1
36741	ENSG00000141759	TXNL4A	chr18	-	80030520	80030577	79977597	79977701	80033850	80033891	36741	0,0	14,3	1,3	0,0	206	149	6.898e-11	9.53684e-08	0.0,0.0	1.0,1.0	-1
44906	ENSG00000182718	ANXA2	chr15	-	60397257	60397338	60386027	60386086	60397942	60397964	44906	251254	14191358	500337	1351818	230	149	1.24986e-10	1.64571e-07	0.103,0.108	0.193,0.211	-0.097
39996	ENSG00000136238	RAC1	chr7	+	6398661	6398718	6391923	6392041	6400125	6400188	39996	88,71	9171166	172160	848910	206	149	1.61953e-10	2.03553e-07	0.065,0.042	0.128,0.113	-0.067
13033	ENSG00000179818	PCBP1-AS1	chr2	-	70055655	70055910	70048708	70051305	70085546	70085624	13033	3,1	7,1	1,1	0,0	404	149	2.39901e-10	2.86039e-07	0.136,0.269	1.0,1.0	-0.797
38614	ENSG00000151292	CSNK1G3	chr5	+	123595038	123595134	123591318	123591414	123604723	123604830	38614	1,0	43,41	14,9	30,13	245	149	2.48271e-10	2.86039e-07	0.014,0.0	0.221,0.296	-0.252
50121	ENSG00000169045	HNRNPH1	chr5	-	179615545	179615595	179614177	179614959	179616125	179616218	50121	950758	22,24	785577	70,54	199	149	3.11074e-10	3.4406e-07	0.97,0.959	0.894,0.889	0.073
6675	ENSG00000106070	GRB10	chr7	-	50732271	50732368	50674435	50674658	50793223	50793432	6675	1,2	0,0	0,0	4,1	246	149	6.76572e-10	7.15264e-07	1.0,1.0	0.0,0.0	1
27805	ENSG00000115970	THADA	chr2	-	43430212	43430302	43397970	43398139	43485233	43485325	27805	2,2	4,6	10,8	0,0	239	149	6.98425e-10	7.15264e-07	0.238,0.172	1.0,1.0	-0.795
15414	ENSG00000143933	CALM2	chr2	-	47172413	47172459	47170733	47170764	47176276	47176470	15414	0,0	1,2	4,2	0,0	195	149	9.49876e-10	9.38037e-07	0.0,0.0	1.0,1.0	-1
31839	ENSG00000169764	UGP2	chr2	+	63842058	63842204	63840953	63841232	63856305	63856433	31839	50,31	63,57	168125	78,49	295	149	1.17575e-09	1.11343e-06	0.286,0.215	0.521,0.563	-0.292
35671	ENSG00000174886	NDUFA11	chr19	-	5901334	5901454	5896904	5896997	5903611	5903754	35671	21,18	698618	42,70	527563	269	149	1.20802e-09	1.11343e-06	0.016,0.016	0.042,0.064	-0.037
58398	ENSG00000251669	FAM86EP	chr4	-	3947741	3948007	3943273	3943372	3948089	3948220	58398	2,6	0,0	0,4	4,2	415	149	1.35936e-09	1.19413e-06	1.0,1.0	0.0,0.418	0.791
35771	ENSG00000139323	POC1B	chr12	-	89497038	89497342	89492074	89492115	89525119	89525204	35771	2,6	4,5	4,3	0,0	453	149	1.38195e-09	1.19413e-06	0.141,0.283	1.0,1.0	-0.788
43133	ENSG00000254166	CASC19	chr8	-	127174189	127174364	127161833	127162084	127203162	127203220	43133	3,2	0,0	0,3	2,4	324	149	1.52188e-09	1.2752e-06	1.0,1.0	0.0,0.256	0.872
51088	ENSG00000197694	SPTAN1	chr9	+	128609650	128609665	128609121	128609284	128611713	128611845	51088	10,28	122114	0,0	79,90	164	149	1.65971e-09	1.34979e-06	0.069,0.182	0.0,0.0	0.126
18546	ENSG00000274265	AC245297.4	chr1	+	149177157	149177212	149175769	149176250	149250564	149251066	18546	10,7	70,67	26,37	42,43	204	149	1.71296e-09	1.35329e-06	0.094,0.071	0.311,0.386	-0.266
57319	ENSG00000186951	PPARA	chr22	+	46188722	46188822	46151887	46151970	46198344	46198410	57319	0,0	1,1	1,6	0,0	249	149	1.88605e-09	1.44864e-06	0.0,0.0	1.0,1.0	-1
13185	ENSG00000187037	GPR141	chr7	+	37685178	37685298	37683796	37683903	37709717	37709799	13185	0,0	1,1	1,7	0,1	269	149	2.08559e-09	1.55861e-06	0.0,0.0	1.0,0.795	-0.897
28110	ENSG00000099917	MED15	chr22	+	20554935	20555148	20553096	20553174	20564449	20564466	28110	113144	1,0	143,46	14,10	362	149	2.36778e-09	1.72294e-06	0.979,1.0	0.808,0.654	0.258
2436	ENSG00000161249	DMKN	chr19	-	35506478	35506665	35506125	35506185	35509910	35509961	2436	8,12	1,0	1,1	5,4	336	149	2.58456e-09	1.8059e-06	0.78,1.0	0.081,0.1	0.799
55259	ENSG00000164978	NUDT2	chr9	+	34336228	34336341	34329568	34329599	34338712	34338847	55259	0,3	12,19	20,11	10,5	262	149	2.61241e-09	1.8059e-06	0.0,0.082	0.532,0.556	-0.503
56899	ENSG00000214145	LINC00887	chr3	-	194301553	194301591	194296190	194296847	194305756	194306027	56899	0,0	2,1	1,3	0,0	187	149	2.94174e-09	1.98395e-06	0.0,0.0	1.0,1.0	-1
55523	ENSG00000150401	DCUN1D2	chr13	-	113462739	113462891	113461053	113461136	113474123	113474254	55523	2,0	4,1	3,2	0,0	301	149	3.5547e-09	2.34026e-06	0.198,0.0	1.0,1.0	-0.901
41291	ENSG00000253710	ALG11	chr13	+	52018912	52019143	52012397	52012462	52028318	52032171	41291	3,5	5,3	3,4	0,0	380	149	3.68779e-09	2.37142e-06	0.19,0.395	1.0,1.0	-0.708
27246	ENSG00000108654	DDX5	chr17	-	64501056	64501143	64500823	64500882	64502009	64502069	27246	0,0	2,4	1,1	0,0	236	149	3.79121e-09	2.38252e-06	0.0,0.0	1.0,1.0	-1
50107	ENSG00000196693	ZNF33B	chr10	-	42614281	42614358	42594594	42594699	42631928	42632024	50107	3,9	0,3	0,0	10,5	226	149	4.05632e-09	2.49247e-06	1.0,0.664	0.0,0.0	0.832
37872	ENSG00000224081	SLC44A3-AS1	chr1	-	94742268	94742414	94732257	94732437	94819955	94820096	37872	0,3	4,2	6,4	0,0	295	149	4.26795e-09	2.5655e-06	0.0,0.431	1.0,1.0	-0.784
43654	ENSG00000092140	G2E3	chr14	+	30581075	30581116	30559157	30559272	30586717	30586815	43654	6,3	0,0	4,0	8,2	190	149	4.55759e-09	2.68132e-06	1.0,1.0	0.282,0.0	0.859
23139	ENSG00000175449	RFESD	chr5	+	95653116	95653214	95652136	95652331	95654060	95654236	23139	1,3	6,2	8,6	0,0	247	149	5.36048e-09	3.04822e-06	0.091,0.475	1.0,1.0	-0.717
28112	ENSG00000099917	MED15	chr22	+	20575112	20575232	20568520	20568631	20582610	20582747	28112	53,80	80,61	85105	22,20	269	149	5.40171e-09	3.04822e-06	0.268,0.421	0.682,0.744	-0.369
6028	ENSG00000168916	ZNF608	chr5	-	124744083	124745172	124701013	124701269	124748532	124748807	6028	6,13	3,3	6,7	0,0	1238	149	7.59791e-09	4.1919e-06	0.194,0.343	1.0,1.0	-0.732
10727	ENSG00000204120	GIGYF2	chr2	+	232724573	232724691	232703423	232703489	232731121	232731234	10727	1,1	4,1	1,2	0,0	267	149	7.73162e-09	4.1919e-06	0.122,0.358	1.0,1.0	-0.76
45187	ENSG00000118707	TGIF2	chr20	+	36576214	36576403	36573722	36573745	36578740	36578966	45187	5,1	10,1	1,2	0,0	338	149	9.54256e-09	5.07425e-06	0.181,0.306	1.0,1.0	-0.756
10872	ENSG00000186312	CA5BP1	chrX	+	15692962	15693058	15688660	15688858	15702781	15703349	10872	20,28	18,18	48,18	3,1	245	149	1.00325e-08	5.23411e-06	0.403,0.486	0.907,0.916	-0.467
1397	ENSG00000251369	ZNF550	chr19	-	57543650	57544583	57541839	57543243	57546456	57547993	1397	26,20	0,0	9,8	4,2	1082	149	1.12826e-08	5.77732e-06	1.0,1.0	0.237,0.355	0.704
43833	ENSG00000138777	PPA2	chr4	-	105437949	105438036	105424195	105424322	105446382	105446502	43833	487481	5,8	510319	25,31	236	149	1.15626e-08	5.81302e-06	0.984,0.974	0.928,0.867	0.082
42401	ENSG00000205133	TRIQK	chr8	-	92921502	92921660	92916928	92917010	92954405	92954564	42401	9,1	2,0	0,0	15,6	307	149	1.22792e-08	5.90372e-06	0.686,1.0	0.0,0.0	0.843
24481	ENSG00000234741	GAS5	chr1	-	173864483	173864506	173863901	173864304	173864674	173864704	24481	25843276	67107	36243691	33,52	172	149	1.24405e-08	5.90372e-06	0.971,0.964	0.99,0.984	-0.019
59541	ENSG00000164010	ERMAP	chr1	+	42817533	42817815	42817121	42817253	42825622	42825735	59541	5,4	0,1	0,0	2,2	431	149	1.24663e-08	5.90372e-06	1.0,0.58	0.0,0.0	0.79
19788	ENSG00000198089	SFI1	chr22	+	31580271	31580364	31578381	31578452	31583874	31583877	19788	15,12	5,10	31,18	0,0	242	149	1.2597e-08	5.90372e-06	0.649,0.425	1.0,1.0	-0.463
49275	ENSG00000003436	TFPI	chr2	-	187529363	187529485	187503647	187503770	187554199	187554349	49275	19,19	126153	65,27	125,59	271	149	1.48629e-08	6.75903e-06	0.077,0.064	0.222,0.201	-0.141
47774	ENSG00000257069	AP001453.3	chr11	+	64303481	64303561	64300656	64300987	64303772	64303839	47774	2,0	3,2	4,3	0,0	229	149	1.49109e-08	6.75903e-06	0.303,0.0	1.0,1.0	-0.849
46170	ENSG00000198198	SZT2	chr1	+	43432061	43432180	43431715	43431901	43432271	43432439	46170	1,4	4,9	4,3	0,0	268	149	1.5711e-08	7.00685e-06	0.122,0.198	1.0,1.0	-0.84
10587	ENSG00000197343	ZNF655	chr7	+	99562367	99562494	99560532	99560695	99563862	99564705	10587	16,16	10,8	18,12	0,0	276	149	1.9569e-08	8.47644e-06	0.463,0.519	1.0,1.0	-0.509
41513	ENSG00000147421	HMBOX1	chr8	+	29049289	29049361	29048956	29049048	29051017	29051549	41513	8,4	3,0	0,0	4,3	221	149	1.98516e-08	8.47644e-06	0.643,1.0	0.0,0.0	0.822
21002	ENSG00000172965	MIR4435-2HG	chr2	-	111479906	111480061	111429322	111429620	111494884	111495029	21002	2,2	299278	10,21	146156	304	149	1.99258e-08	8.47644e-06	0.003,0.004	0.032,0.062	-0.043
58061	ENSG00000140416	TPM1	chr15	+	63064063	63064982	63062575	63062645	63065895	63066035	58061	5,12	11,1	11,2	0,0	1068	149	2.22275e-08	9.3123e-06	0.06,0.626	1.0,1.0	-0.657
13475	ENSG00000205403	CFI	chr4	-	109757762	109757783	109752467	109752503	109760269	109760380	13475	17,19	0,0	7,5	6,4	170	149	2.47453e-08	1.02124e-05	1.0,1.0	0.506,0.523	0.486
31376	ENSG00000114956	DGUOK	chr2	+	73957124	73957240	73926825	73927052	73958145	73958245	31376	113141	65,87	179169	36,37	265	149	2.6295e-08	1.06924e-05	0.494,0.477	0.737,0.72	-0.243
10583	ENSG00000197343	ZNF655	chr7	+	99561887	99562494	99560532	99560695	99563862	99564705	10583	33,38	10,8	43,12	0,0	756	149	2.76955e-08	1.10987e-05	0.394,0.484	1.0,1.0	-0.561
9427	ENSG00000198721	ECI2	chr6	-	4119185	4119275	4117307	4117451	4125249	4125370	9427	500607	28,46	557507	8,9	239	149	2.84021e-08	1.12192e-05	0.918,0.892	0.977,0.972	-0.069
22311	ENSG00000166435	XRRA1	chr11	-	74843853	74843959	74840229	74843453	74844167	74844283	22311	30,47	0,0	21,11	7,4	255	149	3.05226e-08	1.1887e-05	1.0,1.0	0.637,0.616	0.373
31411	ENSG00000175792	RUVBL1	chr3	-	128068635	128068913	128064777	128065220	128082482	128082574	31411	3,16	0,0	2,0	2,2	427	149	3.20643e-08	1.2314e-05	1.0,1.0	0.259,0.0	0.871
46944	ENSG00000061936	SFSWAP	chr12	+	131785072	131785228	131778064	131778330	131786462	131786588	46944	3,3	128199	28,17	157186	305	149	4.8758e-08	1.84686e-05	0.011,0.007	0.08,0.043	-0.052
44894	ENSG00000182718	ANXA2	chr15	-	60396150	60396427	60386027	60386086	60397942	60397986	44894	25,9	14191358	95,43	1351818	426	149	4.99986e-08	1.8655e-05	0.006,0.002	0.024,0.018	-0.017
31259	ENSG00000174353	STAG3L3	chr7	-	72999054	72999162	72998489	72998790	72999470	72999550	31259	2,2	5,9	2,2	0,0	257	149	5.11602e-08	1.8655e-05	0.188,0.114	1.0,1.0	-0.849
18223	ENSG00000215866	LINC01356	chr1	-	112840487	112840580	112825512	112825672	112849679	112849777	18223	3,4	0,0	2,4	4,3	242	149	5.15108e-08	1.8655e-05	1.0,1.0	0.235,0.451	0.657
57522	ENSG00000168517	HEXIM2	chr17	+	45162487	45162635	45161895	45161939	45162749	45162859	57522	1,11	0,0	2,9	1,11	297	149	5.19488e-08	1.8655e-05	1.0,1.0	0.501,0.291	0.604
48408	ENSG00000126858	RHOT1	chr17	+	32211115	32211238	32208106	32208309	32253084	32253374	48408	1,4	0,0	3,0	3,2	272	149	5.83821e-08	2.06965e-05	1.0,1.0	0.354,0.0	0.823
22231	ENSG00000131778	CHD1L	chr1	+	147272170	147272630	147268781	147268878	147275353	147275468	22231	7,14	10,3	18,4	0,0	609	149	6.01306e-08	2.10046e-05	0.146,0.533	1.0,1.0	-0.66
63311	ENSG00000267374	MIR924HG	chr18	-	39784074	39784242	39751328	39751360	39800068	39800309	63311	0,0	4,9	2,4	1,0	317	149	6.07707e-08	2.10046e-05	0.0,0.0	0.485,1.0	-0.742
28194	ENSG00000117335	CD46	chr1	+	207767778	207767823	207767012	207767195	207770320	207770362	28194	46,39	149117	98,40	103,45	194	149	6.34899e-08	2.16736e-05	0.192,0.204	0.422,0.406	-0.216
10576	ENSG00000196182	STK40	chr1	-	36367847	36368084	36361220	36361340	36385722	36385884	10576	0,0	8,16	9,6	7,6	386	149	6.73458e-08	2.27095e-05	0.0,0.0	0.332,0.279	-0.305
1052	ENSG00000100058	CRYBB2P1	chr22	+	25519922	25520162	25459415	25459515	25520681	25520854	1052	0,1	1,4	9,4	0,1	389	149	6.9324e-08	2.30949e-05	0.0,0.087	1.0,0.605	-0.759
52386	ENSG00000176014	TUBB6	chr18	+	12310942	12311053	12308262	12308349	12329145	12329826	52386	28,29	0,0	25,12	6,8	260	149	7.12929e-08	2.33884e-05	1.0,1.0	0.705,0.462	0.416
14143	ENSG00000217930	PAM16	chr16	-	4343482	4343594	4343206	4343291	4345785	4345904	14143	9,17	0,0	9,6	7,3	261	149	7.18968e-08	2.33884e-05	1.0,1.0	0.423,0.533	0.522
8795	ENSG00000225470	JPX	chrX	+	73998767	73998844	73994557	73994961	73999354	73999810	8795	3,4	0,0	4,3	6,2	226	149	7.33433e-08	2.35816e-05	1.0,1.0	0.305,0.497	0.599
51237	ENSG00000116191	RALGPS2	chr1	+	178892229	178892307	178889641	178889696	178893918	178894024	51237	15,11	1,1	10,2	16,5	227	149	1.01477e-07	3.22522e-05	0.908,0.878	0.291,0.208	0.643
44284	ENSG00000244306	AL589743.1	chr14	-	19331834	19331948	19307020	19307111	19333701	19333813	44284	6,4	7,2	5,3	0,0	263	149	1.04423e-07	3.28114e-05	0.327,0.531	1.0,1.0	-0.571
7612	ENSG00000174501	ANKRD36C	chr2	-	95867439	95867581	95859860	95860074	95876438	95876509	7612	29,21	8,4	45,39	0,0	291	149	1.07065e-07	3.32634e-05	0.65,0.729	1.0,1.0	-0.31
59962	ENSG00000170919	TPT1-AS1	chr13	+	45390713	45390858	45389734	45389820	45391031	45391548	59962	17,12	0,0	16,12	11,4	294	149	1.12606e-07	3.45964e-05	1.0,1.0	0.424,0.603	0.487
23843	ENSG00000215908	CROCCP2	chr1	-	16643027	16643145	16633094	16633346	16644645	16644672	23843	1,2	1,4	4,3	0,0	267	149	1.22493e-07	3.72203e-05	0.358,0.218	1.0,1.0	-0.712
3960	ENSG00000244558	KCNK15-AS1	chr20	-	44716624	44716793	44694891	44695507	44738819	44738896	3960	6,7	7,4	2,6	0,0	318	149	1.23948e-07	3.72532e-05	0.287,0.451	1.0,1.0	-0.631
20453	ENSG00000139372	TDG	chr12	+	103976917	103977060	103965871	103966060	103979830	103980072	20453	223273	4,10	229350	23,47	292	149	1.26886e-07	3.76455e-05	0.966,0.933	0.836,0.792	0.135
17687	ENSG00000206053	JPT2	chr16	+	1683508	1683592	1678276	1678356	1685438	1685587	17687	2,2	40,41	26,13	57,31	233	149	1.28779e-07	3.76455e-05	0.031,0.03	0.226,0.211	-0.188
17165	ENSG00000154380	ENAH	chr1	-	225517195	225517306	225514595	225514900	225519197	225519565	17165	30,55	0,0	29,13	10,2	260	149	1.29969e-07	3.76455e-05	1.0,1.0	0.624,0.788	0.294
39290	ENSG00000204272	NBDY	chrX	+	56811019	56811179	56732062	56732199	56817319	56817569	39290	8,5	200258	22,36	217228	309	149	1.30699e-07	3.76455e-05	0.019,0.009	0.047,0.071	-0.045
37227	ENSG00000114857	NKTR	chr3	+	42620015	42620043	42619663	42619708	42621428	42621516	37227	4,1	0,0	3,0	3,3	177	149	1.35001e-07	3.84835e-05	1.0,1.0	0.457,0.0	0.771
32066	ENSG00000163719	MTMR14	chr3	+	9677983	9678058	9677316	9677387	9683177	9683217	32066	75,86	19,8	98,74	1,1	224	149	1.36703e-07	3.85711e-05	0.724,0.877	0.985,0.98	-0.182
10224	ENSG00000100211	CBY1	chr22	+	38656955	38657143	38656639	38656750	38668016	38668132	10224	8,11	10,11	1,1	21,20	337	149	1.45484e-07	4.06342e-05	0.261,0.307	0.021,0.022	0.263
7465	ENSG00000108639	SYNGR2	chr17	+	78171509	78171649	78170816	78171054	78171738	78171942	7465	192200	25,30	133103	5,0	289	149	1.5698e-07	4.34066e-05	0.798,0.775	0.932,1.0	-0.179
35914	ENSG00000229180	AC006001.3	chr7	-	66576754	66576932	66573384	66573550	66592256	66592363	35914	5,10	6,3	13,6	0,0	327	149	1.64433e-07	4.50171e-05	0.275,0.603	1.0,1.0	-0.561
19430	ENSG00000250988	SNHG21	chr15	+	82756729	82756785	82754628	82754784	82756903	82756939	19430	14,22	4,9	1,4	7,17	205	149	1.72915e-07	4.68753e-05	0.718,0.64	0.094,0.146	0.559
58400	ENSG00000251669	FAM86EP	chr4	-	3948089	3948220	3942910	3943372	3953110	3953173	58400	2,2	0,0	4,2	2,4	280	149	1.77434e-07	4.76334e-05	1.0,1.0	0.516,0.21	0.637
57318	ENSG00000186951	PPARA	chr22	+	46176752	46176836	46151883	46151970	46198341	46198410	57318	3,0	2,3	1,2	0,0	233	149	1.86606e-07	4.96138e-05	0.49,0.0	1.0,1.0	-0.755
51971	ENSG00000092841	MYL6	chr12	+	56160625	56160670	56160242	56160320	56161386	56161550	51971	15351526	19832045	17542160	13501618	194	149	1.97242e-07	5.19422e-05	0.373,0.364	0.499,0.506	-0.134
29221	ENSG00000174796	THAP6	chr4	+	75521735	75521861	75516771	75516979	75539858	75539959	29221	5,4	2,5	3,9	0,0	275	149	2.02775e-07	5.28956e-05	0.575,0.302	1.0,1.0	-0.561
43918	ENSG00000078304	PPP2R5C	chr14	+	101824013	101824169	101809836	101810036	101856685	101856757	43918	0,0	56,67	18,3	79,24	305	149	2.12188e-07	5.48339e-05	0.0,0.0	0.1,0.058	-0.079
19368	ENSG00000104723	TUSC3	chr8	+	15743445	15743612	15673762	15673836	15764202	15764418	19368	0,6	1,5	3,2	0,0	316	149	2.24823e-07	5.69104e-05	0.0,0.361	1.0,1.0	-0.82
29461	ENSG00000196878	LAMB3	chr1	-	209622981	209623179	209622535	209622680	209623504	209623725	29461	1593821402	235361	1386510823	362343	347	149	2.25765e-07	5.69104e-05	0.967,0.962	0.943,0.931	0.027
54523	ENSG00000167840	ZNF232	chr17	-	5111075	5111219	5108925	5109868	5111799	5111815	54523	6,4	0,0	12,0	5,3	293	149	2.27393e-07	5.69104e-05	1.0,1.0	0.55,0.0	0.725
43627	ENSG00000174485	DENND4A	chr15	-	65700543	65700672	65697266	65697383	65701050	65701192	43627	6,6	1,0	2,0	2,7	278	149	2.28457e-07	5.69104e-05	0.763,1.0	0.349,0.0	0.707
24546	ENSG00000117448	AKR1A1	chr1	+	45568484	45568684	45567981	45568177	45568926	45568999	24546	420504	45,63	283303	75,86	349	149	2.59604e-07	6.40921e-05	0.799,0.774	0.617,0.601	0.177
29022	ENSG00000245958	AC093752.1	chr4	+	119497810	119497903	119494425	119494523	119512350	119512464	29022	15,13	0,0	7,5	4,4	242	149	2.65748e-07	6.50282e-05	1.0,1.0	0.519,0.435	0.523
6839	ENSG00000078246	TULP3	chr12	+	2920762	2920922	2909528	2909580	2922261	2922402	6839	16,12	0,0	16,6	8,2	309	149	2.84517e-07	6.90102e-05	1.0,1.0	0.491,0.591	0.459
28677	ENSG00000085063	CD59	chr11	-	33731423	33731468	33722378	33722463	33736381	33736423	28677	121130	368385	211143	309206	194	149	2.94459e-07	7.06952e-05	0.202,0.206	0.344,0.348	-0.142
46242	ENSG00000140545	MFGE8	chr15	-	88899655	88899811	88898682	88899532	88901550	88901735	46242	343398	53,47	302290	93,94	305	149	2.96577e-07	7.06952e-05	0.76,0.805	0.613,0.601	0.175
35773	ENSG00000139323	POC1B	chr12	-	89497170	89497342	89491935	89492115	89525119	89525204	35773	5,5	4,5	7,3	0,0	321	149	3.22534e-07	7.62256e-05	0.367,0.317	1.0,1.0	-0.658
40259	ENSG00000005893	LAMP2	chrX	-	120439075	120439293	120431247	120431462	120441729	120441894	40259	47,76	87137	73,74	47,51	367	149	3.38261e-07	7.906e-05	0.18,0.184	0.387,0.371	-0.197
18976	ENSG00000250222	AC008443.5	chr5	+	181193341	181193467	181191923	181192016	181194233	181194428	18976	9,7	4,7	7,5	0,0	275	149	3.40246e-07	7.906e-05	0.549,0.351	1.0,1.0	-0.55
10226	ENSG00000100211	CBY1	chr22	+	38665545	38665685	38656955	38657143	38668016	38668132	10226	17,10	6,5	17,15	0,0	289	149	3.45897e-07	7.97034e-05	0.594,0.508	1.0,1.0	-0.449
59963	ENSG00000170919	TPT1-AS1	chr13	+	45390713	45390902	45387584	45389820	45391031	45391676	59963	70,57	0,0	57,53	11,4	338	149	3.66029e-07	8.36452e-05	1.0,1.0	0.696,0.854	0.225
28036	ENSG00000132676	DAP3	chr1	+	155731943	155732033	155731355	155731415	155736945	155737063	28036	569647	9,23	730605	0,1	239	149	3.70168e-07	8.38976e-05	0.975,0.946	1.0,0.997	-0.038
23002	ENSG00000189171	S100A13	chr1	-	153630449	153630656	153628120	153628237	153631010	153631360	23002	4,2	0,0	10,7	7,2	356	149	3.89612e-07	8.75868e-05	1.0,1.0	0.374,0.594	0.516
31877	ENSG00000215126	CBWD6	chr9	-	41165000	41165087	41162332	41162377	41166783	41166830	31877	12,2	6,3	15,2	0,0	236	149	4.00648e-07	8.93412e-05	0.558,0.296	1.0,1.0	-0.573
59964	ENSG00000170919	TPT1-AS1	chr13	+	45390757	45390902	45389734	45389820	45391031	45391619	59964	46,35	0,0	47,34	11,4	294	149	4.17958e-07	9.24556e-05	1.0,1.0	0.684,0.812	0.252
44528	ENSG00000179593	ALOX15B	chr17	+	8046667	8046754	8045482	8045686	8046906	8047076	44528	262294	122191	539248	121,72	236	149	4.21644e-07	9.25309e-05	0.576,0.493	0.738,0.685	-0.177
3620	ENSG00000101213	PTK6	chr20	-	63534937	63535059	63534151	63534315	63537084	63537376	3620	5,7	7,5	4,1	0,0	271	149	4.53724e-07	9.87867e-05	0.282,0.435	1.0,1.0	-0.641
11	ENSG00000160298	C21orf58	chr21	-	46301996	46302154	46300429	46300794	46302484	46302576	11	25,5	1,0	10,3	5,8	307	149	4.6351e-07	0.00010001	0.924,1.0	0.493,0.154	0.638
47904	ENSG00000168056	LTBP3	chr11	-	65540012	65540153	65539719	65539881	65540244	65540382	47904	162174	211227	201171	116113	290	149	4.66576e-07	0.00010001	0.283,0.283	0.471,0.437	-0.171
4959	ENSG00000154582	ELOC	chr8	-	73970578	73970634	73959764	73959818	73971869	73971908	4959	0,3	3,2	3,1	0,0	205	149	4.73593e-07	0.000100733	0.0,0.522	1.0,1.0	-0.739
58198	ENSG00000260007	AC107871.1	chr15	-	68199540	68199681	68197528	68197628	68229501	68229718	58198	7,3	5,2	6,12	0,0	290	149	5.14971e-07	0.000108698	0.418,0.435	1.0,1.0	-0.574
40384	ENSG00000161203	AP2M1	chr3	+	184180644	184180650	184180063	184180251	184180848	184180881	40384	392460	66,72	447331	144124	155	149	5.27895e-07	0.000110246	0.851,0.86	0.749,0.72	0.121
36960	ENSG00000119383	PTPA	chr9	+	129127963	129128068	129123051	129123138	129128984	129129110	36960	14,9	143143	31,26	94,92	254	149	5.3028e-07	0.000110246	0.054,0.036	0.162,0.142	-0.107
45908	ENSG00000230724	LINC01001	chr11	-	135174	135860	134889	134947	138046	138111	45908	3,3	0,0	6,1	2,2	835	149	5.44602e-07	0.000112379	1.0,1.0	0.349,0.082	0.784
53159	ENSG00000183726	TMEM50A	chr1	+	25342960	25343073	25340473	25340579	25351625	25351693	53159	463340	13,3	387246	32,19	262	149	5.74197e-07	0.000117608	0.953,0.985	0.873,0.88	0.092
28390	ENSG00000113369	ARRDC3	chr5	-	91376620	91376768	91375510	91375613	91378693	91378775	28390	13,2	4,4	3,10	0,0	297	149	5.79318e-07	0.000117785	0.62,0.201	1.0,1.0	-0.59
6119	ENSG00000133627	ACTR3B	chr7	+	152783186	152783242	152759748	152759926	152800530	152800655	6119	4,6	3,3	0,0	6,2	205	149	5.99568e-07	0.000121012	0.492,0.592	0.0,0.0	0.542
47169	ENSG00000135083	CCNJL	chr5	-	160276268	160276412	160259468	160259771	160280524	160280738	47169	0,0	6,10	5,2	2,0	293	149	6.23982e-07	0.000125027	0.0,0.0	0.56,1.0	-0.78
59151	ENSG00000260778	AC009065.5	chr16	+	2271675	2271891	2268154	2268265	2272986	2273124	59151	7,12	2,6	10,3	0,0	365	149	6.40487e-07	0.000127411	0.588,0.449	1.0,1.0	-0.482
36460	ENSG00000162086	ZNF75A	chr16	+	3313048	3313175	3312676	3312768	3316911	3316924	36460	8,6	9,2	6,2	0,0	276	149	6.81323e-07	0.000134566	0.324,0.618	1.0,1.0	-0.529
9128	ENSG00000152464	RPP38	chr10	+	15102217	15102336	15097179	15097409	15103304	15103713	9128	20,26	0,2	25,22	11,16	268	149	7.8861e-07	0.000154651	1.0,0.878	0.558,0.433	0.444
17166	ENSG00000154380	ENAH	chr1	-	225517195	225517990	225514595	225514900	225519197	225519565	17166	35,48	0,0	50,33	10,2	944	149	8.15443e-07	0.000157469	1.0,1.0	0.441,0.723	0.418
18300	ENSG00000141391	PRELID3A	chr18	+	12420324	12420493	12407895	12408007	12421539	12421629	18300	23,20	0,0	17,14	3,7	318	149	8.17473e-07	0.000157469	1.0,1.0	0.726,0.484	0.395
16978	ENSG00000163466	ARPC2	chr2	+	218236368	218236733	218234848	218235044	218238663	218238730	16978	12,11	1,0	2,4	5,3	514	149	8.2006e-07	0.000157469	0.777,1.0	0.104,0.279	0.697
51115	ENSG00000138162	TACC2	chr10	+	122143571	122143706	122132608	122132734	122195039	122195176	51115	0,0	2,6	10,2	2,2	284	149	8.27441e-07	0.00015779	0.0,0.0	0.724,0.344	-0.534
45854	ENSG00000104529	EEF1D	chr8	-	143590607	143590738	143588990	143590081	143596087	143596345	45854	13,33	0,0	21,18	5,6	280	149	8.40814e-07	0.000159242	1.0,1.0	0.691,0.615	0.347
9865	ENSG00000163517	HDAC11	chr3	+	13496735	13496852	13483463	13483564	13500712	13500789	9865	7,1	2,5	6,2	0,0	266	149	8.77219e-07	0.000165007	0.662,0.101	1.0,1.0	-0.619
38949	ENSG00000182095	TNRC18	chr7	-	5329936	5329969	5325095	5325248	5332621	5332878	38949	1,3	30,50	22,8	52,19	182	149	8.92148e-07	0.000166348	0.027,0.047	0.257,0.256	-0.22
63230	ENSG00000134759	ELP2	chr18	+	36139418	36139613	36138269	36138426	36141136	36141201	63230	3,11	0,0	10,0	2,4	344	149	8.9638e-07	0.000166348	1.0,1.0	0.684,0.0	0.658
32717	ENSG00000107625	DDX50	chr10	+	68906225	68906337	68901316	68901471	68906710	68907007	32717	2,0	15,36	8,16	22,10	261	149	9.45391e-07	0.000174273	0.071,0.0	0.172,0.477	-0.289
31388	ENSG00000259024	TVP23C-CDRT4	chr17	-	15503097	15503232	15440207	15440285	15540432	15540561	31388	7,3	12,9	20,7	3,0	284	149	1.00774e-06	0.000184537	0.234,0.149	0.778,1.0	-0.698
20329	ENSG00000271853	AL162258.1	chr1	-	153631010	153631078	153626331	153626533	153632033	153632063	20329	0,0	3,11	4,6	5,4	217	149	1.0202e-06	0.000185588	0.0,0.0	0.355,0.507	-0.431
36950	ENSG00000146067	FAM193B	chr5	-	177553167	177553350	177538910	177539147	177554248	177554347	36950	19,9	0,0	21,6	6,3	332	149	1.08496e-06	0.000195613	1.0,1.0	0.611,0.473	0.458
58968	ENSG00000103202	NME4	chr16	+	398207	398394	397191	397313	398989	399123	58968	34,18	283190	94,39	336131	336	149	1.08945e-06	0.000195613	0.051,0.04	0.11,0.117	-0.068
14571	ENSG00000112701	SENP6	chr6	+	75640686	75640704	75634706	75634811	75647730	75647801	14571	9,4	0,1	4,0	7,4	167	149	1.10275e-06	0.000196723	1.0,0.781	0.338,0.0	0.722
53535	ENSG00000264230	ANXA8L1	chr10	+	46385711	46385807	46385379	46385473	46387585	46387644	53535	35,21	0,0	16,6	6,2	245	149	1.1227e-06	0.000198999	1.0,1.0	0.619,0.646	0.367
27084	ENSG00000204576	PRR3	chr6	+	30558149	30558212	30556885	30557450	30561833	30562124	27084	20,7	6,2	2,1	3,19	212	149	1.15461e-06	0.000203351	0.701,0.711	0.319,0.036	0.528
58397	ENSG00000251669	FAM86EP	chr4	-	3947143	3948220	3941759	3943372	3953110	3953173	58397	4,17	0,0	12,23	2,4	1226	149	1.19735e-06	0.000209543	1.0,1.0	0.422,0.411	0.584
11471	ENSG00000228106	AL392172.1	chr1	+	222823883	222823945	222815128	222815171	222835118	222835215	11471	1,2	0,0	5,3	10,4	211	149	1.21812e-06	0.000211838	1.0,1.0	0.261,0.346	0.697
1712	ENSG00000213024	NUP62	chr19	-	49927693	49927815	49907542	49909884	49929416	49929504	1712	15,8	8,7	28,20	2,0	271	149	1.2655e-06	0.000218703	0.508,0.386	0.885,1.0	-0.495
10306	ENSG00000120725	SIL1	chr5	-	139196440	139196528	139127738	139127853	139198268	139198297	10306	6,16	76,62	1,0	87,50	237	149	1.30063e-06	0.000223377	0.047,0.14	0.007,0.0	0.09
21980	ENSG00000155368	DBI	chr2	+	119367558	119367644	119367337	119367463	119368187	119368305	21980	1,10	3,4	8,5	0,0	235	149	1.4538e-06	0.000248142	0.174,0.613	1.0,1.0	-0.607
2449	ENSG00000161249	DMKN	chr19	-	35508204	35508240	35505938	35505986	35510183	35510211	2449	14,11	313376	22,21	146172	185	149	1.51075e-06	0.00025628	0.035,0.023	0.108,0.09	-0.07
31810	ENSG00000186141	POLR3C	chr1	+	145838055	145838206	145836493	145836574	145842338	145842493	31810	6,5	2,4	8,3	0,0	300	149	1.55502e-06	0.000262182	0.598,0.383	1.0,1.0	-0.51
42653	ENSG00000120963	ZNF706	chr8	-	101204649	101204693	101202332	101202447	101205434	101205682	42653	1,0	3,2	2,3	0,1	193	149	1.66171e-06	0.000278473	0.205,0.0	1.0,0.698	-0.746
46382	ENSG00000198860	TSEN15	chr1	+	184093624	184093724	184054727	184054863	184095030	184095092	46382	2,3	1,4	3,6	0,0	249	149	1.67361e-06	0.000278778	0.545,0.31	1.0,1.0	-0.573
3209	ENSG00000171469	ZNF561	chr19	-	9617620	9617758	9617044	9617171	9618090	9618179	3209	0,1	3,2	3,3	1,0	287	149	1.77516e-06	0.000293114	0.0,0.206	0.609,1.0	-0.702
37163	ENSG00000177873	ZNF619	chr3	+	40483652	40483723	40482587	40482704	40486805	40488259	37163	2,4	2,0	0,0	1,1	220	149	1.78088e-06	0.000293114	0.404,1.0	0.0,0.0	0.702
20146	ENSG00000126456	IRF3	chr19	-	49664442	49664673	49663342	49663514	49665630	49665705	20146	10,5	3,3	2,11	0,0	380	149	1.83076e-06	0.000299541	0.567,0.395	1.0,1.0	-0.519
35469	ENSG00000138709	LARP1B	chr4	+	128091000	128091144	128077787	128077962	128098185	128098330	35469	60,81	1,0	34,58	5,8	293	149	1.8431e-06	0.000299786	0.968,1.0	0.776,0.787	0.202
32602	ENSG00000100461	RBM23	chr14	-	22908332	22908380	22906027	22906368	22911327	22911403	32602	6,3	2,6	7,2	0,0	197	149	1.87947e-06	0.000303913	0.694,0.274	1.0,1.0	-0.516
49344	ENSG00000149548	CCDC15	chr11	+	124991460	124991583	124987126	124988134	124992579	124992687	49344	3,2	0,0	8,7	2,10	272	149	1.96162e-06	0.000315353	1.0,1.0	0.687,0.277	0.518
2521	ENSG00000121289	CEP89	chr19	-	32937012	32937120	32933450	32933669	32937630	32937673	2521	0,1	11,20	11,4	18,4	257	149	1.97424e-06	0.000315547	0.0,0.028	0.262,0.367	-0.3
6120	ENSG00000133627	ACTR3B	chr7	+	152800530	152800655	152783186	152783242	152801620	152801731	6120	6,6	0,0	9,1	4,2	274	149	2.0589e-06	0.000327188	1.0,1.0	0.55,0.214	0.618
13061	ENSG00000179818	PCBP1-AS1	chr2	-	70083506	70083687	70049201	70051305	70085546	70085554	13061	7,6	7,1	5,5	0,0	330	149	2.12334e-06	0.000335499	0.311,0.73	1.0,1.0	-0.48
21463	ENSG00000164211	STARD4	chr5	-	111501961	111502088	111500146	111501116	111506329	111506379	21463	4,20	2,6	26,13	0,0	276	149	2.14084e-06	0.000336343	0.519,0.643	1.0,1.0	-0.419
43137	ENSG00000254166	CASC19	chr8	-	127174189	127174364	127168137	127169117	127203162	127203220	43137	6,3	0,0	3,5	3,2	324	149	2.17675e-06	0.000340052	1.0,1.0	0.315,0.535	0.575
27350	ENSG00000106290	TAF6	chr7	-	100118395	100118649	100114228	100114268	100119203	100119366	27350	4,2	21,42	24,8	33,14	403	149	2.20397e-06	0.00034237	0.066,0.017	0.212,0.174	-0.151
1842	ENSG00000142227	EMP3	chr19	+	48327520	48327664	48326829	48326922	48329351	48329492	1842	487496	22,8	626681	3,4	293	149	2.2667e-06	0.000348324	0.918,0.969	0.991,0.989	-0.046
52387	ENSG00000176014	TUBB6	chr18	+	12320535	12320744	12310942	12311053	12324808	12325763	52387	3,8	27,24	24,14	19,9	358	149	2.26749e-06	0.000348324	0.044,0.122	0.345,0.393	-0.286
44453	ENSG00000148057	IDNK	chr9	+	83628006	83628211	83623048	83623221	83628872	83628959	44453	3,10	4,2	4,3	0,0	354	149	2.28643e-06	0.000348507	0.24,0.678	1.0,1.0	-0.541
61754	ENSG00000196712	NF1	chr17	+	31252937	31253000	31248983	31249119	31258343	31258502	61754	9,3	3,4	9,10	0,0	212	149	2.29389e-06	0.000348507	0.678,0.345	1.0,1.0	-0.488
14682	ENSG00000198515	CNGA1	chr4	-	47981392	47981500	47952582	47952703	48016482	48016592	14682	1,0	1,2	8,5	0,0	257	149	2.32407e-06	0.000351163	0.367,0.0	1.0,1.0	-0.817
50433	ENSG00000166295	ANAPC16	chr10	+	72220053	72220379	72216028	72216072	72223887	72224056	50433	150157	15,25	191236	5,7	475	149	2.38466e-06	0.000356432	0.758,0.663	0.923,0.914	-0.208
60635	ENSG00000010361	FUZ	chr19	-	49812446	49812736	49812250	49812335	49812995	49813299	60635	18,11	6,2	4,5	0,0	439	149	2.38472e-06	0.000356432	0.505,0.651	1.0,1.0	-0.422
44631	ENSG00000185043	CIB1	chr15	-	90232218	90232447	90231356	90231507	90233668	90233703	44631	382302	14,8	284326	0,1	378	149	2.40471e-06	0.000357488	0.915,0.937	1.0,0.992	-0.07
53669	ENSG00000184752	NDUFA12	chr12	-	94994169	94994257	94971331	94971620	95002738	95002821	53669	490522	18,21	438406	2,4	237	149	2.43102e-06	0.00035793	0.945,0.94	0.993,0.985	-0.047
47295	ENSG00000106603	COA1	chr7	-	43650492	43650712	43648599	43648652	43729428	43729489	47295	8,6	25,36	14,9	8,4	369	149	2.43358e-06	0.00035793	0.114,0.063	0.414,0.476	-0.356
24798	ENSG00000100890	PRORP	chr14	+	35126734	35126782	35122721	35122910	35127478	35127611	24798	42,17	1,0	24,13	8,4	197	149	2.53004e-06	0.000370149	0.969,1.0	0.694,0.711	0.282
16827	ENSG00000141646	SMAD4	chr18	+	51077306	51077419	51076637	51076776	51078255	51079143	16827	10,7	21,7	0,0	13,6	262	149	2.57373e-06	0.00037456	0.213,0.363	0.0,0.0	0.288
33477	ENSG00000006837	CDKL3	chr5	-	134308573	134308727	134308000	134308466	134319357	134319389	33477	10,8	0,0	9,2	2,4	303	149	2.58932e-06	0.000374855	1.0,1.0	0.689,0.197	0.557
60291	ENSG00000125107	CNOT1	chr16	-	58623281	58623409	58599262	58599511	58624652	58624794	60291	8,1	0,0	13,8	8,5	277	149	2.64359e-06	0.000380718	1.0,1.0	0.466,0.463	0.535
16768	ENSG00000285053	TBCE	chr1	+	235427139	235427239	235414432	235414618	235435744	235435840	16768	1,2	0,0	1,0	1,2	249	149	2.66187e-06	0.000381364	1.0,1.0	0.374,0.0	0.813
46119	ENSG00000005801	ZNF195	chr11	-	3361975	3362073	3361742	3361889	3370974	3371071	46119	0,0	4,4	5,2	1,2	247	149	2.73975e-06	0.000390499	0.0,0.0	0.751,0.376	-0.564
6457	ENSG00000198363	ASPH	chr8	-	61638321	61638363	61637946	61638003	61642887	61642920	6457	280309	18,21	655268	12,3	191	149	2.82272e-06	0.000399995	0.924,0.92	0.977,0.986	-0.059
30483	ENSG00000079974	RABL2B	chr22	-	50783038	50783286	50782187	50782351	50783500	50783663	30483	22,10	4,4	19,2	0,0	397	149	2.83531e-06	0.000399995	0.674,0.484	1.0,1.0	-0.421
35052	ENSG00000160688	FLAD1	chr1	+	154990338	154990528	154990158	154990257	154992712	154992786	35052	337309	9,17	413400	4,1	339	149	2.86591e-06	0.000401099	0.943,0.889	0.978,0.994	-0.07
6459	ENSG00000198363	ASPH	chr8	-	61646749	61646878	61644599	61644632	61651049	61651124	6459	687548	18,34	1355520	10,13	278	149	2.87214e-06	0.000401099	0.953,0.896	0.986,0.955	-0.046
23887	ENSG00000160691	SHC1	chr1	-	154973292	154973508	154970031	154970199	154974247	154974395	23887	8,8	17,39	27,18	19,9	365	149	2.99309e-06	0.000415889	0.161,0.077	0.367,0.449	-0.289
45478	ENSG00000204054	LINC00963	chr9	+	129493477	129493595	129488708	129489299	129503322	129503672	45478	10,11	4,5	28,23	1,0	267	149	3.09523e-06	0.000427786	0.582,0.551	0.94,1.0	-0.403
33450	ENSG00000115762	PLEKHB2	chr2	+	131144407	131144449	131140166	131140275	131146636	131149851	33450	0,1	67,61	4,12	57,23	191	149	3.12174e-06	0.000427786	0.0,0.013	0.052,0.289	-0.164
41029	ENSG00000204580	DDR1	chr6	+	30885624	30885680	30882954	30882983	30888687	30888814	41029	5,8	19,16	16,9	5,2	205	149	3.13311e-06	0.000427786	0.161,0.267	0.699,0.766	-0.518
52933	ENSG00000092199	HNRNPC	chr14	-	21263666	21263829	21263310	21263336	21269297	21269406	52933	14,19	626625	63,15	609396	312	149	3.1406e-06	0.000427786	0.011,0.014	0.047,0.018	-0.02
10729	ENSG00000204120	GIGYF2	chr2	+	232731121	232731234	232703423	232703489	232735154	232735238	10729	5,2	1,2	0,0	8,3	262	149	3.19889e-06	0.000433591	0.74,0.363	0.0,0.0	0.551
3605	ENSG00000198276	UCKL1	chr20	-	63943652	63943669	63941109	63941208	63944396	63944458	3605	92,68	13,7	83,50	0,1	166	149	3.22956e-06	0.000435613	0.864,0.897	1.0,0.978	-0.108
3544	ENSG00000064932	SBNO2	chr19	-	1109291	1109423	1109134	1109211	1109505	1109598	3544	397421	13,10	411365	0,0	281	149	3.33294e-06	0.000447374	0.942,0.957	1.0,1.0	-0.05
20724	ENSG00000127129	EDN2	chr1	-	41481094	41481193	41478774	41479502	41482465	41482588	20724	1,4	5,1	5,1	0,0	248	149	3.4007e-06	0.000454264	0.107,0.706	1.0,1.0	-0.594
1839	ENSG00000142227	EMP3	chr19	+	48327520	48327561	48326829	48326922	48329351	48329492	1839	160124	22,8	179199	3,4	190	149	3.42002e-06	0.000454649	0.851,0.924	0.979,0.975	-0.09
47829	ENSG00000114098	ARMC8	chr3	+	138209816	138209893	138187247	138187599	138221925	138221997	47829	9,10	2,10	5,9	0,0	226	149	3.46853e-06	0.000458892	0.748,0.397	1.0,1.0	-0.427
6372	ENSG00000242073	AC211429.2	chr7	-	75484197	75484256	75475061	75475188	75485863	75486108	6372	0,11	9,2	10,1	0,0	208	149	3.50438e-06	0.000461427	0.0,0.798	1.0,1.0	-0.601
22155	ENSG00000159692	CTBP1	chr4	-	1241324	1241519	1238182	1238337	1248915	1248976	22155	219255	5,12	312208	0,0	344	149	3.59384e-06	0.000470963	0.95,0.902	1.0,1.0	-0.074
18524	ENSG00000166965	RCCD1	chr15	+	90955799	90955883	90955381	90955452	90956611	90957503	18524	11,5	16,0	0,0	6,6	233	149	3.61091e-06	0.000470969	0.305,1.0	0.0,0.0	0.652
47444	ENSG00000228695	CES1P1	chr16	+	55785612	55785693	55779701	55779740	55785956	55786104	47444	3,27	8,4	25,22	0,0	230	149	3.74506e-06	0.000486172	0.195,0.814	1.0,1.0	-0.496
26677	ENSG00000082781	ITGB5	chr3	-	124809021	124809156	124796387	124796817	124817620	124817710	26677	271376	14,33	195178	4,1	284	149	3.81872e-06	0.000491986	0.91,0.857	0.962,0.989	-0.092
6681	ENSG00000106070	GRB10	chr7	-	50755886	50756056	50674435	50674658	50793223	50793313	6681	5,4	0,0	7,1	4,1	319	149	3.82645e-06	0.000491986	1.0,1.0	0.45,0.318	0.616
36975	ENSG00000158825	CDA	chr1	+	20604927	20605039	20589085	20589283	20618451	20618903	36975	268304	30,50	199206	10,7	261	149	3.84322e-06	0.000491986	0.836,0.776	0.919,0.944	-0.125
20149	ENSG00000126456	IRF3	chr19	-	49664552	49664673	49663342	49663514	49665630	49665788	20149	11,4	3,3	17,21	0,0	270	149	4.02445e-06	0.000512811	0.669,0.424	1.0,1.0	-0.454
23090	ENSG00000204954	C12orf73	chr12	-	103953413	103953534	103950201	103951630	103956630	103956748	23090	26,19	75146	47,34	56,63	270	149	4.04719e-06	0.000513343	0.161,0.067	0.317,0.229	-0.159
4379	ENSG00000197586	ENTPD6	chr20	+	25206521	25206590	25196153	25196254	25207075	25207397	4379	8,5	2,5	9,9	0,0	218	149	4.23541e-06	0.000533286	0.732,0.406	1.0,1.0	-0.431
8178	ENSG00000167302	TEPSIN	chr17	-	81232314	81232518	81231846	81232021	81233431	81233503	8178	36,35	9,8	42,51	1,1	353	149	4.24299e-06	0.000533286	0.628,0.649	0.947,0.956	-0.313
14885	ENSG00000100239	PPP6R2	chr22	+	50388985	50389111	50372071	50372150	50393892	50394135	14885	0,0	29,41	10,4	29,27	275	149	4.2819e-06	0.000535741	0.0,0.0	0.157,0.074	-0.115
22227	ENSG00000131778	CHD1L	chr1	+	147270931	147271005	147268781	147268878	147275353	147275468	22227	28,26	10,3	25,23	0,0	223	149	4.46938e-06	0.000552498	0.652,0.853	1.0,1.0	-0.248
45326	ENSG00000089157	RPLP0	chr12	-	120198553	120198631	120197321	120197462	120198853	120199000	45326	65977949	598747	62586087	314372	227	149	4.48416e-06	0.000552498	0.879,0.875	0.929,0.915	-0.045
13667	ENSG00000146416	AIG1	chr6	+	143334077	143334095	143333281	143333445	143335050	143335530	13667	6,7	0,0	7,5	5,3	167	149	4.48655e-06	0.000552498	1.0,1.0	0.555,0.598	0.423
60639	ENSG00000010361	FUZ	chr19	-	49812637	49812736	49812250	49812335	49812995	49813175	60639	11,8	6,2	5,5	0,0	248	149	4.51098e-06	0.000552498	0.524,0.706	1.0,1.0	-0.385
21000	ENSG00000172965	MIR4435-2HG	chr2	-	111479906	111480061	111367486	111367575	111494884	111495029	21000	0,2	12,10	5,12	5,4	304	149	4.51573e-06	0.000552498	0.0,0.089	0.329,0.595	-0.417
45718	ENSG00000196422	PPP1R26	chr9	+	135483351	135483553	135482682	135482815	135483949	135484082	45718	11,9	12,13	1,0	12,8	351	149	4.61608e-06	0.000562288	0.28,0.227	0.034,0.0	0.236
5645	ENSG00000120539	MASTL	chr10	+	27181479	27181581	27180952	27181066	27186378	27186919	5645	50,43	0,0	28,36	5,5	251	149	4.71032e-06	0.00057125	1.0,1.0	0.769,0.81	0.21
44909	ENSG00000182718	ANXA2	chr15	-	60397257	60397338	60395644	60396427	60397942	60397964	44909	32,8	0,0	34,27	10,4	230	149	4.74968e-06	0.000573508	1.0,1.0	0.688,0.814	0.249
4599	ENSG00000125877	ITPA	chr20	+	3213168	3213226	3209497	3209617	3213984	3214058	4599	46,40	5,8	45,35	0,0	207	149	4.86782e-06	0.000585217	0.869,0.783	1.0,1.0	-0.174
39065	ENSG00000181135	ZNF707	chr8	+	143689203	143689301	143684478	143684542	143690056	143690123	39065	1,6	8,12	13,2	2,0	247	149	4.9399e-06	0.000591312	0.07,0.232	0.797,1.0	-0.748
18997	ENSG00000131778	CHD1L	chr1	+	147272170	147272281	147268781	147268878	147275353	147275409	18997	52,63	10,3	103,26	0,0	260	149	5.02199e-06	0.000596183	0.749,0.923	1.0,1.0	-0.164
28982	ENSG00000215883	CYB5RL	chr1	-	54190737	54190896	54187651	54187739	54195418	54195436	28982	2,4	0,0	9,0	3,2	308	149	5.02371e-06	0.000596183	1.0,1.0	0.592,0.0	0.704
4091	ENSG00000131051	RBM39	chr20	-	35710282	35710420	35709223	35709256	35713018	35713096	4091	2,4	141139	20,4	94,76	287	149	5.07115e-06	0.000599241	0.007,0.015	0.099,0.027	-0.052
41095	ENSG00000139974	SLC38A6	chr14	+	61052348	61052985	61052040	61052135	61078809	61078927	41095	21,7	2,3	15,20	0,0	786	149	5.18426e-06	0.000607981	0.666,0.307	1.0,1.0	-0.513
36976	ENSG00000158825	CDA	chr1	+	20613841	20613899	20589096	20589283	20618451	20618903	36976	205272	30,50	195140	10,7	207	149	5.19767e-06	0.000607981	0.831,0.797	0.933,0.935	-0.12
33898	ENSG00000267106	ZNF561-AS1	chr19	+	9626783	9626860	9621486	9621645	9632227	9632372	33898	1,0	4,1	11,6	3,0	226	149	5.21108e-06	0.000607981	0.142,0.0	0.707,1.0	-0.782
42308	ENSG00000164576	SAP30L	chr5	+	154452455	154452495	154451090	154451213	154453401	154453500	42308	9,7	72128	33,13	61,57	189	149	5.28027e-06	0.000613465	0.09,0.041	0.299,0.152	-0.16
22372	ENSG00000121486	TRMT1L	chr1	-	185139366	185139579	185137605	185137796	185139972	185140222	22372	35,37	9,2	75,22	0,0	362	149	5.35314e-06	0.000619329	0.615,0.884	1.0,1.0	-0.25
26510	ENSG00000245937	LINC01184	chr5	-	128076946	128077093	128061143	128061244	128082969	128083070	26510	5,0	37,19	13,9	20,6	296	149	5.42241e-06	0.000624729	0.064,0.0	0.247,0.43	-0.306
55622	ENSG00000081377	CDC14B	chr9	-	96509672	96509789	96500107	96503789	96522505	96522603	55622	6,0	1,5	4,1	0,0	266	149	5.56008e-06	0.000635318	0.771,0.0	1.0,1.0	-0.615
43497	ENSG00000179950	PUF60	chr8	-	143827384	143827536	143824312	143824399	143829279	143829304	43497	1,3	40,33	25,8	50,33	301	149	5.56027e-06	0.000635318	0.012,0.043	0.198,0.107	-0.125
16191	ENSG00000117620	SLC35A3	chr1	+	99999260	99999415	99993536	99993741	100007033	100007156	16191	4,10	1,5	9,2	0,0	304	149	5.61143e-06	0.000638526	0.662,0.495	1.0,1.0	-0.421
49257	ENSG00000197008	ZNF138	chr7	+	64815575	64815653	64814917	64815044	64830939	64831076	49257	5,15	0,0	2,5	7,1	227	149	5.94105e-06	0.000673263	1.0,1.0	0.158,0.766	0.538
62346	ENSG00000143727	ACP1	chr2	+	275139	275201	272036	272150	276979	277085	62346	221247	12,8	296162	0,0	211	149	6.00264e-06	0.000677465	0.929,0.956	1.0,1.0	-0.057
21169	ENSG00000088448	ANKRD10	chr13	-	110900529	110900694	110893196	110893263	110906032	110906124	21169	6,1	12,27	14,21	11,12	314	149	6.06343e-06	0.000680772	0.192,0.017	0.377,0.454	-0.311
6468	ENSG00000242715	CCDC169	chr13	-	36283468	36283509	36254044	36254143	36283591	36283702	6468	1,1	1,3	6,5	0,0	190	149	6.08118e-06	0.000680772	0.44,0.207	1.0,1.0	-0.676
61262	ENSG00000133026	MYH10	chr17	-	8623423	8623497	8622901	8623277	8630653	8630717	61262	8,5	0,4	1,0	2,10	223	149	6.18999e-06	0.000689059	1.0,0.455	0.25,0.0	0.603
39832	ENSG00000113389	NPR3	chr5	+	32774707	32774843	32738863	32739030	32780721	32780816	39832	6,4	0,0	14,0	4,2	285	149	6.2135e-06	0.000689059	1.0,1.0	0.647,0.0	0.676
8497	ENSG00000044446	PHKA2	chrX	-	18900669	18900699	18897162	18897333	18901484	18901603	8497	0,2	2,2	6,3	0,0	179	149	6.24853e-06	0.000689059	0.0,0.454	1.0,1.0	-0.773
6652	ENSG00000103021	CCDC113	chr16	+	58252726	58252853	58249935	58250115	58253997	58254096	6652	1,6	0,0	0,5	4,1	276	149	6.25489e-06	0.000689059	1.0,1.0	0.0,0.73	0.635
28199	ENSG00000117335	CD46	chr1	+	207790252	207790345	207785618	207785682	207793518	207793873	28199	171100	144154	255,82	99,42	242	149	6.28106e-06	0.000689197	0.422,0.286	0.613,0.546	-0.226
35958	ENSG00000173273	TNKS	chr8	+	9772368	9772423	9770130	9770262	9776649	9777036	35958	0,0	12,7	3,7	8,2	204	149	6.38022e-06	0.00069731	0.0,0.0	0.215,0.719	-0.467
59485	ENSG00000157045	NTAN1	chr16	-	15047854	15047920	15047215	15047550	15055890	15055917	59485	34,41	7,4	62,32	0,0	215	149	6.49924e-06	0.000707521	0.771,0.877	1.0,1.0	-0.176
40425	ENSG00000238105	GOLGA2P5	chr12	-	100157348	100157445	100157164	100157256	100157527	100157739	40425	4,14	0,2	4,1	9,2	246	149	6.56609e-06	0.000711996	1.0,0.809	0.212,0.232	0.683
43111	ENSG00000254166	CASC19	chr8	-	127164437	127164526	127161583	127162084	127168897	127169117	43111	0,0	3,3	6,8	5,7	238	149	6.63952e-06	0.000717146	0.0,0.0	0.429,0.417	-0.423
47441	ENSG00000228695	CES1P1	chr16	+	55783598	55783739	55779701	55779740	55785956	55786104	47441	34,63	8,4	57,42	0,0	290	149	6.76167e-06	0.000727497	0.686,0.89	1.0,1.0	-0.212
50637	ENSG00000138326	RPS24	chr10	+	78040203	78040225	78037193	78037304	78040614	78040696	50637	815966	37164798	13151261	34514198	171	149	6.79285e-06	0.000728019	0.16,0.149	0.249,0.207	-0.073
29227	ENSG00000148337	CIZ1	chr9	-	128187862	128187934	128185546	128185776	128190328	128190356	29227	102112	9,13	129101	1,2	221	149	6.84709e-06	0.000730999	0.884,0.853	0.989,0.971	-0.111
4533	ENSG00000286235	AL035461.4	chr20	+	5972006	5972037	5967829	5968025	5977875	5978017	4533	5,3	4,5	14,6	0,1	180	149	7.12978e-06	0.000758252	0.509,0.332	1.0,0.832	-0.495
41692	ENSG00000070501	POLB	chr8	+	42369270	42369335	42361294	42361365	42371562	42371752	41692	5,13	0,0	8,1	2,4	214	149	7.17915e-06	0.000760577	1.0,1.0	0.736,0.148	0.558
49218	ENSG00000255248	MIR100HG	chr11	-	122155550	122155632	122089219	122091740	122180335	122180398	49218	8,8	2,5	7,2	0,0	231	149	7.31598e-06	0.000772115	0.721,0.508	1.0,1.0	-0.385
50667	ENSG00000225484	NUTM2B-AS1	chr10	-	79808758	79808832	79804484	79804527	79814612	79814716	50667	4,11	2,6	5,6	0,0	223	149	7.66513e-06	0.000805888	0.572,0.551	1.0,1.0	-0.439
31410	ENSG00000001460	STPG1	chr1	-	24410702	24410817	24401318	24401456	24413673	24416934	31410	4,4	5,2	0,0	7,3	264	149	7.74263e-06	0.000809169	0.311,0.53	0.0,0.0	0.42
62398	ENSG00000182628	SKA2	chr17	-	59119318	59119495	59109856	59112345	59155130	59155184	62398	147108	11,8	150101	2,0	326	149	7.75487e-06	0.000809169	0.859,0.861	0.972,1.0	-0.126
6968	ENSG00000132780	NASP	chr1	+	45607320	45608337	45606481	45606591	45613168	45613248	6968	658625	50,51	968941	39,26	1166	149	7.80359e-06	0.000811192	0.627,0.61	0.76,0.822	-0.172
1550	ENSG00000170889	RPS9	chr19	+	54206552	54206724	54206275	54206462	54207397	54207522	1550	527730	62556671	320295	50405523	321	149	8.04043e-06	0.000830385	0.038,0.048	0.029,0.024	0.016
2754	ENSG00000105671	DDX49	chr19	+	18920833	18920909	18920579	18920703	18921662	18921748	2754	10,14	73,71	1,1	72,40	225	149	8.04829e-06	0.000830385	0.083,0.115	0.009,0.016	0.087
29030	ENSG00000160087	UBE2J2	chr1	-	1262268	1262390	1257207	1257310	1263345	1263386	29030	4,2	115110	13,14	92,83	271	149	8.2079e-06	0.000843705	0.019,0.01	0.072,0.085	-0.064
12697	ENSG00000137601	NEK1	chr4	-	169438082	169438259	169433544	169433665	169463242	169463395	12697	8,6	0,0	8,18	9,2	326	149	8.27702e-06	0.000847659	1.0,1.0	0.289,0.804	0.454
62717	ENSG00000132470	ITGB4	chr17	+	75753764	75753974	75752445	75752577	75754575	75754815	62717	26,25	11461219	61,34	973773	359	149	8.30818e-06	0.00084771	0.009,0.008	0.025,0.018	-0.013
16890	ENSG00000116161	CACYBP	chr1	+	175000088	175000195	174999434	174999689	175004613	175004750	16890	295253	15,0	282159	30,15	256	149	8.61653e-06	0.00087594	0.92,1.0	0.845,0.861	0.107
3862	ENSG00000101040	ZMYND8	chr20	-	47212641	47212725	47209213	47210897	47220257	47220324	3862	59,55	76,85	87,81	41,53	233	149	8.66797e-06	0.000877942	0.332,0.293	0.576,0.494	-0.222
21635	ENSG00000136856	SLC2A8	chr9	+	127402556	127402753	127399906	127400006	127403659	127403803	21635	12,12	2,4	16,22	0,0	346	149	8.90432e-06	0.000897473	0.721,0.564	1.0,1.0	-0.358
33137	ENSG00000168803	ADAL	chr15	+	43350940	43351041	43348906	43349045	43351750	43352550	33137	29,15	1,0	11,17	7,4	250	149	8.92572e-06	0.000897473	0.945,1.0	0.484,0.717	0.372
32128	ENSG00000131323	TRAF3	chr14	+	102830333	102830472	102777448	102777675	102870184	102870446	32128	21,13	3,5	19,18	0,0	288	149	9.06668e-06	0.000906591	0.784,0.574	1.0,1.0	-0.321
31783	ENSG00000158023	WDR66	chr12	+	121948983	121949061	121942894	121942975	121951479	121951530	31783	7,2	0,0	2,8	4,2	227	149	9.08197e-06	0.000906591	1.0,1.0	0.247,0.724	0.514
2156	ENSG00000090006	LTBP4	chr19	+	40612072	40612192	40611858	40611984	40613064	40613180	2156	136138	6,11	165,98	0,1	269	149	9.13354e-06	0.000908458	0.926,0.874	1.0,0.982	-0.091
573	ENSG00000075234	TTC38	chr22	+	46292202	46292328	46289825	46289899	46292790	46292933	573	10,16	14,12	2,4	27,21	275	149	9.26627e-06	0.000915334	0.279,0.419	0.039,0.094	0.282
15266	ENSG00000198231	DDX42	chr17	+	63775107	63775178	63773862	63774376	63787033	63787270	15266	6,7	16,4	0,0	7,8	220	149	9.26887e-06	0.000915334	0.203,0.542	0.0,0.0	0.373
18746	ENSG00000146733	PSPH	chr7	-	56033960	56034106	56031928	56031977	56051137	56051444	18746	4,0	2,2	3,1	0,0	295	149	9.42801e-06	0.000925651	0.503,0.0	1.0,1.0	-0.748
55260	ENSG00000164978	NUDT2	chr9	+	34336299	34336341	34329505	34329599	34338712	34338847	55260	0,0	12,19	8,1	10,5	191	149	9.4403e-06	0.000925651	0.0,0.0	0.384,0.135	-0.26
10385	ENSG00000196262	PPIA	chr7	+	44799246	44799277	44796679	44796793	44801286	44801624	10385	0,8	10,16	15,13	6,0	180	149	9.51011e-06	0.000929202	0.0,0.293	0.674,1.0	-0.691
62468	ENSG00000124787	RPP40	chr6	-	4998715	4998841	4996221	4996420	4999808	4999904	62468	17,34	6,4	56,47	1,0	275	149	9.59514e-06	0.000932588	0.606,0.822	0.968,1.0	-0.27
24986	ENSG00000143919	CAMKMT	chr2	+	44549554	44549728	44390240	44390305	44704282	44704343	24986	0,0	9,25	5,3	6,5	323	149	9.61222e-06	0.000932588	0.0,0.0	0.278,0.217	-0.247
55623	ENSG00000081377	CDC14B	chr9	-	96515648	96515792	96503564	96503789	96522505	96522603	55623	8,0	1,5	3,8	0,0	293	149	9.66874e-06	0.000934791	0.803,0.0	1.0,1.0	-0.599
22741	ENSG00000169403	PTAFR	chr1	-	28176591	28176673	28147165	28151059	28193721	28193936	22741	2,2	18,31	14,6	15,11	231	149	9.97015e-06	0.000960574	0.067,0.04	0.376,0.26	-0.265
60527	ENSG00000090857	PDPR	chr16	+	70114820	70114930	70113625	70114440	70120460	70120719	60527	4,4	3,2	0,0	1,2	259	149	1.04553e-05	0.00100382	0.434,0.535	0.0,0.0	0.485
57561	ENSG00000185627	PSMD13	chr11	+	251819	251936	250802	250865	252504	252845	57561	425584	9,10	410558	24,34	266	149	1.07875e-05	0.00103105	0.964,0.97	0.905,0.902	0.064
59127	ENSG00000008710	PKD1	chr16	-	2092953	2093093	2092479	2092592	2093543	2093738	59127	33,38	5,14	58,28	1,1	289	149	1.08135e-05	0.00103105	0.773,0.583	0.968,0.935	-0.274
24105	ENSG00000113719	ERGIC1	chr5	+	172915517	172915690	172914713	172914838	172924004	172924024	24105	15,5	465516	45,18	568394	322	149	1.12725e-05	0.00107112	0.015,0.004	0.035,0.021	-0.019
62204	ENSG00000161714	PLCD3	chr17	-	45112862	45113012	45108958	45112704	45113121	45113257	62204	113188	0,1	91111	7,6	299	149	1.13176e-05	0.00107173	1.0,0.989	0.866,0.902	0.11
31366	ENSG00000114956	DGUOK	chr2	+	73946718	73946906	73926825	73927052	73958145	73958245	31366	439596	65,87	520551	36,37	337	149	1.14505e-05	0.00108061	0.749,0.752	0.865,0.868	-0.116
53446	ENSG00000188603	CLN3	chr16	-	28487661	28487741	28486577	28487541	28488590	28488604	53446	70,71	0,0	92,74	6,8	229	149	1.15465e-05	0.00108596	1.0,1.0	0.909,0.858	0.117
57405	ENSG00000122483	CCDC18	chr1	+	93270346	93270814	93264700	93264901	93278462	93278477	57405	6,8	0,0	22,11	5,2	617	149	1.17325e-05	0.00109971	1.0,1.0	0.515,0.57	0.458
35540	ENSG00000115486	GGCX	chr2	-	85560814	85560985	85558724	85559075	85561385	85561473	35540	89109	12,20	98,54	2,2	320	149	1.1807e-05	0.00110107	0.775,0.717	0.958,0.926	-0.196
56802	ENSG00000133943	DGLUCY	chr14	+	91204705	91204867	91199756	91199905	91215404	91215793	56802	22,38	0,1	23,25	5,6	311	149	1.18266e-05	0.00110107	1.0,0.948	0.688,0.666	0.297
60637	ENSG00000010361	FUZ	chr19	-	49812614	49812736	49812250	49812335	49812995	49813156	60637	24,11	6,2	20,16	0,0	271	149	1.24577e-05	0.00115593	0.687,0.751	1.0,1.0	-0.281
19781	ENSG00000198089	SFI1	chr22	+	31530591	31530784	31528689	31528863	31531057	31531105	19781	0,0	5,1	5,3	4,1	342	149	1.26552e-05	0.00116842	0.0,0.0	0.353,0.567	-0.46
3561	ENSG00000198858	R3HDM4	chr19	-	901419	901546	900828	900952	901975	902434	3561	39,55	14,16	66,29	3,2	276	149	1.26768e-05	0.00116842	0.601,0.65	0.922,0.887	-0.279
23841	ENSG00000215908	CROCCP2	chr1	-	16635026	16635168	16633094	16633346	16644645	16644686	23841	3,7	1,4	13,13	0,0	291	149	1.27348e-05	0.00116974	0.606,0.473	1.0,1.0	-0.461
31998	ENSG00000163785	RYK	chr3	-	134177940	134178073	134175929	134176039	134183001	134183033	31998	82114	0,0	145,78	10,4	282	149	1.27757e-05	0.00116974	1.0,1.0	0.885,0.912	0.101
45845	ENSG00000104529	EEF1D	chr8	-	143586218	143586290	143581053	143581328	143586728	143586849	45845	31173564	113164	25902726	63,52	221	149	1.30575e-05	0.00118939	0.949,0.936	0.965,0.972	-0.026
6281	ENSG00000170632	ARMC10	chr7	+	103097276	103097348	103092476	103092653	103098298	103098645	6281	138160	4,13	127111	0,0	221	149	1.30763e-05	0.00118939	0.959,0.892	1.0,1.0	-0.075
7317	ENSG00000026652	AGPAT4	chr6	-	161165576	161165713	161154148	161154310	161166247	161166417	7317	0,1	9,15	4,7	5,9	286	149	1.32527e-05	0.00119901	0.0,0.034	0.294,0.288	-0.274
9638	ENSG00000246334	PRR7-AS1	chr5	-	177444395	177444594	177439913	177440031	177447643	177447699	9638	7,3	0,0	16,2	5,1	348	149	1.32689e-05	0.00119901	1.0,1.0	0.578,0.461	0.481
49745	ENSG00000183570	PCBP3	chr21	+	45913950	45914025	45910901	45911030	45917587	45917629	49745	10,4	0,0	8,5	2,4	224	149	1.36286e-05	0.00122484	1.0,1.0	0.727,0.454	0.409
32523	ENSG00000122417	ODF2L	chr1	-	86385457	86385590	86384675	86384801	86386914	86387079	32523	10,16	0,2	9,5	7,8	282	149	1.36433e-05	0.00122484	1.0,0.809	0.405,0.248	0.578
20067	ENSG00000163138	PACRGL	chr4	+	20724807	20724888	20713431	20713539	20727284	20727397	20067	8,1	49,37	22,7	27,17	230	149	1.40304e-05	0.00125552	0.096,0.017	0.345,0.211	-0.221
35532	ENSG00000143537	ADAM15	chr1	+	155061903	155062117	155061575	155061646	155062244	155062369	35532	56,56	11,7	49,64	2,0	363	149	1.42451e-05	0.00127061	0.676,0.767	0.91,1.0	-0.234
36736	ENSG00000141759	TXNL4A	chr18	-	79977597	79977701	79970812	79973856	79988239	79988536	36736	767852	47,61	841811	29,18	253	149	1.43482e-05	0.00127088	0.906,0.892	0.945,0.964	-0.055
45474	ENSG00000204054	LINC00963	chr9	+	129493415	129493595	129488544	129489299	129503322	129503672	45474	21,18	4,5	34,34	1,0	329	149	1.43483e-05	0.00127088	0.704,0.62	0.939,1.0	-0.308
7530	ENSG00000154358	OBSCN	chr1	+	228224458	228224734	228217012	228217288	228243182	228243458	7530	16,29	1,0	8,5	4,2	425	149	1.43912e-05	0.00127088	0.849,1.0	0.412,0.467	0.485
21877	ENSG00000151665	PIGF	chr2	-	46588074	46588179	46581284	46581591	46592474	46592583	21877	6,15	120104	30,24	108,67	254	149	1.44763e-05	0.00127088	0.028,0.078	0.14,0.174	-0.104
19970	ENSG00000116586	LAMTOR2	chr1	+	156057977	156058067	156055084	156055425	156058314	156058506	19970	7211039	2,5	669707	11,20	239	149	1.44778e-05	0.00127088	0.996,0.992	0.974,0.957	0.028
684	ENSG00000100395	L3MBTL2	chr22	+	41206006	41206125	41205301	41205386	41209695	41209933	684	9,12	14,27	0,0	12,1	268	149	1.45261e-05	0.00127108	0.263,0.198	0.0,0.0	0.231
31324	ENSG00000205981	DNAJC19	chr3	-	180986942	180987022	180985409	180985996	180988022	180988096	31324	253234	34,26	215230	8,9	229	149	1.52597e-05	0.00133106	0.829,0.854	0.946,0.943	-0.103
10574	ENSG00000196182	STK40	chr1	-	36361220	36361340	36358736	36358822	36385722	36385888	10574	22,20	0,0	19,18	4,4	269	149	1.53344e-05	0.00133337	1.0,1.0	0.725,0.714	0.28
55375	ENSG00000141376	BCAS3	chr17	+	61388617	61388708	61380505	61380571	61391976	61392273	55375	0,0	1,6	6,2	2,4	240	149	1.57609e-05	0.00136616	0.0,0.0	0.651,0.237	-0.444
50663	ENSG00000225484	NUTM2B-AS1	chr10	-	79723914	79724012	79691503	79692056	79766270	79766324	50663	0,0	18,16	6,5	14,18	247	149	1.62432e-05	0.00140222	0.0,0.0	0.205,0.144	-0.174
12319	ENSG00000111364	DDX55	chr12	+	123618668	123618837	123616510	123616603	123619447	123619716	12319	31,29	0,0	39,36	5,5	318	149	1.631e-05	0.00140222	1.0,1.0	0.785,0.771	0.222
32718	ENSG00000107625	DDX50	chr10	+	68906283	68906337	68901285	68901471	68906710	68907007	32718	0,0	15,36	3,7	22,10	203	149	1.63291e-05	0.00140222	0.0,0.0	0.091,0.339	-0.215
22348	ENSG00000162585	FAAP20	chr1	-	2192844	2192975	2189712	2189781	2193638	2193910	22348	33,63	281288	82,94	216291	280	149	1.65439e-05	0.00141627	0.059,0.104	0.168,0.147	-0.076
44928	ENSG00000095209	TMEM38B	chr9	+	105748072	105748190	105722533	105722621	105773864	105776612	44928	40,23	10,2	32,9	0,0	267	149	1.71229e-05	0.00146131	0.691,0.865	1.0,1.0	-0.222
21665	ENSG00000143436	MRPL9	chr1	-	151761450	151761552	151760815	151760899	151762104	151762155	21665	410394	8,8	298285	27,14	251	149	1.72236e-05	0.00146538	0.968,0.967	0.868,0.924	0.072
49464	ENSG00000166199	ALKBH3	chr11	+	43901515	43901725	43889761	43889828	43919037	43919042	49464	102143	13,10	122106	0,3	359	149	1.73146e-05	0.0014686	0.765,0.856	1.0,0.936	-0.157
19676	ENSG00000090612	ZNF268	chr12	+	133193427	133193533	133191720	133192003	133202143	133202310	19676	2,4	5,3	5,10	1,0	255	149	1.75346e-05	0.00148138	0.189,0.438	0.745,1.0	-0.559
30763	ENSG00000147419	CCDC25	chr8	-	27748494	27748598	27748071	27748279	27752511	27752587	30763	204285	4,1	235340	14,17	253	149	1.76051e-05	0.00148138	0.968,0.994	0.908,0.922	0.066
32773	ENSG00000163913	IFT122	chr3	+	129464634	129464781	129463544	129463626	129469341	129469417	32773	36,32	3,6	55,27	0,0	296	149	1.76259e-05	0.00148138	0.858,0.729	1.0,1.0	-0.207
54478	ENSG00000153786	ZDHHC7	chr16	-	84988762	84988873	84981869	84981994	84990303	84990635	54478	19,13	55,50	36,15	31,16	260	149	1.777e-05	0.00148147	0.165,0.13	0.4,0.349	-0.227
46434	ENSG00000074319	TSG101	chr11	-	18519518	18519603	18516098	18516164	18526774	18526913	46434	117101	7,8	105,61	0,0	234	149	1.77748e-05	0.00148147	0.914,0.889	1.0,1.0	-0.099
8872	ENSG00000067177	PHKA1	chrX	-	72601990	72602029	72593103	72593274	72602157	72602273	8872	7,6	41,25	0,0	32,22	188	149	1.77878e-05	0.00148147	0.119,0.16	0.0,0.0	0.14
36107	ENSG00000082701	GSK3B	chr3	-	119843254	119843353	119821322	119826855	119863418	119863605	36107	158156	7,12	169207	2,1	248	149	1.79096e-05	0.00148714	0.931,0.886	0.981,0.992	-0.078
28983	ENSG00000215883	CYB5RL	chr1	-	54190747	54190896	54187651	54187739	54195418	54195616	28983	8,4	0,0	10,2	3,2	298	149	1.84048e-05	0.00152369	1.0,1.0	0.625,0.333	0.521
10036	ENSG00000074219	TEAD2	chr19	-	49355302	49355419	49355147	49355206	49357251	49357255	10036	34,35	6,4	32,27	0,0	266	149	1.85765e-05	0.00153331	0.76,0.831	1.0,1.0	-0.205
5702	ENSG00000075711	DLG1	chr3	-	197076585	197076685	197075836	197075870	197081050	197081117	5702	5,0	2,8	8,5	1,0	249	149	1.87638e-05	0.00154416	0.599,0.0	0.827,1.0	-0.614
18523	ENSG00000166965	RCCD1	chr15	+	90955799	90955883	90954883	90954948	90956611	90957503	18523	11,5	11,6	0,0	3,2	233	149	1.91404e-05	0.00157048	0.39,0.348	0.0,0.0	0.369
43628	ENSG00000174485	DENND4A	chr15	-	65700543	65700675	65697266	65697383	65701050	65701192	43628	5,6	1,0	4,0	2,7	281	149	1.92158e-05	0.001572	0.726,1.0	0.515,0.0	0.605
46118	ENSG00000005801	ZNF195	chr11	-	3361975	3362032	3361742	3361889	3370974	3371070	46118	0,0	4,4	3,2	1,2	206	149	1.95278e-05	0.00159281	0.0,0.0	0.685,0.42	-0.552
2763	ENSG00000105669	COPE	chr19	-	18906959	18907112	18905575	18905629	18910970	18911071	2763	9871001	37,39	741638	9,9	302	149	1.97254e-05	0.0016042	0.929,0.927	0.976,0.972	-0.046
44489	ENSG00000176915	ANKLE2	chr12	-	132741808	132741891	132741418	132741485	132743153	132743276	44489	3,4	50,64	23,7	46,36	232	149	2.01034e-05	0.00163014	0.037,0.039	0.243,0.111	-0.139
45927	ENSG00000185187	SIGIRR	chr11	-	406842	406993	405871	406538	407061	407164	45927	62,80	14,21	48,55	4,0	300	149	2.04485e-05	0.00165328	0.687,0.654	0.856,1.0	-0.257
3012	ENSG00000008441	NFIX	chr19	+	13087988	13088136	13081679	13081855	13090298	13090390	3012	0,2	39,68	18,0	39,26	297	149	2.10514e-05	0.00169651	0.0,0.015	0.188,0.0	-0.086
56817	ENSG00000165929	TC2N	chr14	-	91792366	91792558	91787512	91787627	91797784	91797901	56817	19,38	0,0	21,10	5,1	341	149	2.11059e-05	0.00169651	1.0,1.0	0.647,0.814	0.27
18813	ENSG00000071054	MAP4K4	chr2	+	101859642	101859864	101855976	101856138	101864929	101865036	18813	370376	0,2	384306	14,5	371	149	2.17575e-05	0.00174381	1.0,0.987	0.917,0.961	0.054
55291	ENSG00000066455	GOLGA5	chr14	+	92837385	92837449	92835558	92835664	92839365	92839947	55291	134120	0,0	150111	8,7	213	149	2.2034e-05	0.00176087	1.0,1.0	0.929,0.917	0.077
43373	ENSG00000171045	TSNARE1	chr8	-	142274780	142274863	142270474	142271691	142279859	142279997	43373	5,4	2,3	6,2	0,0	232	149	2.23974e-05	0.00178476	0.616,0.461	1.0,1.0	-0.462
9264	ENSG00000131876	SNRPA1	chr15	-	101286213	101286293	101285725	101285801	101286907	101287010	9264	454673	10,20	435418	31,31	229	149	2.26795e-05	0.00180204	0.967,0.956	0.901,0.898	0.062
7338	ENSG00000130363	RSPH3	chr6	-	158993838	158993926	158986279	158986421	158999434	158999781	7338	6,14	2,5	10,5	0,0	237	149	2.3328e-05	0.00184782	0.654,0.638	1.0,1.0	-0.354
26516	ENSG00000245937	LINC01184	chr5	-	128081972	128082191	128061143	128061244	128082734	128082974	26516	28,33	15,30	14,18	51,37	368	149	2.33893e-05	0.00184782	0.43,0.308	0.1,0.165	0.236
33489	ENSG00000152117	AC073869.1	chr2	+	131519813	131519942	131519534	131519666	131520096	131520421	33489	20,10	14,23	5,3	39,36	278	149	2.35216e-05	0.00185298	0.434,0.189	0.064,0.043	0.258
6260	ENSG00000105793	GTPBP10	chr7	+	90372154	90372228	90354457	90354549	90374301	90374354	6260	18,13	5,2	32,17	0,0	223	149	2.35931e-05	0.00185333	0.706,0.813	1.0,1.0	-0.241
51522	ENSG00000178950	GAK	chr4	-	913606	913668	904636	904779	932042	932220	51522	12,17	1,0	7,9	2,8	211	149	2.37007e-05	0.00185651	0.894,1.0	0.712,0.443	0.37
5715	ENSG00000075711	DLG1	chr3	-	197161639	197161738	197142717	197142768	197194424	197194589	5715	3,13	2,4	3,3	0,0	248	149	2.37958e-05	0.0018587	0.474,0.661	1.0,1.0	-0.432
1158	ENSG00000183597	TANGO2	chr22	+	20053436	20053551	20052464	20052584	20061529	20061681	1158	1,3	2,2	21,2	0,0	264	149	2.41299e-05	0.00187948	0.22,0.458	1.0,1.0	-0.661
40327	ENSG00000102034	ELF4	chrX	-	130081255	130081539	130074580	130074752	130110324	130110495	40327	14,27	3,3	38,10	0,0	433	149	2.44845e-05	0.00190174	0.616,0.756	1.0,1.0	-0.314
53714	ENSG00000111144	LTA4H	chr12	-	96003837	96003920	96002959	96003064	96006313	96006409	53714	769970	98,68	751629	41,22	232	149	2.47996e-05	0.00192082	0.834,0.902	0.922,0.948	-0.067
16552	ENSG00000188690	UROS	chr10	-	125792578	125792744	125788724	125789005	125794021	125794388	16552	0,0	5,1	5,6	7,4	315	149	2.53802e-05	0.0019603	0.0,0.0	0.253,0.415	-0.334
12342	ENSG00000101294	HM13	chr20	+	31566209	31566295	31561633	31561736	31569119	31569174	12342	11611497	40,75	9351176	12,27	235	149	2.55821e-05	0.00197039	0.948,0.927	0.98,0.965	-0.035
61255	ENSG00000160685	ZBTB7B	chr1	+	155010915	155011015	155010257	155010397	155014654	155014968	61255	0,0	3,3	4,4	2,7	249	149	2.62141e-05	0.00201346	0.0,0.0	0.545,0.255	-0.4
8752	ENSG00000225470	JPX	chrX	+	73946998	73947374	73944326	73944662	73962730	73962801	8752	53,57	1,0	65,68	7,6	525	149	2.66028e-05	0.00203552	0.938,1.0	0.725,0.763	0.225
32864	ENSG00000074582	BCS1L	chr2	+	218660036	218660166	218659713	218659743	218660938	218661307	32864	0,2	8,6	13,6	4,5	279	149	2.66485e-05	0.00203552	0.0,0.151	0.634,0.391	-0.437
18083	ENSG00000132881	CPLANE2	chr1	-	16232892	16233017	16232509	16232646	16233611	16233764	18083	6,10	0,0	9,3	2,3	274	149	2.67726e-05	0.00203848	1.0,1.0	0.71,0.352	0.469
52256	ENSG00000123106	CCDC91	chr12	+	28225794	28225861	28190445	28190641	28257201	28257245	52256	0,2	10,5	14,3	8,1	216	149	2.68843e-05	0.00203848	0.0,0.216	0.547,0.674	-0.503
40864	ENSG00000120860	WASHC3	chr12	-	102050517	102050639	102046053	102046119	102061247	102061346	40864	0,0	58,54	8,5	54,28	271	149	2.69084e-05	0.00203848	0.0,0.0	0.075,0.089	-0.082
27083	ENSG00000204576	PRR3	chr6	+	30558149	30558212	30556885	30557450	30561327	30561508	27083	29,9	0,0	11,16	1,7	212	149	2.7189e-05	0.00205411	1.0,1.0	0.885,0.616	0.25
55644	ENSG00000174669	SLC29A2	chr11	-	66369059	66369131	66368536	66368671	66369368	66369532	55644	1,7	0,1	2,0	2,2	221	149	2.75379e-05	0.00207479	1.0,0.825	0.403,0.0	0.711
929	ENSG00000100003	SEC14L2	chr22	+	30415758	30415865	30410595	30410679	30416233	30416403	929	264261	5,4	176125	19,6	256	149	2.82227e-05	0.00212062	0.968,0.974	0.844,0.924	0.087
32871	ENSG00000074582	BCS1L	chr2	+	218660306	218660482	218660036	218660166	218660938	218661307	32871	5,7	0,1	2,4	8,2	325	149	2.84294e-05	0.00213035	1.0,0.762	0.103,0.478	0.591
46864	ENSG00000149100	EIF3M	chr11	+	32602078	32602114	32601761	32601822	32602278	32602377	46864	91139	12891877	55,86	15792011	185	149	2.90186e-05	0.00216863	0.054,0.056	0.027,0.033	0.025
20899	ENSG00000161395	PGAP3	chr17	-	39674616	39674679	39671121	39672866	39684596	39684616	20899	4,3	0,0	3,6	3,2	212	149	2.92961e-05	0.0021806	1.0,1.0	0.413,0.678	0.455
61436	ENSG00000126246	IGFLR1	chr19	-	35739709	35740086	35739256	35739626	35740379	35740564	61436	22,30	0,2	18,3	8,2	526	149	2.93365e-05	0.0021806	1.0,0.809	0.389,0.298	0.561
33833	ENSG00000196504	PRPF40A	chr2	-	152679055	152679109	152677450	152677475	152679351	152679472	33833	58,43	0,0	85,33	8,4	203	149	2.99771e-05	0.00222224	1.0,1.0	0.886,0.858	0.128
62699	ENSG00000073350	LLGL2	chr17	+	75574452	75574495	75574110	75574260	75574609	75574668	62699	16,11	3,7	2,7	0,0	192	149	3.0206e-05	0.00223323	0.805,0.549	1.0,1.0	-0.323
29653	ENSG00000214783	POLR2J4	chr7	-	43969731	43969861	43966263	43966395	43972629	43972691	29653	5,4	0,9	0,0	15,2	279	149	3.07715e-05	0.00226283	1.0,0.192	0.0,0.0	0.596
47296	ENSG00000106603	COA1	chr7	-	43650611	43650712	43647227	43648652	43665657	43665722	47296	18,38	4,7	17,10	0,0	250	149	3.08199e-05	0.00226283	0.728,0.764	1.0,1.0	-0.254
509	ENSG00000100429	HDAC10	chr22	-	50248830	50248859	50248661	50248751	50249102	50249168	509	9,8	4,3	11,8	0,0	178	149	3.0852e-05	0.00226283	0.653,0.691	1.0,1.0	-0.328
7281	ENSG00000213066	FGFR1OP	chr6	+	167013507	167013567	167010812	167010893	167022408	167022635	7281	15,8	0,0	14,3	2,5	209	149	3.12174e-05	0.00228358	1.0,1.0	0.833,0.3	0.433
13065	ENSG00000179818	PCBP1-AS1	chr2	-	70083537	70083687	70048698	70051305	70085546	70085573	13065	4,11	7,1	5,6	0,0	299	149	3.14262e-05	0.00229279	0.222,0.846	1.0,1.0	-0.466
6259	ENSG00000105793	GTPBP10	chr7	+	90355085	90355230	90354457	90354549	90374301	90374354	6259	16,17	5,2	16,9	0,0	294	149	3.26079e-05	0.00237274	0.619,0.812	1.0,1.0	-0.284
11348	ENSG00000179912	R3HDM2	chr12	-	57289008	57289040	57283823	57284056	57295398	57295507	11348	18,9	4,4	19,4	0,0	181	149	3.3018e-05	0.00238443	0.787,0.649	1.0,1.0	-0.282
44055	ENSG00000165304	MELK	chr9	+	36642996	36643083	36633101	36633200	36651745	36651877	44055	74,57	11,5	107,33	2,0	236	149	3.30355e-05	0.00238443	0.809,0.878	0.971,1.0	-0.142
50740	ENSG00000197746	PSAP	chr10	-	71823887	71823896	71821875	71822007	71825836	71825893	50740	107119	735918	183,96	695430	158	149	3.3222e-05	0.00238443	0.121,0.109	0.199,0.174	-0.072
61690	ENSG00000196535	MYO18A	chr17	-	29085603	29085648	29082315	29082438	29086437	29086577	61690	70,95	12,5	41,28	16,15	194	149	3.32516e-05	0.00238443	0.818,0.936	0.663,0.589	0.251
43152	ENSG00000254166	CASC19	chr8	-	127187784	127187884	127179176	127179838	127197474	127197564	43152	4,2	0,0	10,1	2,3	249	149	3.32792e-05	0.00238443	1.0,1.0	0.749,0.166	0.542
18802	ENSG00000118816	CCNI	chr4	-	77056248	77056323	77055149	77055380	77058506	77058635	18802	174170	2,1	198,72	20,0	224	149	3.32859e-05	0.00238443	0.983,0.991	0.868,1.0	0.053
60668	ENSG00000133794	ARNTL	chr11	+	13326412	13326467	13309986	13310059	13349944	13350070	60668	7,21	5,6	0,3	20,4	204	149	3.42211e-05	0.00244508	0.506,0.719	0.0,0.354	0.436
15321	ENSG00000164114	MAP9	chr4	-	155355715	155355884	155355070	155355160	155357448	155357519	15321	132,73	2,8	232221	0,0	318	149	3.43679e-05	0.00244925	0.969,0.81	1.0,1.0	-0.111
56801	ENSG00000133943	DGLUCY	chr14	+	91204705	91204825	91199756	91199905	91215404	91215556	56801	49,78	0,1	52,45	5,6	269	149	3.46533e-05	0.0024548	1.0,0.977	0.852,0.806	0.159
28992	ENSG00000067208	EVI5	chr1	-	92663419	92663452	92636201	92636336	92665938	92665955	28992	6,8	3,2	2,1	12,4	182	149	3.46976e-05	0.0024548	0.621,0.766	0.12,0.17	0.548
1683	ENSG00000062822	POLD1	chr19	+	50415723	50415826	50415437	50415590	50416395	50416528	1683	183177	0,1	213269	3,17	252	149	3.47122e-05	0.0024548	1.0,0.991	0.977,0.903	0.056
31938	ENSG00000007255	TRAPPC6A	chr19	-	45165126	45165194	45164724	45164970	45178134	45178237	31938	17,13	2,12	2,5	0,0	217	149	3.52294e-05	0.00248316	0.854,0.427	1.0,1.0	-0.36
17451	ENSG00000135838	NPL	chr1	+	182822114	182822199	182818812	182818859	182825780	182825820	17451	4,2	0,0	12,3	2,4	234	149	3.52929e-05	0.00248316	1.0,1.0	0.793,0.323	0.442
49461	ENSG00000166199	ALKBH3	chr11	+	43892040	43892129	43889724	43889828	43919037	43919042	49461	24,33	13,10	40,23	0,3	238	149	3.60407e-05	0.00252934	0.536,0.674	1.0,0.828	-0.309
45328	ENSG00000089157	RPLP0	chr12	-	120198553	120198739	120197321	120197462	120198853	120199000	45328	2407127150	598747	2141919982	314372	335	149	3.6312e-05	0.00253748	0.947,0.942	0.968,0.96	-0.02
62402	ENSG00000182628	SKA2	chr17	-	59131280	59131367	59111955	59112345	59155130	59155174	62402	40,51	11,8	30,47	2,0	236	149	3.63402e-05	0.00253748	0.697,0.801	0.904,1.0	-0.203
53871	ENSG00000111785	RIC8B	chr12	+	106870822	106870942	106860267	106860412	106885903	106889316	53871	2,3	2,9	4,4	1,0	269	149	3.66248e-05	0.00255091	0.356,0.156	0.689,1.0	-0.589
30844	ENSG00000237651	C2orf74	chr2	+	61159317	61159439	61145130	61145196	61162841	61162955	30844	9,4	23,41	23,17	14,21	271	149	3.67512e-05	0.00255329	0.177,0.051	0.475,0.308	-0.277
22852	ENSG00000151247	EIF4E	chr4	-	98909677	98909959	98901875	98901982	98929094	98929125	22852	4,1	38,29	17,11	49,17	431	149	3.69151e-05	0.00255824	0.035,0.012	0.107,0.183	-0.121
18518	ENSG00000087087	SRRT	chr7	+	100882764	100883090	100882052	100882241	100884069	100884239	18518	25,41	140103	9,16	144118	475	149	3.71403e-05	0.00256742	0.053,0.111	0.019,0.041	0.052
2431	ENSG00000161249	DMKN	chr19	-	35506125	35506185	35505938	35505986	35506509	35506665	2431	6,3	4,1	7,11	0,0	209	149	3.72407e-05	0.00256794	0.517,0.681	1.0,1.0	-0.401
10292	ENSG00000280987	MATR3	chr5	+	139307238	139308327	139293452	139293575	139314674	139314736	10292	315261	0,0	352167	12,0	1238	149	3.76406e-05	0.00258905	1.0,1.0	0.779,1.0	0.111
31325	ENSG00000205981	DNAJC19	chr3	-	180986947	180987022	180985925	180985996	180988022	180988096	31325	85,61	34,26	65,71	8,9	224	149	3.77413e-05	0.00258954	0.624,0.609	0.844,0.84	-0.225
53045	ENSG00000065357	DGKA	chr12	+	55952034	55952099	55951622	55951783	55952340	55952410	53045	257304	5,15	242187	0,0	214	149	3.8432e-05	0.0026304	0.973,0.934	1.0,1.0	-0.046
30183	ENSG00000122203	KIAA1191	chr5	-	176359480	176359567	176348249	176348356	176361601	176361761	30183	5,4	1,4	2,2	0,0	236	149	3.85498e-05	0.00263195	0.759,0.387	1.0,1.0	-0.427
23205	ENSG00000161813	LARP4	chr12	+	50412404	50412453	50400955	50401028	50427761	50427909	23205	2,4	5,0	0,0	8,4	198	149	3.87525e-05	0.00263927	0.231,1.0	0.0,0.0	0.616
32935	ENSG00000249859	PVT1	chr8	+	128009589	128009718	127989161	127989291	128096517	128096654	32935	5,15	6,15	26,15	3,3	278	149	3.96159e-05	0.00267977	0.309,0.349	0.823,0.728	-0.447
55645	ENSG00000174669	SLC29A2	chr11	-	66369059	66369199	66368536	66368671	66369368	66369532	55645	7,20	0,1	2,2	2,2	289	149	3.96267e-05	0.00267977	1.0,0.912	0.34,0.34	0.616
45331	ENSG00000089157	RPLP0	chr12	-	120198553	120198770	120197321	120197462	120198853	120199000	45331	1329615081	598747	1169411169	314372	366	149	3.96378e-05	0.00267977	0.901,0.892	0.938,0.924	-0.034
35467	ENSG00000138709	LARP1B	chr4	+	128082164	128082305	128077787	128077962	128098185	128098330	35467	64,73	1,0	65,80	5,8	290	149	3.99691e-05	0.00269462	0.97,1.0	0.87,0.837	0.132
30120	ENSG00000100523	DDHD1	chr14	-	53051843	53051927	53036744	53046949	53054437	53054629	30120	13,14	0,0	9,2	3,2	233	149	4.00524e-05	0.00269462	1.0,1.0	0.657,0.39	0.476
61896	ENSG00000278540	ACACA	chr17	-	37210466	37210490	37207656	37207800	37221723	37221842	61896	10,30	3,6	22,11	0,0	173	149	4.01872e-05	0.00269713	0.742,0.812	1.0,1.0	-0.223
58424	ENSG00000140365	COMMD4	chr15	+	75339701	75339878	75339263	75339344	75339964	75340073	58424	568556	3,0	548669	10,15	326	149	4.03945e-05	0.00270277	0.989,1.0	0.962,0.953	0.037
59812	ENSG00000169592	INO80E	chr16	+	29996807	29996860	29996243	29996617	30000757	30000812	59812	199218	9,10	165187	1,0	202	149	4.04668e-05	0.00270277	0.942,0.941	0.992,1.0	-0.054
50069	ENSG00000050748	MAPK9	chr5	-	180286974	180287067	180269279	180269409	180291847	180292053	50069	0,1	4,1	6,2	2,0	242	149	4.10707e-05	0.00273649	0.0,0.381	0.649,1.0	-0.634
31113	ENSG00000115946	PNO1	chr2	+	68173346	68173417	68162545	68162663	68174734	68176238	31113	112,95	0,0	137101	10,4	220	149	4.13705e-05	0.00274985	1.0,1.0	0.903,0.945	0.076
14822	ENSG00000221978	CCNL2	chr1	-	1392789	1392803	1390765	1390865	1393395	1393460	14822	2,0	19,9	8,3	5,5	163	149	4.17342e-05	0.00276638	0.088,0.0	0.594,0.354	-0.43
37155	ENSG00000186591	UBE2H	chr7	-	129858901	129858941	129839206	129839335	129879567	129879642	37155	18,24	0,0	20,7	3,4	189	149	4.18194e-05	0.00276638	1.0,1.0	0.84,0.58	0.29
3562	ENSG00000198858	R3HDM4	chr19	-	901421	901546	900828	900952	901975	902067	3562	114140	14,16	149,65	3,2	274	149	4.21862e-05	0.0027783	0.816,0.826	0.964,0.946	-0.134
21168	ENSG00000088448	ANKRD10	chr13	-	110900529	110900661	110892956	110893263	110906032	110906124	21168	5,1	12,27	12,14	11,12	281	149	4.22005e-05	0.0027783	0.181,0.019	0.366,0.382	-0.274
1385	ENSG00000083828	ZNF586	chr19	+	57776542	57776669	57769654	57769878	57790273	57790400	1385	2,3	1,1	0,0	1,4	276	149	4.31658e-05	0.0028351	0.519,0.618	0.0,0.0	0.569
31784	ENSG00000158023	WDR66	chr12	+	121948983	121949061	121942894	121942975	121954119	121954334	31784	4,0	5,2	4,5	1,0	227	149	4.39128e-05	0.00287733	0.344,0.0	0.724,1.0	-0.69
31785	ENSG00000158023	WDR66	chr12	+	121951479	121951530	121942894	121942975	121954119	121954334	31785	3,1	5,2	6,2	1,0	200	149	4.4664e-05	0.00291963	0.309,0.271	0.817,1.0	-0.618
3110	ENSG00000130164	LDLR	chr19	+	11105219	11105600	11102663	11102786	11106564	11106687	3110	277307	1,1	183,94	13,0	530	149	4.61125e-05	0.00300721	0.987,0.989	0.798,1.0	0.089
23632	ENSG00000173660	UQCRH	chr1	+	46309896	46310044	46309100	46309127	46310154	46310316	23632	189168	13011481	106,95	12971417	297	149	4.6525e-05	0.00302697	0.068,0.054	0.039,0.033	0.025
930	ENSG00000100003	SEC14L2	chr22	+	30415758	30416087	30410595	30410679	30416233	30416403	930	607646	5,4	420352	19,6	478	149	4.67414e-05	0.00303391	0.974,0.981	0.873,0.948	0.067
37838	ENSG00000112290	WASF1	chr6	-	110160634	110160732	110127468	110127629	110178597	110178742	37838	2,0	1,13	10,2	2,0	247	149	4.69321e-05	0.00303916	0.547,0.0	0.751,1.0	-0.602
45476	ENSG00000204054	LINC00963	chr9	+	129493418	129493595	129488671	129489299	129503322	129503672	45476	36,29	4,5	46,53	1,0	326	149	4.76944e-05	0.00308131	0.804,0.726	0.955,1.0	-0.213
62870	ENSG00000182446	NPLOC4	chr17	-	81610209	81610258	81608727	81608822	81613317	81613402	62870	44,50	8,2	79,43	0,0	198	149	4.79659e-05	0.00309162	0.805,0.95	1.0,1.0	-0.123
47095	ENSG00000135365	PHF21A	chr11	-	45935120	45935157	45933830	45934225	45935635	45935739	47095	6,12	28,31	1,0	17,16	186	149	4.81487e-05	0.00309619	0.147,0.237	0.045,0.0	0.17
48880	ENSG00000150455	TIRAP	chr11	+	126289664	126289817	126283117	126283153	126290461	126290585	48880	2,0	1,2	2,5	0,0	302	149	4.84137e-05	0.003106	0.497,0.0	1.0,1.0	-0.752
21634	ENSG00000136856	SLC2A8	chr9	+	127397904	127398111	127397375	127397538	127399906	127400006	21634	11,18	0,0	8,10	1,4	356	149	4.94569e-05	0.00316558	1.0,1.0	0.77,0.511	0.359
51751	ENSG00000047621	C12orf4	chr12	-	4518057	4518255	4505305	4505380	4525253	4525375	51751	3,4	2,2	3,6	0,0	347	149	5.0033e-05	0.00319323	0.392,0.462	1.0,1.0	-0.573
36903	ENSG00000197111	PCBP2	chr12	+	53467804	53467843	53467220	53467293	53468779	53468832	36903	512640	23,24	602440	10,3	188	149	5.01197e-05	0.00319323	0.946,0.955	0.979,0.991	-0.035
17511	ENSG00000187118	CMC1	chr3	+	28263290	28263380	28241583	28241812	28316332	28316423	17511	160165	51,74	225134	37,23	239	149	5.03422e-05	0.00320002	0.662,0.582	0.791,0.784	-0.166
44440	ENSG00000163006	CCDC138	chr2	+	108873450	108873589	108856793	108856970	108876087	108876578	44440	17,6	6,7	15,44	0,3	288	149	5.20406e-05	0.0033004	0.594,0.307	1.0,0.884	-0.491
5847	ENSG00000088298	EDEM2	chr20	-	35134737	35134949	35126250	35126375	35142372	35142478	5847	16,28	5,2	12,13	0,0	361	149	5.26681e-05	0.00333255	0.569,0.852	1.0,1.0	-0.29
10887	ENSG00000197536	IRF1-AS1	chr5	+	132449649	132449689	132419822	132419940	132475666	132476044	10887	3,4	1,0	2,4	8,5	189	149	5.29891e-05	0.00334186	0.703,1.0	0.165,0.387	0.575
9441	ENSG00000112739	PRPF4B	chr6	+	4056526	4056688	4056320	4056435	4057035	4057187	9441	1,13	29,24	0,0	26,24	311	149	5.30569e-05	0.00334186	0.016,0.206	0.0,0.0	0.111
42463	ENSG00000104413	ESRP1	chr8	+	94696851	94696961	94692676	94692827	94705924	94707466	42463	35,38	4,12	37,13	0,1	259	149	5.32425e-05	0.00334593	0.834,0.646	1.0,0.882	-0.201
22289	ENSG00000204463	BAG6	chr6	-	31644306	31644414	31644081	31644194	31644524	31644602	22289	218185	156156	219144	80,68	257	149	5.40165e-05	0.00338266	0.448,0.407	0.613,0.551	-0.155
59715	ENSG00000047578	KIAA0556	chr16	+	27699533	27699599	27698327	27698500	27701588	27701695	59715	6,22	0,0	9,1	3,2	215	149	5.40935e-05	0.00338266	1.0,1.0	0.675,0.257	0.534
19922	ENSG00000233461	AL445524.1	chr1	-	231524425	231524547	231521276	231522720	231527337	231527415	19922	9,6	0,2	5,8	11,16	271	149	5.4194e-05	0.00338266	1.0,0.623	0.2,0.216	0.603
7375	ENSG00000122335	SERAC1	chr6	-	158155314	158155351	158150452	158150589	158158272	158158364	7375	2,3	0,0	2,8	6,1	186	149	5.44574e-05	0.00339144	1.0,1.0	0.211,0.865	0.462
4093	ENSG00000131051	RBM39	chr20	-	35713701	35713857	35713018	35713096	35714184	35714389	4093	50,75	186168	30,15	175117	305	149	5.49236e-05	0.00341279	0.116,0.179	0.077,0.059	0.079
31997	ENSG00000266028	SRGAP2	chr1	+	206458370	206458409	206454877	206455024	206458622	206458947	31997	1,10	8,7	0,0	3,13	188	149	5.51675e-05	0.00342005	0.09,0.531	0.0,0.0	0.31
26311	ENSG00000080823	MOK	chr14	-	102265822	102265912	102263545	102263616	102283477	102283592	26311	10,8	1,6	3,2	0,0	239	149	5.52877e-05	0.00342005	0.862,0.454	1.0,1.0	-0.342
[truncated: 27,204 more rows]

## Sheet: RI.MATS.JC
ID	GeneID	geneSymbol	chr	strand	riExonStart_0base	riExonEnd	upstreamES	upstreamEE	downstreamES	downstreamEE	ID	IJC_SAMPLE_1	SJC_SAMPLE_1	IJC_SAMPLE_2	SJC_SAMPLE_2	IncFormLen	SkipFormLen	PValue	FDR	IncLevel1	IncLevel2	IncLevelDifference
[truncated: 3,998 more rows]

[truncated: 7 more sheets: RI.MATS.JCEC, MXE.MATS.JC, MXE.MATS.JCEC, A5SS.MATS.JC, A5SS.MATS.JCEC, A3SS.MATS.JC, A3SS.MATS.JCEC]
