# Supplementary material for: RBM6 splicing factor promotes homologous recombination repair of double-strand breaks and modulates sensitivity to chemotherapeutic drugs
Source: Nucleic Acids Res. 2021 Oct 28;49(20):11708–27. doi: 10.1093/nar/gkab976 (PMC8599755; doi:10.1093/nar/gkab976)
Supplement: gkab976_Supplemental_Files [file gkab976_supplemental_files.zip › Table S3 - Mass spec results of APEX-RBM6 interactome.xlsx]

## Sheet: Sheet1
Table S2 - Mass spec results of APEX-RBM6 interactome
Intensity Cont1	Intensity Cont2	Intensity Cont3	Intensity KI1	Intensity KI2	Intensity KI3	C: Student's T-test Significant Cont_RBM6	C: Student's T-test significant	N: Peptides	N: Razor + unique peptides	N: Unique peptides	N: Sequence coverage [%]	N: Unique + razor sequence coverage [%]	N: Unique sequence coverage [%]	N: Mol. weight [kDa]	N: Q-value	N: Score	N: Intensity	N: MS/MS count	N: -Log Student's T-test p-value Cont_RBM6	N: Student's T-test q-value Cont_RBM6	N: Student's T-test Difference Cont_RBM6	N: Student's T-test Test statistic Cont_RBM6	T: Protein IDs	T: Majority protein IDs	T: Protein names	T: Gene names
21.781	21.7908	21.8797	23.4158	23.4175	23.4468	+	Cont_RBM6	2	2	2	26.9	26.9	26.9	13.714	0	16.706	44919000	7	6.27807	0	-1.60955	-48.8083	P61769;H0YLF3;F5H6I0	P61769;H0YLF3;F5H6I0	Beta-2-microglobulin;Beta-2-microglobulin form pI 5.3	B2M
21.6372	NaN	21.7705	22.4769	22.4651	22.4797			3	3	3	7.4	7.4	7.4	47.366	0	17.447	24315000	3	3.52653	0.178	-0.770016	-15.3982	P43686	P43686	26S protease regulatory subunit 6B	PSMC4
NaN	19.7823	20.0323	21.1353	21.3328	21.199			2	2	2	4.1	4.1	4.1	84.685	0	12.818	9326000	3	3.09324	0.242667	-1.31507	-10.989	O00469;E7ETU9;C9JXZ0	O00469;E7ETU9;C9JXZ0	Procollagen-lysine,2-oxoglutarate 5-dioxygenase 2	PLOD2
23.3999	23.5662	23.4394	23.939	23.8886	24.0308			2	2	2	18	18	18	15.108	0	20.156	83617000	16	3.05809	0.182	-0.484348	-7.43249	H3BPG5;H3BV80;H3BMS0;H3BMM9;H3BTC0;Q15287	H3BPG5;H3BV80;H3BMS0;H3BMM9;H3BTC0;Q15287	RNA-binding protein with serine-rich domain 1	RNPS1
NaN	19.5742	19.4521	21.2151	21.504	21.0735			4	4	4	2.9	2.9	2.9	174.38	0	25.225	9112800	4	3.01245	0.2016	-1.75103	-10.3149	P11388	P11388	DNA topoisomerase 2-alpha	TOP2A
24.294	24.3557	24.3326	25.2947	24.9133	25.058			4	4	4	48.8	48.8	48.8	9.7251	0	35.343	170850000	24	2.90376	0.184	-0.761256	-6.76104	P62306;A0A0B4J254;F8W0W6	P62306	Small nuclear ribonucleoprotein F	SNRPF
22.2477	22.5877	22.4861	23.3452	23.272	23.1253			2	2	2	6.2	6.2	6.2	51.263	0	16.534	47093000	7	2.89874	0.157714	-0.806988	-6.74013	Q8NFQ8	Q8NFQ8	Torsin-1A-interacting protein 2	TOR1AIP2
26.4529	26.9691	27.1573	28.3405	28.383	28.7412			32	32	32	38.6	38.6	38.6	129.57	0	323.31	1511600000	190	2.87012	0.156	-1.62849	-6.62195	Q13751;X1WI29;Q5THA1	Q13751	Laminin subunit beta-3	LAMB3
26.1126	26.0084	26.1649	27.0508	27.7407	27.3741			22	17	17	38.5	31	31	70.942	0	215.05	752560000	124	2.79575	0.151556	-1.29326	-6.32308	O43390;B4DT28	O43390;B4DT28	Heterogeneous nuclear ribonucleoprotein R	HNRNPR
24.6125	24.8513	24.9303	25.647	25.6332	25.3982			3	1	1	19.9	8.1	8.1	15.43	0.0028302	7.4669	236700000	15	2.73501	0.1788	-0.761456	-6.08757	Q5TEC6	Q5TEC6	Histone H3	HIST2H3PS2
24.4517	24.6518	24.6675	25.35	25.2958	25.0822			5	5	5	21.8	21.8	21.8	31.192	0	31.117	195430000	16	2.73303	0.162545	-0.652332	-6.08003	Q13643	Q13643	Four and a half LIM domains protein 3	FHL3
20.1286	20.7335	19.8797	21.6657	21.8493	21.7993			3	3	3	5.2	5.2	5.2	112.42	0	27.842	14609000	10	2.67889	0.149	-1.5242	-5.87657	P78347	P78347	General transcription factor II-I	GTF2I
22.5458	21.9533	22.2521	23.3005	23.2406	23.5475			5	5	5	18.4	18.4	18.4	36.091	0	33.203	47681000	21	2.63098	0.156615	-1.11249	-5.70128	Q15717;M0QZR9;M0R055	Q15717;M0QZR9	ELAV-like protein 1	ELAVL1
NaN	19.6191	20.0205	NaN	23.574	23.9789			2	2	2	48.2	48.2	48.2	8.8131	0	39.569	30891000	5	2.58909	0.167714	-3.95669	-13.8786	C9JAW5;C9JNU6;Q9Y241	C9JAW5;C9JNU6;Q9Y241	HIG1 domain family member 1A, mitochondrial	HIGD1A
24.3108	25.1538	24.7086	26.1244	26.4694	26.0942			5	5	5	23.9	23.9	23.9	22.58	0	47.531	323260000	36	2.58612	0.161867	-1.5049	-5.54105	P16401	P16401	Histone H1.5	HIST1H1B
23.6744	23.907	24.1413	24.7769	24.795	24.5791			9	9	9	31.2	31.2	31.2	38.91	0	70.799	130540000	37	2.52927	0.16025	-0.809399	-5.34327	B4DY09;Q12905;X6R6Z1;A0A0A0MRL0	B4DY09;Q12905;X6R6Z1	Interleukin enhancer-binding factor 2	ILF2
21.5875	21.7463	21.9118	22.5712	22.2755	22.3987			2	2	1	12.6	12.6	8.5	23.818	0	12.028	27453000	2	2.50211	0.153882	-0.666611	-5.25077	O15173;U3KQM0	O15173;U3KQM0	Membrane-associated progesterone receptor component 2	PGRMC2
25.8845	26.0471	25.1707	27.1315	27.1588	27.5535			18	18	18	35.3	35.3	35.3	68.995	0	198.12	662920000	118	2.49848	0.145333	-1.58053	-5.2385	P35354;Q6ZYK7;A0A087X296;P23219	P35354	Prostaglandin G/H synthase 2	PTGS2
24.9671	25.3959	25.7679	26.5655	27.0421	26.7087			25	25	25	25.4	25.4	25.4	140.96	0	269.17	481270000	96	2.47123	0.144211	-1.3951	-5.14715	Q08211	Q08211	ATP-dependent RNA helicase A	DHX9
23.3688	23.702	23.5349	24.7353	25.1436	24.3815			7	7	7	31.9	31.9	31.9	40.085	0	61.578	123480000	31	2.44791	0.1476	-1.21819	-5.06999	Q96HE9;J3QR53;J3QKY4	Q96HE9	Proline-rich protein 11	PRR11
26.8006	26.7338	27.1071	27.5198	27.614	27.4273			22	22	4	42.5	42.5	9.5	69.602	0	323.31	951380000	111	2.43902	0.143429	-0.639891	-5.0408	O60506;F6UXX1	O60506	Heterogeneous nuclear ribonucleoprotein Q	SYNCRIP
26.4842	26.6606	26.8413	27.1747	27.2087	27.3734			29	29	29	37.5	37.5	37.5	113.08	0	305.56	800660000	123	2.40181	0.136909	-0.590233	-4.92006	P09874;Q5VX84;Q5VX85	P09874	Poly [ADP-ribose] polymerase 1	PARP1
20.2349	19.896	20.4453	21.553	22.9191	22.7175			16	3	2	42.4	10.4	7.9	57.73	0	28.891	21543000	7	2.37885	0.138609	-2.2045	-4.8467	F5H5D3;Q9BQE3;F8VVB9;F8VQQ4;F8VRZ4;F8VS66;F8VX09;F8VWV9;C9K0S6;F8VRK0;F8VXZ7;F8W0F6;Q9H853	F5H5D3;Q9BQE3;F8VVB9;F8VQQ4	Tubulin alpha-1C chain	TUBA1C
26.0219	26.4589	26.3462	26.8488	27.0201	27.0043			15	15	14	53.4	53.4	49.5	46.153	0	209.03	637270000	109	2.36592	0.135333	-0.682051	-4.80574	P60842;J3KT12;J3KTB5;J3QS69;J3QR64;J3QL43;Q14240;E7EQG2;J3KSZ0;J3KS25;J3QLN6;J3QKZ9;J3KTN0;J3KSN7;J3KS93;E7EMV8;J3KT04;J3QL52	P60842;J3KT12;J3KTB5;J3QS69;J3QR64;J3QL43	Eukaryotic initiation factor 4A-I	EIF4A1
21.8766	21.9754	22.093	22.395	22.7915	22.6667			1	1	1	2.7	2.7	2.7	54.12	0.0029851	10.247	31880000	1	2.36184	0.13216	-0.636047	-4.79286	Q9UN86	Q9UN86	Ras GTPase-activating protein-binding protein 2	G3BP2
20.9501	21.149	21.567	23.8707	22.7147	22.8142			4	4	4	10.3	10.3	10.3	60.533	0	26.065	37055000	8	2.31185	0.131538	-1.91114	-4.63728	P49368;B4DUR8;Q5SZX6	P49368;B4DUR8	T-complex protein 1 subunit gamma	CCT3
22.3305	22.5631	22.1722	22.9148	23.3802	23.1341			4	4	4	5.1	5.1	5.1	108.27	0	23.386	44228000	7	2.25929	0.139704	-0.787801	-4.47776	P29317;J3KR66;Q96L35;B1AKC9;E9PG71;A0A0B4J1T8;P54762;P54764;P54760;Q15375;P54753;Q9UF33;P29323	P29317	Ephrin type-A receptor 2	EPHA2
25.8851	25.8235	26.561	27.0722	27.6799	27.4313			30	30	30	30.8	30.8	30.8	130.97	0	319.68	757480000	148	2.24159	0.144	-1.30462	-4.42494	Q13753	Q13753	Laminin subunit gamma-2	LAMC2
22.3385	22.6832	22.2172	23.1199	23.5114	23.1152			7	7	7	6.3	6.3	6.3	132.65	0	45.826	47074000	16	2.22029	0.146069	-0.835841	-4.36202	H0YCK3;P55265	H0YCK3;P55265	Double-stranded RNA-specific adenosine deaminase	ADAR
28.144	28.2473	28.1394	28.89	29.1204	28.5852			20	20	7	44.8	44.8	13	42.331	0	212.77	2394700000	162	2.20954	0.143867	-0.688315	-4.33049	P38159;H3BT71;H0Y6E7;H3BUY5;H3BR27;H3BNC1;O75526;Q8N7X1	P38159;H3BT71;H0Y6E7;H3BUY5	RNA-binding motif protein, X chromosome;RNA-binding motif protein, X chromosome, N-terminally processed	RBMX
25.5057	25.6738	25.5977	26.0874	26.2219	25.8802			9	9	9	34.5	34.5	34.5	28.68	0	107.57	363270000	48	2.18389	0.145806	-0.470797	-4.25592	P62753;A2A3R5;A2A3R7	P62753;A2A3R5	40S ribosomal protein S6	RPS6
26.4055	26.6425	27.0666	27.6027	28.1837	27.6975			12	12	12	39.4	39.4	39.4	32.238	0	123.7	1060600000	103	2.1824	0.14125	-1.1231	-4.25162	G3V4C1;B2R5W2;B4DY08;G3V4W0;P07910;G3V2Q1;G3V576;G3V555;G3V575;G3V251;G3V3K6;G3V5X6;B4DSU6;G3V2D6;G3V5V7;G3V4M8;B2RXH8;B7ZW38;O60812;A0A0G2JPF8;A0A0G2JNQ3;P0DMR1;G3V2H6	G3V4C1;B2R5W2;B4DY08;G3V4W0;P07910;G3V2Q1;G3V576;G3V555;G3V575;G3V251;G3V3K6;G3V5X6;B4DSU6;G3V2D6	Heterogeneous nuclear ribonucleoproteins C1/C2	HNRNPC
21.8709	22.0642	22.1472	22.6137	22.3575	22.5124			2	2	2	29.3	29.3	29.3	6.6255	0	11.709	30640000	6	2.1715	0.138788	-0.467083	-4.22023	Q5JY83;A0A087WUI1;Q9Y388	Q5JY83;A0A087WUI1;Q9Y388	RNA-binding motif protein, X-linked 2	RBMX2
25.8852	26.3078	26.4068	26.8658	26.838	26.9776			10	10	10	40.3	40.3	40.3	24.261	0	117.07	608420000	65	2.1614	0.138235	-0.693864	-4.1913	P26373;J3QSB4;H3BTH3;H3BUK8;J3KS98	P26373;J3QSB4	60S ribosomal protein L13	RPL13
23.6716	23.7625	23.7753	24.1762	24.7229	24.3633			7	7	7	22.6	22.6	22.6	55.52	0	106.79	110180000	32	2.15766	0.134286	-0.68435	-4.18061	P43490;A0A0C4DFS8;C9JF35;C9JG65	P43490;A0A0C4DFS8	Nicotinamide phosphoribosyltransferase	NAMPT
25.2696	26.4867	26.4163	27.7017	28.2823	27.6867			27	26	23	61.4	59.9	56	53.651	0	265.16	984830000	113	2.15049	0.132222	-1.83269	-4.16019	P08670;B0YJC4;B0YJC5;Q5JVS8;H7C5W5;P17661;P41219;F8W835;A0A087WYG8;E7EMV2;E7ESP9;Q16352;P07196;P07197	P08670;B0YJC4	Vimentin	VIM
22.1189	22.0883	22.2794	22.6041	22.6932	22.4142			3	3	3	3.5	3.5	3.5	150.83	0	19.883	32850000	11	2.10306	0.134703	-0.408279	-4.02683	Q29RF7	Q29RF7	Sister chromatid cohesion protein PDS5 homolog A	PDS5A
20.4074	20.5403	21.1366	21.8699	21.4587	21.9888			5	5	5	32.6	32.6	32.6	20.656	0	33.992	16097000	8	2.05961	0.143579	-1.07767	-3.90721	E9PPW7;O00217;E9PN51;F8W9K7;E9PKH6;H0YDT4	E9PPW7;O00217;E9PN51;F8W9K7;E9PKH6	NADH dehydrogenase [ubiquinone] iron-sulfur protein 8, mitochondrial	NDUFS8
28.6688	29.0891	29.1765	29.8179	30.3731	29.7243			8	8	2	57.1	57.1	7.9	13.906	0	228.48	4828500000	130	2.04988	0.141949	-0.993612	-3.88076	B2R4S9;U3KQK0;Q99880;Q99879;Q99877;Q93079;Q5QNW6;P62807;P58876;P57053;O60814;Q96A08	B2R4S9;U3KQK0;Q99880;Q99879;Q99877;Q93079;Q5QNW6;P62807;P58876;P57053;O60814;Q96A08	Histone H2B;Histone H2B type 1-L;Histone H2B type 1-M;Histone H2B type 1-N;Histone H2B type 1-H;Histone H2B type 2-F;Histone H2B type 1-C/E/F/G/I;Histone H2B type 1-D;Histone H2B type F-S;Histone H2B type 1-K;Histone H2B type 1-A	HIST1H2BI
29.1253	29.0629	29.3264	29.6332	29.4869	29.8134			13	13	13	48	48	48	32.575	0	323.31	4348200000	189	2.03194	0.1446	-0.472989	-3.83227	P06748;E5RI98;E5RGW4	P06748	Nucleophosmin	NPM1
25.4476	25.4126	25.6361	25.9963	25.8653	26.2946			6	6	6	19.1	19.1	19.1	30.752	0	40.956	352940000	40	2.02814	0.14478	-0.553271	-3.82206	A0A087WUF6;P09038	A0A087WUF6;P09038	Fibroblast growth factor;Fibroblast growth factor 2	FGF2
25.467	25.6682	26.149	26.6183	26.6169	27.2022			16	16	16	47.4	47.4	47.4	39.594	0	197.12	534470000	82	1.99808	0.14619	-1.05109	-3.74187	P51991;H7C1J8	P51991	Heterogeneous nuclear ribonucleoprotein A3	HNRNPA3
28.6222	28.6989	29.4249	30.0574	30.3803	29.7728			6	6	1	48.5	48.5	23.5	15.404	0	204.25	5001700000	69	1.99095	0.142791	-1.15483	-3.72301	P68431;K7EK07;Q16695;P84243;K7EMV3;B4DEB1;K7ES00;Q6NXT2;K7EP01	P68431;K7EK07;Q16695;P84243;K7EMV3;B4DEB1;K7ES00;Q6NXT2	Histone H3.1;Histone H3;Histone H3.1t;Histone H3.3;Histone H3.3C	HIST1H3A
21.0378	21.728	21.1896	22.2277	23.0926	23.5582			7	7	7	12.3	12.3	12.3	93.296	0	59.346	34226000	13	1.98549	0.143182	-1.64105	-3.70858	K7EJE8;K7EKE6;P36776;K7ER56;K7ER27	K7EJE8;K7EKE6;P36776	Lon protease homolog, mitochondrial	LONP1
NaN	20.0359	19.8422	NaN	20.6391	20.5912			2	2	2	4.1	4.1	4.1	70.901	0	12.596	5227600	2	1.97697	0.144711	-0.676106	-6.77664	B0QY89;Q9Y262;H7C3A0;C9JHP4;C9K0Q7;B0QY90	B0QY89;Q9Y262;H7C3A0;C9JHP4;C9K0Q7;B0QY90	Eukaryotic translation initiation factor 3 subunit L	EIF3L
20.2296	21.6472	22.1295	24.0567	23.2594	24.9136			7	7	7	15.7	15.7	15.7	72.932	0	47.245	68197000	18	1.97663	0.142783	-2.74111	-3.6853	P13667	P13667	Protein disulfide-isomerase A4	PDIA4
22.904	23.171	23.4811	23.8539	24.4016	23.9088			8	8	8	21.2	21.2	21.2	49.901	0	58.968	82075000	27	1.94611	0.151319	-0.869354	-3.60574	Q9Y305;H7C5Q2;C9J7L8	Q9Y305;H7C5Q2	Acyl-coenzyme A thioesterase 9, mitochondrial	ACOT9
28.0278	28.2472	28.4139	28.8195	28.8339	28.5655			10	10	3	27.7	27.7	9.9	21.364	0	98.1	2299300000	105	1.9429	0.149417	-0.509981	-3.59743	P16403	P16403	Histone H1.2	HIST1H1C
27.1132	27.5676	27.5194	27.8676	27.9342	27.9851			11	11	11	58.2	58.2	58.2	24.205	0	299.41	1303500000	135	1.93297	0.150122	-0.528908	-3.57182	P62241;Q5JR95	P62241;Q5JR95	40S ribosomal protein S8	RPS8
22.1647	22.1677	22.0934	22.4192	22.2568	22.463			5	5	5	7.8	7.8	7.8	81.613	0	30.474	30289000	12	1.91853	0.1528	-0.237714	-3.53477	Q9H307	Q9H307	Pinin	PNN
NaN	21.7274	21.968	22.7195	23.4025	22.9263			3	3	3	19.8	19.8	19.8	24.831	0	18.837	33539000	13	1.91843	0.150667	-1.16836	-4.23261	P62906	P62906	60S ribosomal protein L10a	RPL10A
21.9608	22.1516	21.6707	22.9325	23.8295	22.7725			4	4	4	12.9	12.9	12.9	31.791	0	24.232	42156000	9	1.90446	0.151308	-1.2505	-3.49889	Q9H3N1;G3V448	Q9H3N1	Thioredoxin-related transmembrane protein 1	TMX1
20.7735	20.4792	21.1434	21.3973	21.626	21.5032			1	1	1	4.2	4.2	4.2	40.532	0.0028986	8.2583	14541000	3	1.90292	0.148453	-0.710114	-3.49497	P08754	P08754	Guanine nucleotide-binding protein G(k) subunit alpha	GNAI3
21.8235	22.4152	22.6435	23.2319	23.0468	23.2532			3	3	3	22.3	22.3	22.3	21.233	0	22.949	44371000	11	1.90142	0.148815	-0.88323	-3.49117	A0A0A6YYA0;Q9Y3B3	A0A0A6YYA0;Q9Y3B3	Transmembrane emp24 domain-containing protein 7	TMED7
23.9908	23.9464	23.9928	24.2113	24.713	24.6355			2	2	2	30.4	30.4	30.4	7.8409	0	27.683	122520000	15	1.89222	0.148509	-0.543278	-3.46787	P62857	P62857	40S ribosomal protein S28	RPS28
22.0894	22.2908	23.0632	23.322	23.9879	23.8838			9	4	4	28	15.4	15.4	43.727	0	32.927	60960000	19	1.88736	0.145857	-1.25009	-3.45557	Q9NQ29;B8ZZ10;A8MYV2;B8ZZ09;F8WBC1;F2Z322	Q9NQ29;B8ZZ10;A8MYV2	Putative RNA-binding protein Luc7-like 1	LUC7L
26.414	26.8488	26.9629	27.2096	27.5764	27.5064			22	21	21	38.8	38.8	38.8	72.332	0	268.44	887080000	137	1.87284	0.144561	-0.688901	-3.41906	P11021	P11021	78 kDa glucose-regulated protein	HSPA5
26.1677	26.1206	26.2497	26.3638	26.42	26.6109			6	6	6	43.4	43.4	43.4	15.807	0	100.4	506770000	33	1.86874	0.142069	-0.285535	-3.40878	P62266;D6RD47;D6RDJ2;D6RIX0;D6R9I7	P62266;D6RD47	40S ribosomal protein S23	RPS23
24.9117	25.6428	25.7869	26.5942	26.2815	26.3853			16	16	16	27.8	27.8	27.8	87.343	0	142.78	412370000	62	1.86584	0.142644	-0.973205	-3.40153	Q9NR30;A0A087WVC1;Q9BQ39	Q9NR30	Nucleolar RNA helicase 2	DDX21
21.3352	20.7181	21.5071	22.807	21.8872	22.6861			4	3	3	12.4	10.2	10.2	40.04	0	19.533	25316000	12	1.86325	0.141267	-1.27329	-3.39506	A0A087WUK2;O14979	A0A087WUK2;O14979	Heterogeneous nuclear ribonucleoprotein D-like	HNRNPDL
26.0218	26.4801	26.4582	26.8673	26.7596	26.8817			10	10	10	37.4	37.4	37.4	28.024	0	94.726	613630000	61	1.84471	0.145574	-0.51616	-3.34895	P62917;E9PKZ0;E9PKU4;G3V1A1;E9PP36	P62917;E9PKZ0;E9PKU4;G3V1A1	60S ribosomal protein L8	RPL8
27.1809	27.8775	28.0546	28.5334	28.8319	28.5778			3	3	3	3.8	3.8	3.8	110.42	0	18.759	1944500000	11	1.84122	0.144194	-0.943347	-3.34031	P55060	P55060	Exportin-2	CSE1L
21.8232	21.8041	20.9272	22.4102	22.5787	22.5618			15	2	2	36.7	4.9	4.9	42.141	0	11.821	27395000	5	1.83515	0.144063	-0.998711	-3.3253	Q96E39	Q96E39	RNA binding motif protein, X-linked-like-1	RBMXL1
19.8022	20.8811	20.9722	21.5888	22.0061	22.0905			4	4	4	10.2	10.2	10.2	58.449	0	23.99	16735000	9	1.82672	0.14375	-1.34333	-3.30454	O43172	O43172	U4/U6 small nuclear ribonucleoprotein Prp4	PRPF4
NaN	18.6104	19.0441	20.0763	19.547	20.0247			1	1	1	1.8	1.8	1.8	105.34	0.0077787	6.3127	3879000	3	1.82335	0.141538	-1.05538	-3.8941	Q99613;B5ME19	Q99613;B5ME19	Eukaryotic translation initiation factor 3 subunit C;Eukaryotic translation initiation factor 3 subunit C-like protein	EIF3C
24.3926	24.8	25.2517	25.6	26.1101	25.6541			13	13	13	17	17	17	95.337	0	125.63	267280000	47	1.81932	0.141576	-0.973315	-3.28636	Q12906;K7EJ09;K7ER69;K7EKJ9;Q96SI9;K7ERM6;K7ENK6;K7EM82;K7EKY0;K7EQR9	Q12906	Interleukin enhancer-binding factor 3	ILF3
21.8608	21.4326	21.6171	21.9606	22.2513	22.2966			2	2	2	5.8	5.8	5.8	55.873	0	15.099	24081000	12	1.81463	0.140537	-0.532679	-3.2749	Q96A33;A0A087WYW6;J3QR89	Q96A33;A0A087WYW6;J3QR89	Coiled-coil domain-containing protein 47	CCDC47
25.839	26.9496	26.0908	27.4278	27.4219	27.3127			6	6	6	36	36	36	18.756	0	108.39	788150000	59	1.79834	0.144118	-1.09434	-3.23516	G3V203;H0YHA7;J3QQ67;Q07020;F8VUA6;F8VYV2;A0A075B7A0	G3V203;H0YHA7;J3QQ67;Q07020;F8VUA6;F8VYV2;A0A075B7A0	60S ribosomal protein L18	RPL18
NaN	20.8503	20.6895	21.3319	21.7901	21.4			2	2	2	2.9	2.9	2.9	122.29	0	11.96	12615000	3	1.79746	0.142029	-0.737414	-3.80555	Q14126	Q14126	Desmoglein-2	DSG2
24.9402	25.5395	25.0568	25.8389	25.801	26.3372			18	16	16	26.2	24.4	24.4	92.468	0	107.4	319120000	72	1.79566	0.140914	-0.813531	-3.22866	P14625;Q96GW1;F8W026;Q58FF3;H0YIV0	P14625	Endoplasmin	HSP90B1
26.5829	26.9312	27.1072	27.4088	27.3001	27.4836			22	22	18	43	43	36.6	56.782	0	186.54	904150000	123	1.78913	0.14169	-0.52371	-3.21283	P30101	P30101	Protein disulfide-isomerase A3	PDIA3
26.917	27.4466	27.2735	27.8186	27.6576	27.7285			16	16	16	47.9	47.9	47.9	32.728	0	204.16	1142700000	81	1.78844	0.139722	-0.522571	-3.21115	Q02878;F8VZ45;U3KQR5;F8VR69;F8VZA3;F8VWR1;F8VU16	Q02878	60S ribosomal protein L6	RPL6
24.0976	23.6946	23.7293	24.4127	24.185	24.5875			1	1	1	5.4	5.4	5.4	31.076	0.0085763	6.2546	112050000	2	1.78002	0.140329	-0.554604	-3.19083	Q8WXH6;P0C0E4	Q8WXH6;P0C0E4	Ras-related protein Rab-40A;Ras-related protein Rab-40A-like	RAB40A
23.3195	24.1228	24.2171	24.7288	25.3559	24.8489			3	3	3	20.5	20.5	20.5	13.293	0	19.684	149200000	15	1.77414	0.138919	-1.09139	-3.17667	P49207	P49207	60S ribosomal protein L34	RPL34
24.9946	25.0195	25.562	25.7321	25.8405	25.7906			4	4	4	40.5	40.5	40.5	9.461	0	30.281	290840000	30	1.77255	0.137867	-0.595701	-3.17282	P42677;Q5T4L4;H0YMV8;Q71UM5;C9J1C5;C9JLI6	P42677;Q5T4L4;H0YMV8;Q71UM5	40S ribosomal protein S27;40S ribosomal protein S27-like	RPS27
21.151	NaN	21.6226	22.0658	22.1314	21.9863			2	2	2	9.8	9.8	9.8	29.573	0	47.555	18696000	3	1.75593	0.139421	-0.674392	-3.6666	C9J3L8;C9J5W0;E9PAL7;C9IZQ1;P43307	C9J3L8;C9J5W0;E9PAL7;C9IZQ1;P43307	Translocon-associated protein subunit alpha	SSR1
26.5708	27.0487	27.1401	27.4992	27.4137	27.7378			26	26	26	32.4	32.4	32.4	114.76	0	315.61	978740000	146	1.75448	0.138649	-0.630334	-3.12956	P16615;H7C5W9;O14983;Q93084;H3BVB2;H3BTW4	P16615;H7C5W9	Sarcoplasmic/endoplasmic reticulum calcium ATPase 2	ATP2A2
24.2778	24.5259	24.7299	25.2151	24.9676	25.699			5	5	5	8.5	8.5	8.5	129.93	0	48.636	198550000	53	1.74758	0.141282	-0.782707	-3.1131	Q9NQC3;F8W914;A0A0U1RQR6;H7C106	Q9NQC3;F8W914	Reticulon-4;Reticulon	RTN4
29.1735	29.3894	29.6999	29.873	29.8752	30.0982			30	30	30	59.3	59.3	59.3	59.75	0	323.31	5298200000	335	1.74358	0.141013	-0.527878	-3.10358	P25705;K7EK77;K7ERX7;K7EJP1;K7ENJ4;K7EQH4;K7ESA0	P25705;K7EK77	ATP synthase subunit alpha, mitochondrial	ATP5A1
26.6263	27.0888	27.1724	27.4262	27.5054	27.6594			11	11	11	39.9	39.9	39.9	28.329	0	159.06	980430000	173	1.74263	0.13925	-0.567843	-3.10134	J3KTL2;Q07955;J3KSR8;J3QQV5;J3KSW7	J3KTL2;Q07955;J3KSR8	Serine/arginine-rich splicing factor 1	SRSF1
27.8206	27.786	27.6069	28.5126	28.3365	27.9693			9	8	8	54.7	54.7	54.7	15.763	0	96.788	1657600000	113	1.7373	0.141432	-0.534983	-3.08869	A0A0B4J1Z1;C9JAB2;Q16629;F8WEA1	A0A0B4J1Z1;C9JAB2;Q16629	Serine/arginine-rich splicing factor 7	SRSF7
23.6868	23.8216	24.6614	24.8318	25.1199	25.2175			12	12	12	18.4	18.4	18.4	84.87	0	90.837	160200000	49	1.72753	0.143415	-0.999795	-3.06558	P02786;G3V0E5;F8WBE5;H7C3V5	P02786;G3V0E5	Transferrin receptor protein 1;Transferrin receptor protein 1, serum form	TFRC
25.5744	25.4623	25.3707	25.6346	25.9886	25.9711			8	8	8	33.4	33.4	33.4	30.84	0	170.07	324030000	49	1.7241	0.144578	-0.395647	-3.05748	Q13151	Q13151	Heterogeneous nuclear ribonucleoprotein A0	HNRNPA0
24.3964	25.1181	25.0527	25.5624	25.6185	26.1921			27	27	27	16.9	16.9	16.9	234.71	0	181.11	271030000	61	1.7239	0.142857	-0.935197	-3.05701	Q9NZM1;H0YD14;O75923	Q9NZM1;H0YD14	Myoferlin	MYOF
26.331	26.4828	25.6401	26.8345	27.0517	26.9756			9	9	9	59.3	59.3	59.3	13.527	0	139.52	621240000	75	1.70216	0.154212	-0.802629	-3.00599	P62316;K7ERG4;K7EJB5	P62316;K7ERG4	Small nuclear ribonucleoprotein Sm D2	SNRPD2
20.9909	NaN	20.7458	21.2851	21.3395	21.5981			3	3	3	6.3	6.3	6.3	70.702	0	18.786	12226000	7	1.70099	0.152419	-0.539219	-3.48833	Q14739;C9JXK0;C9JES9	Q14739;C9JXK0	Lamin-B receptor	LBR
17.8536	19.1487	21.2571	22.1963	22.3891	22.7096			2	2	2	12.9	12.9	12.9	30.606	0	20.095	20482000	8	1.70077	0.150667	-3.01189	-3.00273	P01583	P01583	Interleukin-1 alpha	IL1A
25.6336	26.3747	26.3732	26.8093	27.054	26.8416			15	15	15	49.1	49.1	49.1	31.324	0	175.68	603190000	81	1.69821	0.149455	-0.774477	-2.99676	P15880;H0YEN5;E9PQD7;I3L404;E9PM36;E9PMM9;E9PPT0;H3BNG3;H0YE27	P15880;H0YEN5;E9PQD7;I3L404;E9PM36;E9PMM9	40S ribosomal protein S2	RPS2
20.2411	20.0316	20.4157	21.4604	21.0545	22.6941			2	2	2	17.8	17.8	17.8	16.516	0	18.075	15559000	6	1.69185	0.149124	-1.50689	-2.98193	O14880;Q5VV89;Q5VV87	O14880;Q5VV89;Q5VV87	Microsomal glutathione S-transferase 3	MGST3
20.6906	21.5508	21.2655	22.5	21.7712	22.8258			4	4	4	15.3	15.3	15.3	39.646	0	25.134	24230000	7	1.69129	0.147467	-1.19669	-2.98063	Q3ZCQ8;M0R0C3;M0R2F8;M0R047;M0R003;M0QXC3;M0R2Z3;M0R303;M0R2D2;M0R1Y4	Q3ZCQ8;M0R0C3;M0R2F8;M0R047;M0R003	Mitochondrial import inner membrane translocase subunit TIM50	TIMM50
24.323	23.6889	24.3905	24.6911	25.1086	25.5165			6	3	3	32.9	19.9	19.9	31.6	0	40.035	167770000	27	1.68807	0.145846	-0.971265	-2.97313	H3BRU6;F8VZX2;Q15366;F8W0G4;F8VXH9;F8W1G6;F8VRH0	H3BRU6;F8VZX2;Q15366;F8W0G4;F8VXH9;F8W1G6	Poly(rC)-binding protein 2	PCBP2
26.2135	26.5848	26.861	27.0633	27.3108	27.0955			16	16	16	70	70	70	26.688	0	128.5	750480000	98	1.68754	0.144261	-0.603446	-2.97191	P23396;E9PL09;E9PPU1;F2Z2S8;H0YCJ7;H0YEU2;H0YF32;E9PQ96;E9PJH4;E9PK82;E9PSF4;E9PQX2;H0YES8;E9PJN9	P23396;E9PL09;E9PPU1;F2Z2S8;H0YCJ7;H0YEU2;H0YF32	40S ribosomal protein S3	RPS3
25.0367	25.2197	25.0325	25.5301	25.7615	25.3012			9	9	8	35.1	35.1	31.6	33.665	0	94.823	254500000	54	1.68539	0.144903	-0.434629	-2.96692	P62995;H7BXF3;H7C2L4	P62995;H7BXF3	Transformer-2 protein homolog beta	TRA2B
23.9842	24.7018	25.0773	25.4753	25.5669	25.5884			5	5	5	38.2	38.2	38.2	15.798	0	32.476	226090000	27	1.68382	0.145957	-0.95572	-2.96326	P61353;K7ELC7;K7EQQ9;K7ERY7	P61353;K7ELC7	60S ribosomal protein L27	RPL27
18.5428	19.6827	NaN	NaN	22.0047	22.796			1	1	1	7.6	7.6	7.6	18.848	0.0086059	6.2846	12714000	2	1.68017	0.145137	-3.28763	-4.73833	P14209	P14209	CD99 antigen	CD99
23.46	24.2489	23.6305	24.4237	24.6076	25.1172			11	11	11	11.4	11.4	11.4	140.47	0	70.496	128920000	26	1.67996	0.144125	-0.936382	-2.95432	P26640;A0A140T936;A2ABF4;A0A0G2JJT9;H0Y426;A0A140T954;A0A140T904	P26640;A0A140T936	Valine--tRNA ligase	VARS
21.9477	22.6295	23.0298	23.2447	23.7702	23.9413			6	6	6	10.4	10.4	10.4	96.557	0	47.652	59451000	13	1.67593	0.144124	-1.11642	-2.94499	P33991;E5RFJ8;E5RG31	P33991	DNA replication licensing factor MCM4	MCM4
19.0467	22.1253	22.3738	23.9901	24.5417	24.606			9	9	9	13.4	13.4	13.4	114.54	0	80.802	77172000	17	1.67354	0.143755	-3.19736	-2.93945	P08648;H0YIV7	P08648	Integrin alpha-5;Integrin alpha-5 heavy chain;Integrin alpha-5 light chain	ITGA5
21.7406	22.2323	22.6093	22.7912	23.0481	23.2767			4	4	4	7.2	7.2	7.2	70.754	0	28.81	40923000	11	1.67079	0.142747	-0.844603	-2.93309	Q13492;E9PJT1;E9PLJ8;E9PDG8;E5RGY9;H0YEH1;H0YEF7;H0YD48;H0YCY1;H0YEY8;E5RIJ5;E9PK13;E5RK51;E5RFC6;E9PI56;E9PKP6;H0YE97;E5RHK9;E5RFU0;O60641	Q13492	Phosphatidylinositol-binding clathrin assembly protein	PICALM
NaN	20.3999	17.7566	22.6912	22.1163	22.9205			3	3	3	16.6	16.6	16.6	22.348	0	22.596	20863000	8	1.66922	0.14132	-3.49778	-3.38806	Q9NY12	Q9NY12	H/ACA ribonucleoprotein complex subunit 1	GAR1
22.0886	22.3631	22.1875	22.9496	22.5182	23.3167			2	2	2	15.6	15.6	15.6	16.824	0	14.461	39187000	7	1.66798	0.139921	-0.715086	-2.92662	A0A0D9SFI6;A0A0D9SFB0;Q5JXH9;A0A0D9SFZ9;Q5JXH8;Q5JXH7;Q5JXI3;Q5JXI2;Q5JXI8;Q13642;A0A0D9SG53;A0A0D9SGB2;Q5JXI0	A0A0D9SFI6;A0A0D9SFB0;Q5JXH9;A0A0D9SFZ9;Q5JXH8;Q5JXH7;Q5JXI3;Q5JXI2;Q5JXI8;Q13642;A0A0D9SG53;A0A0D9SGB2;Q5JXI0	Four and a half LIM domains protein 1	FHL1
24.2208	24.8219	25.0239	25.2091	26.0154	26.0816			6	6	6	45.7	45.7	45.7	14.865	0	68.19	260960000	33	1.66471	0.139137	-1.07978	-2.91907	P62829;C9JD32;J3KT29;J3KTJ3;B9ZVP7;J3QQT9	P62829;C9JD32;J3KT29;J3KTJ3;B9ZVP7	60S ribosomal protein L23	RPL23
26.4949	27.11	27.2446	27.5123	27.6791	27.7986			26	26	16	43.6	43.6	29.3	69.086	0	244.58	1038200000	120	1.66046	0.139689	-0.713498	-2.90931	J3KTA4;P17844;J3KRZ1;J3QSF1;J3QRQ7;J3KRX8;J3QR02;J3QRN5;X6RLV5	J3KTA4;P17844	Probable ATP-dependent RNA helicase DDX5	DDX5
23.8701	23.7531	23.6118	24.0164	24.3886	24.0523			3	3	3	31.2	31.2	31.2	7.1013	0	86.512	98619000	23	1.66003	0.138346	-0.407438	-2.90831	Q49AN9;F5H013;P62308;A8MWD9;C9JVQ0	Q49AN9;F5H013;P62308;A8MWD9	Small nuclear ribonucleoprotein G;Putative small nuclear ribonucleoprotein G-like protein 15	SNRPG
23.6194	24.1283	24.6922	24.8485	25.2483	25.3495			9	9	9	39.1	39.1	39.1	41.487	0	99.347	171150000	39	1.65661	0.137448	-1.00213	-2.90045	Q15019;B5MCX3;C9J2Q4;C9J938;C9JB25;H7C2Y0;H7C310;C9IZU3;C9IY94;C9JQJ4;C9JZI2;B5MD47;F8WB65;C9JFT1;C9JT15;C9JSE7;H7C1T1	Q15019;B5MCX3;C9J2Q4;C9J938;C9JB25	Septin-2	2020-09-02
21.5434	22.7815	21.622	23.007	23.6447	24.5968			6	6	6	30.2	30.2	30.2	24.207	0	37.791	60412000	18	1.65267	0.137962	-1.76725	-2.8914	E7EPF0;A0A0D9SEW3;A0A087WXF8;Q9NP64;A0A087WXU5;A0A087WYV3;A0A087WYF0	E7EPF0;A0A0D9SEW3;A0A087WXF8;Q9NP64;A0A087WXU5;A0A087WYV3	Nucleolar protein of 40 kDa	ZCCHC17
NaN	17.4539	18.008	NaN	18.9706	19.0498			2	2	2	4.9	4.9	4.9	62.094	0	13.901	1499600	2	1.65101	0.138505	-1.27925	-4.57139	P19525	P19525	Interferon-induced, double-stranded RNA-activated protein kinase	EIF2AK2
19.6122	20.3847	20.3507	20.8245	22.8936	22.4894			2	2	2	1.3	1.3	1.3	269.76	0	12.325	19045000	7	1.64171	0.140444	-1.95332	-2.86633	Q9Y490	Q9Y490	Talin-1	TLN1
21.0293	21.1539	21.3845	21.5894	21.4361	21.5121			2	1	1	14.2	9.5	9.5	18.634	0.003518	6.4825	16195000	6	1.63874	0.140771	-0.323302	-2.85954	B8ZZA8;B8ZZC5;C9JIJ6	B8ZZA8;B8ZZC5;C9JIJ6		GLS
23.1047	23.5465	23.878	24.2733	24.0034	24.4941			3	3	3	24	24	24	13.742	0	20.178	97413000	21	1.6205	0.145709	-0.74721	-2.81807	P62851	P62851	40S ribosomal protein S25	RPS25
21.5669	21.6493	22.0066	22.4233	22.0869	22.8061			2	2	2	25.6	25.6	25.6	10.112	0	15.248	28023000	15	1.61988	0.144396	-0.697844	-2.81668	P49458;E9PE20	P49458;E9PE20	Signal recognition particle 9 kDa protein	SRP9
26.2322	26.3538	26.4483	26.6005	26.5979	26.9589			5	5	5	49.2	49.2	49.2	13.916	0	86.965	589920000	44	1.59813	0.150036	-0.374308	-2.76762	P62318;H3BT13	P62318;H3BT13	Small nuclear ribonucleoprotein Sm D3	SNRPD3
19.9971	20.2044	21.6058	21.6985	22.3009	23.0237			15	5	5	23.1	9	9	94.825	0	31.814	22544000	10	1.58675	0.151894	-1.73859	-2.7421	H9KV75;P12814;H7C5W8;P35609;H0YJ11;G3V2W4;H0YJW3;G3V2N5;G3V2E8;G3V5M4;G3V2X9	H9KV75;P12814	Alpha-actinin-1	ACTN1
22.356	22.6218	22.9469	23.1755	23.0537	23.1242			10	10	10	16.7	16.7	16.7	97.717	0	79.416	47231000	18	1.58109	0.153088	-0.476233	-2.72944	Q9Y678;H0Y8X7;Q9UBF2;H0Y8G2	Q9Y678	Coatomer subunit gamma-1	COPG1
22.5751	23.9007	23.494	24.3733	24.9205	24.2725			9	9	9	13.3	13.3	13.3	103.39	0	65.078	107480000	19	1.57692	0.153774	-1.19884	-2.72014	A9Z1X7;Q8IYB3;E9PCT1;M0R088;M0R1E7;M0QXG5	A9Z1X7;Q8IYB3;E9PCT1;M0R088	Serine/arginine repetitive matrix protein 1	SRRM1
NaN	21.1671	21.95	22.3578	22.7816	22.9232			4	4	4	18.1	18.1	18.1	20.072	0	22.359	26944000	13	1.57209	0.154655	-1.12897	-3.09336	D3YTC1;Q9NZE8	D3YTC1;Q9NZE8	39S ribosomal protein L35, mitochondrial	MRPL35
21.5377	22.4552	22.6928	23.5846	22.9254	24.0425			8	8	7	20.3	20.3	19.1	74.175	0	91.415	53400000	15	1.56463	0.156718	-1.28897	-2.69278	Q9UJS0;R4GN64	Q9UJS0	Calcium-binding mitochondrial carrier protein Aralar2	SLC25A13
22.6154	23.0754	22.9788	23.4223	23.7446	23.2017			7	7	6	17.2	17.2	15.7	57.206	0	73.807	58474000	30	1.56158	0.15539	-0.566331	-2.68601	P30837;H0Y2X5;H0YMG7;P47895;O94788	P30837	Aldehyde dehydrogenase X, mitochondrial	ALDH1B1
26.6273	26.2858	27.0856	27.2586	27.3287	27.2829			6	6	6	16.8	16.8	16.8	33.216	0	38.745	820310000	33	1.55981	0.154588	-0.62387	-2.68209	Q9NWB6;X6R9F1	Q9NWB6	Arginine and glutamate-rich protein 1	ARGLU1
19.2687	21.5204	22.0857	23.2275	22.9828	24.2427			9	9	9	15.1	15.1	15.1	92.888	0	61.657	46053000	16	1.55843	0.1533	-2.52608	-2.67904	Q14566	Q14566	DNA replication licensing factor MCM6	MCM6
18.8556	19.0766	19.0393	19.4422	20.736	19.8905			2	2	2	7.3	7.3	7.3	45.834	0	13.644	4996600	7	1.55836	0.152033	-1.03241	-2.67888	P82933	P82933	28S ribosomal protein S9, mitochondrial	MRPS9
29.5569	29.9366	30.2338	30.5035	30.3319	30.55			29	29	29	69.6	69.6	69.6	38.604	0	323.31	7525600000	325	1.55559	0.153049	-0.552731	-2.67276	P07355;H0YN42;H0YMU9;H0YMD0;A6NMY6;H0YM50;H0YKS4;H0YNP5;H0YN28;H0YL33;H0YMM1;H0YKX9;H0YMT9;H0YLV6;H0YKZ7;H0YMW4;H0YKL9;H0YNA0;H0YKV8;H0YN52;H0YMD9;H0YNB8;H0YKN4;H0YLE2	P07355;H0YN42;H0YMU9;H0YMD0;A6NMY6;H0YM50;H0YKS4;H0YNP5;H0YN28;H0YL33	Annexin A2;Annexin;Putative annexin A2-like protein	ANXA2
20.8687	21.0308	20.4493	NaN	21.3916	21.7008			7	1	1	18	3	3	52.406	0.0035211	6.4837	11649000	4	1.55163	0.15278	-0.763257	-3.03348	A0A0A0MSK5;Q5JTV8;H0Y4R4;H0YD16;H0YDU3	A0A0A0MSK5;Q5JTV8	Torsin-1A-interacting protein 1	TOR1AIP1
29.2675	30.2795	29.8886	30.3795	31.0097	30.8287			14	14	14	65	65	65	11.367	0	186.53	8409200000	193	1.54809	0.152903	-0.927391	-2.65616	P62805	P62805	Histone H4	HIST1H4A
22.991	23.3556	23.3052	23.4391	23.622	23.6185			7	7	7	15.1	15.1	15.1	60.343	0	47.758	66596000	21	1.54746	0.152672	-0.342612	-2.65479	P17987;F5H282;E7EQR6;E7ERF2;F5GZI8;F5GYL4;F5H726;F5H676;F5H136;F5GZ03	P17987;F5H282;E7EQR6	T-complex protein 1 subunit alpha	TCP1
26.4546	26.8985	27.2376	27.4608	27.5079	27.4325			17	17	17	45.9	45.9	45.9	29.995	0	139.56	932020000	80	1.54505	0.15146	-0.603464	-2.64946	P62424;Q5T8U3;Q5T8U2	P62424;Q5T8U3;Q5T8U2	60S ribosomal protein L7a	RPL7A
24.9553	24.9781	24.5517	26.346	25.849	25.1797			6	6	6	36	36	36	20.913	0	61.847	273910000	38	1.53964	0.151811	-0.963162	-2.63755	Q5JRI1;O75494;Q6IQ42;Q8WXF0	Q5JRI1;O75494;Q6IQ42	Serine/arginine-rich splicing factor 10	SRSF10
25.8202	26.3554	26.0982	26.5757	26.4261	26.5438			13	13	13	37.3	37.3	37.3	48.121	0	198.45	504960000	69	1.53694	0.151812	-0.423943	-2.6316	Q15084	Q15084	Protein disulfide-isomerase A6	PDIA6
25.1692	26.0992	26.1168	26.5175	26.6931	26.6683			9	9	9	50.6	50.6	50.6	18.431	0	79.752	493610000	55	1.52977	0.152806	-0.831237	-2.61586	P62280;M0QZC5;M0R1H6;M0R1H5	P62280;M0QZC5	40S ribosomal protein S11	RPS11
21.8262	21.6843	22.0918	22.8358	22.3922	22.1686			4	4	4	4.3	4.3	4.3	117.41	0	24.53	29263000	8	1.52499	0.152738	-0.598097	-2.60539	Q5JRX3;B1APQ0;A0A0A0MRX9	Q5JRX3	Presequence protease, mitochondrial	PITRM1
23.1832	23.3355	22.6764	23.4085	24.0887	24.2816			3	3	3	22.1	22.1	22.1	18.856	0	26.962	76181000	12	1.52199	0.153618	-0.86126	-2.59882	Q9UMX5	Q9UMX5	Neudesin	NENF
NaN	22.551	22.1768	23.0038	22.7199	22.9617			3	3	3	15.4	15.4	15.4	27.978	0	22.12	34374000	9	1.52167	0.152455	-0.531242	-2.94704	P57088;D6RAA6;H0Y8N0	P57088;D6RAA6	Transmembrane protein 33	TMEM33
25.8456	26.5878	26.3903	26.6828	27.0554	27.0843			15	15	3	47.5	47.5	12.2	49.67	0	270.45	638600000	113	1.51995	0.151308	-0.666271	-2.59436	P07437;Q5JP53;Q5ST81;Q13885;Q9BVA1;A6NNZ2;Q9H4B7;G3V2A3;CON__ENSEMBL:ENSBTAP00000025008;G3V5W4;G3V2N6;M0R1I1;M0R2D3;M0QYM7;M0R042;G3V2R8;G3V3R4	P07437;Q5JP53;Q5ST81;Q13885;Q9BVA1	Tubulin beta chain;Tubulin beta-2A chain;Tubulin beta-2B chain	TUBB
24.5422	25.2131	25.6358	25.6618	26.7512	26.5988			12	12	12	46.5	46.5	46.5	39.617	0	201.19	383140000	70	1.51733	0.151104	-1.2069	-2.58863	O75367;B4DJC3;D6RCF2;Q9P0M6;Q5SQT3	O75367;B4DJC3	Core histone macro-H2A.1;Histone H2A	H2AFY
25.4237	25.9915	26.3609	26.575	26.6036	26.7496			11	11	11	40.7	40.7	40.7	22.591	0	73.954	512680000	65	1.51414	0.151467	-0.71734	-2.58166	A0A024R4M0;P46781;B5MCT8;C9JM19;F2Z3C0;A8MXK4	A0A024R4M0;P46781;B5MCT8;C9JM19	40S ribosomal protein S9	RPS9
22.7375	24.0829	23.6855	24.225	24.8734	24.9784			5	5	5	47	47	47	11.477	0	29.469	121660000	20	1.50808	0.1525	-1.19029	-2.56846	I3L3P7;P62244;I3L246;H3BN98;H3BV27;H3BT37;I3L303;H3BVC7	I3L3P7;P62244;I3L246;H3BN98	40S ribosomal protein S15a	RPS15A
21.4153	21.2994	22.1997	22.1122	22.8725	22.7901			3	3	3	10.8	10.8	10.8	28.8	0	18.189	29660000	13	1.50724	0.151708	-0.953452	-2.56664	Q9BUN8;B4E1G1;E5RGY0	Q9BUN8;B4E1G1;E5RGY0	Derlin-1	DERL1
21.7305	21.982	22.1687	22.1604	22.6487	22.6821			2	2	2	6.4	6.4	6.4	50.99	0	11.989	30329000	10	1.4961	0.154667	-0.536649	-2.54242	E7EU85;E9PFF5;B4DXZ6;P51114	E7EU85;E9PFF5;B4DXZ6;P51114	Fragile X mental retardation syndrome-related protein 1	FXR1
27.4112	28.6983	28.7665	29.9871	30.0176	29.0287			6	6	2	27.2	27.2	10.7	18.481	0	150.73	3769400000	67	1.49088	0.155194	-1.38579	-2.53112	A0A0U1RR32;A0A0U1RRH7;Q99878;Q96KK5;Q9BTM1;Q16777;Q6FI13;P20671;P0C0S8;H0YFX9	A0A0U1RR32;A0A0U1RRH7;Q99878;Q96KK5;Q9BTM1;Q16777;Q6FI13;P20671;P0C0S8;H0YFX9	Histone H2A type 1-J;Histone H2A type 1-H;Histone H2A.J;Histone H2A type 2-C;Histone H2A type 2-A;Histone H2A type 1-D;Histone H2A type 1;Histone H2A	HIST1H2AJ
21.0865	23.1193	23.1098	23.7718	24.4439	24.4242			5	5	5	58.8	58.8	58.8	12.656	0	50.53	80046000	26	1.47441	0.1612	-1.77474	-2.49555	E5RI99;P62888;A0A0B4J213;E5RJH3;A0A0C4DH44	E5RI99;P62888	60S ribosomal protein L30	RPL30
21.1524	21.1515	22.2808	22.1257	23.0782	23.5301			3	3	3	14	14	14	31.512	0	18.976	35301000	8	1.46374	0.168369	-1.3831	-2.47264	P54709;H7C547;F8WBY4;C9JXZ1;C9JA36	P54709;H7C547;F8WBY4	Sodium/potassium-transporting ATPase subunit beta-3	ATP1B3
21.7055	21.6049	21.8723	21.8425	22.2251	22.2414			2	2	2	29.5	29.5	29.5	14.374	0	12.028	24070000	7	1.46349	0.167183	-0.375436	-2.4721	E9PE17;I3L0E3;Q9Y2R5	E9PE17;I3L0E3;Q9Y2R5	28S ribosomal protein S17, mitochondrial	MRPS17
23.8435	24.5729	24.7212	25.1073	24.9032	25.3124			10	10	10	5	5	5	299.61	0	68.745	176860000	28	1.45882	0.167748	-0.728466	-2.46208	Q9UQ35;I3L4D8;I3L1C0;A0A087X1W1;I3L1I8;I3L182;I3L0N7	Q9UQ35	Serine/arginine repetitive matrix protein 2	SRRM2
21.5416	22.8021	23.2162	23.9255	23.7711	23.6009			4	4	4	27.7	27.7	27.7	22.225	0	31.865	63082000	5	1.44493	0.174722	-1.24591	-2.43239	P45973;F8VNY3	P45973	Chromobox protein homolog 5	CBX5
24.104	24.4997	24.5386	24.7236	24.9371	24.6597			4	4	4	12.8	12.8	12.8	27.277	0	38.184	152460000	16	1.43959	0.175145	-0.392717	-2.42101	Q9BVK6	Q9BVK6	Transmembrane emp24 domain-containing protein 9	TMED9
21.6622	22.8954	23.3899	23.6161	24.004	24.6715			9	9	9	22.2	22.2	22.2	85.237	0	57.321	78514000	17	1.43771	0.173945	-1.44799	-2.41701	P49321;E9PPR5;H0YDS9;Q5T624;E9PNB5	P49321;E9PPR5	Nuclear autoantigenic sperm protein	NASP
21.74	23.4786	23.7856	24.0673	24.9951	25.1164			2	2	2	19.1	19.1	19.1	10.245	0	12.282	117040000	7	1.43089	0.174776	-1.72487	-2.4025	P59666;P59665	P59666;P59665	Neutrophil defensin 3;HP 3-56;Neutrophil defensin 2;Neutrophil defensin 1;HP 1-56;Neutrophil defensin 2	DEFA3
24.0842	25.0598	25.2666	25.5871	25.7497	25.7222			8	8	8	32	32	32	34.362	0	71.502	255300000	55	1.42903	0.174838	-0.882793	-2.39855	P46777;Q5T7N0	P46777	60S ribosomal protein L5	RPL5
20.7697	21.2131	20.9989	21.8693	21.2346	22.3536			1	1	1	4.4	4.4	4.4	24.817	0.0028409	7.4964	17972000	12	1.41503	0.179651	-0.825258	-2.36891	P00846	P00846	ATP synthase subunit a	MT-ATP6
24.7568	24.911	25.3571	25.2786	25.9269	26.3122			12	12	12	24	24	24	64.872	0	130.3	290700000	54	1.41366	0.17912	-0.830981	-2.366	F5GZS6;J3KPF3;P08195;H0YFS2;F5H0E2;F5H867;F5GZI0;H0YFX4;F5GZR9	F5GZS6;J3KPF3;P08195	4F2 cell-surface antigen heavy chain	SLC3A2
23.0841	24.2431	24.4187	24.6158	25.1045	25.262			5	5	5	43	43	43	17.818	0	55.693	153200000	22	1.3998	0.182967	-1.07881	-2.33678	P30050	P30050	60S ribosomal protein L12	RPL12
23.8257	24.9128	25.2483	25.5754	25.9226	25.5985			11	9	9	37.1	30.6	30.6	45.671	0	103.69	250720000	43	1.39943	0.181763	-1.03657	-2.336	P52597	P52597	Heterogeneous nuclear ribonucleoprotein F;Heterogeneous nuclear ribonucleoprotein F, N-terminally processed	HNRNPF
22.2115	22.2154	22.606	22.8646	22.7914	23.7794			6	6	6	11.4	11.4	11.4	81.074	0	59.09	45404000	23	1.39657	0.180575	-0.80085	-2.33	Q08945;E9PMD4	Q08945	FACT complex subunit SSRP1	SSRP1
18.2001	19.1969	19.5159	19.6691	20.106	20.9522			3	3	3	3.1	3.1	3.1	108.8	0	16.694	5642800	4	1.39452	0.180182	-1.27145	-2.32569	O75400	O75400	Pre-mRNA-processing factor 40 homolog A	PRPF40A
25.391	26.3075	26.5518	26.9078	26.7675	27.1157			14	7	7	40.6	19.8	19.8	32.852	0	61.9	611010000	51	1.38434	0.184129	-0.846888	-2.30432	P05141;Q9H0C2	P05141	ADP/ATP translocase 2;ADP/ATP translocase 2, N-terminally processed	SLC25A5
23.9513	23.9923	24.005	24.0954	24.2123	24.0284			3	3	3	11.5	11.5	11.5	32.182	0	31.777	104220000	14	1.38287	0.18341	-0.129162	-2.30125	I3L1P8;Q02978	I3L1P8;Q02978	Mitochondrial 2-oxoglutarate/malate carrier protein	SLC25A11
23.5579	24.5177	24.9726	25.1682	25.337	25.4739			8	8	8	37.9	37.9	37.9	34.273	0	78.544	195980000	41	1.37846	0.183592	-0.976973	-2.29204	P05388;F8VWS0;F8VW21;F8VU65;Q8NHW5;F8VPE8;G3V210;F8W1K8;F8VQY6;F8VRK7;F8VZS0;F8VS58;F8VWV4	P05388;F8VWS0;F8VW21;F8VU65;Q8NHW5;F8VPE8;G3V210	60S acidic ribosomal protein P0;60S acidic ribosomal protein P0-like	RPLP0
26.6202	26.8249	26.7142	27.1473	26.8288	26.9421			9	9	9	33.8	33.8	33.8	27.872	0	228.22	728920000	48	1.37805	0.18243	-0.252981	-2.29117	P0DN76;Q01081;M0QYK5;M0R2N4;Q8WU68;K7EJH3;K7EJM7	P0DN76;Q01081;M0QYK5;M0R2N4;Q8WU68	Splicing factor U2AF 35 kDa subunit;Splicing factor U2AF 26 kDa subunit	U2AF1
20.6176	21.437	21.6394	21.6702	22.459	23.0695			5	5	5	8.5	8.5	8.5	69.81	0	34.83	25620000	9	1.37467	0.182541	-1.16827	-2.28411	P08240	P08240	Signal recognition particle receptor subunit alpha	SRPR
26.1766	26.6752	26.8703	26.9322	27.1688	27.118			11	11	2	26.5	26.5	2.8	40.094	0	90.403	730270000	60	1.37346	0.18175	-0.498992	-2.28158	Q00325;F8VZL5;F8VWR4	Q00325	Phosphate carrier protein, mitochondrial	SLC25A3
27.3405	27.5723	27.6761	27.7855	27.6947	27.8809			26	26	26	51.2	51.2	51.2	66.022	0	323.31	1279700000	150	1.37315	0.181068	-0.257413	-2.28094	Q07065	Q07065	Cytoskeleton-associated protein 4	CKAP4
NaN	20.9254	19.4122	21.3673	21.9804	21.7604			6	6	6	6.4	6.4	6.4	136.37	0	44.626	13084000	12	1.36421	0.184494	-1.53393	-2.51626	Q86VP6;A0A0C4DGH5;H0YH27	Q86VP6;A0A0C4DGH5	Cullin-associated NEDD8-dissociated protein 1	CAND1
19.0826	19.4505	21.2353	21.1089	21.6479	21.6977			2	2	2	8.8	8.8	8.8	32.749	0	16.559	12689000	6	1.36339	0.183902	-1.56205	-2.2606	Q86U42;H0YJH9;B4DEH8;G3V4T2	Q86U42;H0YJH9;B4DEH8;G3V4T2	Polyadenylate-binding protein 2	PABPN1
25.0349	25.2651	26.0708	26.0586	26.4265	26.134			14	14	14	22.2	22.2	22.2	88.414	0	170.3	378900000	70	1.35694	0.185073	-0.749421	-2.24718	P05556;C9JPK5;Q5T3E6;E9PLR6;E7EUI6;E7EQW5;H7C4N8;E7ERX5;C9JJP8;Q5T3E5;E9PQJ2	P05556	Integrin beta-1	ITGB1
20.7072	21.7998	21.4454	21.92	22.0408	22.7628			2	2	2	2.9	2.9	2.9	106.86	0	13.554	23618000	5	1.34486	0.19263	-0.923731	-2.22211	E7ERY9;Q16720;P23634;P20020;H0Y7S3;Q01814	E7ERY9;Q16720;P23634;P20020;H0Y7S3;Q01814	Calcium-transporting ATPase;Plasma membrane calcium-transporting ATPase 3;Plasma membrane calcium-transporting ATPase 4;Plasma membrane calcium-transporting ATPase 1;Plasma membrane calcium-transporting ATPase 2	ATP2B1
22.818	24.2562	24.6385	25.2455	25.262	24.9393			6	6	6	39.5	39.5	39.5	14.419	0	46.83	165740000	25	1.33742	0.197542	-1.24472	-2.20672	M0R210;A0A087WZ27;P62249;M0R3H0;Q6IPX4;M0QX76;M0R1M5	M0R210;A0A087WZ27;P62249;M0R3H0;Q6IPX4	40S ribosomal protein S16	RPS16
25.9095	26.4084	26.7778	26.8295	26.8724	27.2277			14	14	14	26.5	26.5	26.5	67.567	0	131.49	666440000	82	1.32057	0.205988	-0.611318	-2.17196	P27824;D6RAU8;D6RB85;D6RDP7;H0Y9Q7;D6RGY2;D6RAQ8;D6RFL1;D6RHJ3;D6RD16;H0Y9H1	P27824	Calnexin	CANX
24.1297	24.8774	25.046	25.6051	25.5137	25.0658			8	2	2	57.1	7.9	7.9	13.92	0	18.925	217880000	21	1.32039	0.204762	-0.710507	-2.17159	Q16778;P33778;P23527;Q8N257;P06899;Q6DRA6;Q6DN03	Q16778;P33778;P23527;Q8N257;P06899	Histone H2B type 2-E;Histone H2B type 1-B;Histone H2B type 1-O;Histone H2B type 3-B;Histone H2B type 1-J	HIST2H2BE
19.9876	21.1779	20.9484	21.6005	21.2788	22.2441			2	2	2	6.6	6.6	6.6	46.121	0	12.36	16127000	3	1.32029	0.20355	-1.00319	-2.17137	A6NJ78;A0A0U1RRF2;B5MC64;A0A0U1RR64;A0A0U1RRD2;F8WD83;A0A0U1RR76	A6NJ78;A0A0U1RRF2;B5MC64;A0A0U1RR64;A0A0U1RRD2;F8WD83;A0A0U1RR76	Probable methyltransferase-like protein 15	METTL15
22.4873	23.3697	23.7421	23.7245	24.2515	24.3528			10	10	10	8.6	8.6	8.6	158.64	0	65.49	86007000	22	1.31798	0.203929	-0.909873	-2.16663	E7EX73;E9PGM1;E7EUU4;Q04637;A0A0A0MR52;C9J6B6;C9JF13;C9K073;C9J2Z7;F8WCF2;C9JHW9;H7C0V6;H7C044	E7EX73;E9PGM1;E7EUU4;Q04637;A0A0A0MR52;C9J6B6;C9JF13;C9K073	Eukaryotic translation initiation factor 4 gamma 1	EIF4G1
25.1779	25.301	25.7479	25.9273	25.9051	25.6539			5	5	5	34.4	34.4	34.4	16.273	0	45.34	315090000	37	1.31618	0.203088	-0.419835	-2.16292	P62263;H0YB22;E5RH77	P62263;H0YB22;E5RH77	40S ribosomal protein S14	RPS14
19.3141	21.319	20.5432	21.6611	21.8411	21.4913			2	2	2	5	5	5	80.31	0	12.066	14817000	6	1.30889	0.207442	-1.27234	-2.14796	Q9UH99;B0QY60	Q9UH99;B0QY60	SUN domain-containing protein 2	SUN2
22.1264	20.2093	22.3733	22.5979	23.5328	23.3472			5	5	4	11.8	11.8	10.6	73.46	0	37.307	40378000	12	1.30732	0.207931	-1.58965	-2.14473	O94925;H7BZD1	O94925	Glutaminase kidney isoform, mitochondrial	GLS
29.5517	29.9094	30.1571	30.1095	30.3864	30.4041			125	125	115	66.2	66.2	63.6	278.16	0	323.31	6975300000	928	1.30339	0.212276	-0.427211	-2.13669	O75369;E7EN95;H7C5L4;A0A0A0MT44;A0A0C4DGA1	O75369;E7EN95	Filamin-B	FLNB
24.6876	25.0256	24.8905	25.1684	24.9852	25.2561			5	5	5	32	32	32	24.976	0	46.289	203270000	43	1.29656	0.218286	-0.268674	-2.1227	P49755;G3V2K7	P49755;G3V2K7	Transmembrane emp24 domain-containing protein 10	TMED10
23.1625	23.6014	24.052	24.1612	24.3783	24.0317			3	3	3	28.6	28.6	28.6	13.373	0	22.623	97226000	16	1.29531	0.217386	-0.585124	-2.12014	P60866;E5RJX2;E5RIP1;G3XAN0	P60866;E5RJX2	40S ribosomal protein S20	RPS20
26.3603	27.0553	27.059	27.1941	27.3548	27.4909			13	13	7	40.5	40.5	21.8	49.229	0	265.15	879240000	104	1.28896	0.218621	-0.52176	-2.10718	P31943;G8JLB6;E9PCY7;H0YB39;E5RGV0;D6RBM0;H0YBD7;D6RIU0;D6RIT2;D6R9T0;D6RFM3;D6RAM1;D6RDU3;D6RJ04;D6RIH9;H0YBG7;E7EQJ0;E7EN40;D6R9D3;E5RGH4;D6RDL0;D6RF17;H0YAQ2;E5RJ94	P31943;G8JLB6;E9PCY7;H0YB39	Heterogeneous nuclear ribonucleoprotein H;Heterogeneous nuclear ribonucleoprotein H, N-terminally processed	HNRNPH1
26.9056	27.1842	26.8916	27.1519	27.1914	27.3294			6	6	6	33.2	33.2	33.2	23.661	0	172.87	873740000	70	1.28815	0.217685	-0.230411	-2.10551	X6R700;Q9Y3Y2;A0A087X1B7;Q5T7Y7	X6R700;Q9Y3Y2;A0A087X1B7	Chromatin target of PRMT1 protein	CHTOP
22.7162	23.3785	23.3803	23.6189	23.5177	23.865			4	4	4	21	21	21	26.743	0	38.258	68885000	22	1.27855	0.222413	-0.508846	-2.08595	A0A087WX29;Q13148;K7EJM5;K7EN94;B1AKP7;G3V162;A0A087X260;A0A087WYY0;A0A087WXQ5;A0A087WV68;A0A087WW61;A0A087WX67;A0A087WXV3	A0A087WX29;Q13148;K7EJM5;K7EN94;B1AKP7;G3V162;A0A087X260;A0A087WYY0;A0A087WXQ5;A0A087WV68	TAR DNA-binding protein 43	TARDBP
20.8054	21.9703	21.5135	21.9674	22.1938	22.9575			5	5	5	6.9	6.9	6.9	123.38	0	33.984	25978000	17	1.27825	0.221178	-0.943169	-2.08534	O14980;C9JKM9;F8WF71;C9IZS4;C9JQ02;C9JV99;C9J673;C9JF49;C9IYM2;H7BZC5	O14980;C9JKM9	Exportin-1	XPO1
NaN	18.847	20.322	20.6795	22.9307	22.0882			4	4	4	11.9	11.9	11.9	57.861	0	42.397	15916000	8	1.27636	0.222188	-2.31495	-2.29115	P52292;J3QLL0;J3KS65	P52292;J3QLL0;J3KS65	Importin subunit alpha-1	KPNA2
25.3467	25.8347	25.7021	26.0809	25.7896	26.1545			7	7	7	36.5	36.5	36.5	20.252	0	64.913	360780000	35	1.27317	0.222176	-0.380534	-2.07499	P62913;Q5VVC8;Q5VVC9	P62913;Q5VVC8;Q5VVC9	60S ribosomal protein L11	RPL11
22.2396	23.6442	22.9628	23.8086	23.6896	23.8937			11	11	11	11.9	11.9	11.9	140.13	0	64.346	70045000	24	1.27086	0.222208	-0.84847	-2.0703	I3L1L3;Q9BQG0	I3L1L3;Q9BQG0	Myb-binding protein 1A	MYBBP1A
23.4353	23.6876	23.8001	24.0319	23.9676	24.8939			5	5	5	28	28	28	42.316	0	34.428	104190000	30	1.27006	0.221239	-0.656801	-2.06867	Q5T760;Q05519;B4DWT1;S4R3C4	Q5T760;Q05519;B4DWT1	Serine/arginine-rich splicing factor 11	SRSF11
21.013	21.3378	21.2895	21.2671	22.4203	22.5332			3	3	3	5.6	5.6	5.6	107.14	0	18.02	21536000	9	1.26709	0.22147	-0.860095	-2.06264	P53618	P53618	Coatomer subunit beta	COPB1
29.5382	29.4553	29.6626	29.7474	29.6241	29.7204			10	10	9	46.3	46.3	46.3	19.329	0	323.31	4978800000	217	1.25975	0.225957	-0.145247	-2.04775	P84103;A0A087X2D0	P84103;A0A087X2D0	Serine/arginine-rich splicing factor 3	SRSF3
22.8226	22.9385	24.0689	23.8633	24.1905	24.3898			5	5	5	28.9	28.9	28.9	17.718	0	30.779	89441000	17	1.25808	0.224941	-0.871148	-2.04435	P62269;A0A0G2JQH2;Q5GGW2;J3JS69	P62269	40S ribosomal protein S18	RPS18
21.645	23.4406	23.3457	23.7823	23.9971	24.3931			5	5	5	17.8	17.8	17.8	39.233	0	40.881	78527000	18	1.25777	0.223745	-1.24707	-2.04373	P11177;F8WF02;C9J634	P11177;F8WF02;C9J634	Pyruvate dehydrogenase E1 component subunit beta, mitochondrial	PDHB
25.5873	26.0774	26.1969	26.5536	26.1841	26.4519			7	7	7	46.6	46.6	46.6	15.616	0	83.773	464680000	32	1.25762	0.222561	-0.442649	-2.04344	D3YTB1;F8W727;P62910	D3YTB1;F8W727;P62910	60S ribosomal protein L32	RPL32
23.127	24.8021	25.1696	25.632	25.6388	25.6764			20	11	11	32.1	17.2	17.2	84.659	0	80.714	234020000	33	1.25601	0.222316	-1.28281	-2.04016	P07900;G3V2J8;Q14568;Q58FG0;Q58FG1	P07900	Heat shock protein HSP 90-alpha	HSP90AA1
25.3206	25.799	26.3263	26.109	26.7742	27.2401			18	18	18	28.9	28.9	28.9	76.613	0	272.09	530090000	92	1.25409	0.22134	-0.892454	-2.03628	P19338;H7BY16;C9JYW2;C9JLB1;C9J1H7;C9JWL1	P19338;H7BY16	Nucleolin	NCL
20.0689	21.3817	NaN	22.4494	22.6271	NaN			3	3	1	14.6	14.6	6.4	31.983	0	20.327	16037000	5	1.2534	0.220354	-1.8129	-2.73695	A0A0A0MS07;A0A0A0MS08;A0A087X1C7;A0A0G2JNK4;A0A087WV47;A0A087X079;A0A087WYC5;P01857	A0A0A0MS07;A0A0A0MS08;A0A087X1C7;A0A0G2JNK4;A0A087WV47;A0A087X079;A0A087WYC5;P01857	Ig gamma-1 chain C region	IGHG1
25.3548	25.1847	25.0657	25.4673	25.6093	25.2901			10	10	10	25.2	25.2	25.2	51.556	0	73.585	254770000	40	1.25336	0.219316	-0.253843	-2.03481	P08621;M0QYR1;M0QX04	P08621;M0QYR1	U1 small nuclear ribonucleoprotein 70 kDa	SNRNP70
21.052	21.3489	21.2372	21.2496	22.0473	22.1026			3	3	3	10.4	10.4	10.4	47.628	0	22.123	18647000	9	1.25223	0.218804	-0.587116	-2.03251	Q8NBS9	Q8NBS9	Thioredoxin domain-containing protein 5	TXNDC5
24.9671	25.1894	25.3647	NaN	25.7394	25.4385			8	1	1	24.7	7.3	7.3	21.865	0	18.709	215760000	5	1.2522	0.217682	-0.415195	-2.23093	P10412;P22492	P10412	Histone H1.4	HIST1H1E
NaN	22.0569	21.2232	23.1118	22.1782	23.3843			3	3	3	18.5	18.5	18.5	20.546	0	20.054	31570000	5	1.24631	0.218571	-1.25142	-2.21635	O15145;F8VR50;C9JZD1	O15145	Actin-related protein 2/3 complex subunit 3	ARPC3
25.8926	26.5306	26.4093	26.7356	26.5527	26.8259			16	16	15	19	19	19	108.66	0	109.75	577500000	70	1.24616	0.217766	-0.427211	-2.02024	Q9Y2W1	Q9Y2W1	Thyroid hormone receptor-associated protein 3	THRAP3
31.2738	31.6915	31.8477	31.7888	32.1989	32.1033			25	25	0	72	72	0	41.792	0	323.31	23182000000	594	1.24364	0.218343	-0.426005	-2.01514	P63261;I3L3I0;I3L1U9;I3L4N8	P63261;I3L3I0;I3L1U9	Actin, cytoplasmic 2;Actin, cytoplasmic 2, N-terminally processed	ACTG1
23.0049	22.7972	23.1069	23.3892	23.1147	23.9086			5	5	5	12.4	12.4	12.4	40.836	0	33.082	60555000	10	1.23848	0.218231	-0.501127	-2.00473	A0A087WXC5;E7ESZ7;O95299;H7C2W5;H7C1Y7;H7C2X4;Q8N1B9;C9J6X0	A0A087WXC5;E7ESZ7;O95299	NADH dehydrogenase [ubiquinone] 1 alpha subcomplex subunit 10, mitochondrial	NDUFA10
22.7451	23.0681	23.0698	23.0982	23.2159	23.3899			2	2	2	21.1	21.1	21.1	14.234	0	14.129	54344000	12	1.23323	0.22098	-0.273683	-1.99413	A0A0B4J220;E9PLD3;E9PRG8	A0A0B4J220;E9PLD3;E9PRG8	Uncharacterized protein C11orf98	C11orf98
22.0074	23.0104	22.9803	23.2392	23.3568	23.385			5	5	5	14.9	14.9	14.9	39.309	0	40.922	52538000	20	1.23023	0.221751	-0.660922	-1.9881	Q70UQ0	Q70UQ0	Inhibitor of nuclear factor kappa-B kinase-interacting protein	IKBIP
24.09	24.5975	23.8006	24.7164	25.1315	24.4562			6	6	6	19.7	19.7	19.7	51.539	0	49.533	145190000	22	1.2292	0.220911	-0.605379	-1.98602	Q2L6G8;G8JLG2;Q15517	Q2L6G8;G8JLG2;Q15517	Corneodesmosin	CDSN
27.7159	28.0512	28.1593	28.2346	28.1757	28.4145			26	26	26	64.6	64.6	64.6	49.541	0	323.31	1775200000	185	1.22393	0.224729	-0.299458	-1.97543	P49411;H3BNU3	P49411	Elongation factor Tu, mitochondrial	TUFM
NaN	20.9179	21.3116	22.1648	22.7604	21.5326			2	2	2	9	9	9	36.926	0	27.067	19424000	6	1.22324	0.223627	-1.03788	-2.15965	P31942	P31942	Heterogeneous nuclear ribonucleoprotein H3	HNRNPH3
23.1792	23.4492	24.0571	23.9142	24.2228	24.1911			4	4	4	33.3	33.3	33.3	14.368	0	26.96	92948000	11	1.22278	0.222537	-0.547557	-1.9731	H3BN72;H3BNV9;P13073;Q86WV2;H3BPG0;H3BNI5	H3BN72;H3BNV9;P13073;Q86WV2;H3BPG0	Cytochrome c oxidase subunit 4 isoform 1, mitochondrial	COX4I1
22.2272	23.384	23.2876	23.8532	23.4151	24.2169			4	4	4	27.5	27.5	27.5	20.954	0	28.679	71932000	14	1.2224	0.221709	-0.862106	-1.97234	Q16527;F8VW96;F8VQR7	Q16527;F8VW96;F8VQR7	Cysteine and glycine-rich protein 2	CSRP2
24.3539	24.6791	25.0938	25.0641	25.0821	25.4858			18	18	18	24.9	24.9	24.9	126.6	0	143.04	201700000	73	1.22185	0.220638	-0.50176	-1.97123	P23229;C9JXX7;H7BZ97	P23229	Integrin alpha-6;Integrin alpha-6 heavy chain;Integrin alpha-6 light chain;Processed integrin alpha-6	ITGA6
29.5112	29.9879	30.1586	30.3726	30.1688	30.3096			19	19	19	64.1	64.1	64.1	50.14	0	323.31	6956500000	258	1.21659	0.223173	-0.397795	-1.96066	P68104;Q5VTE0;A0A087WVQ9;A0A087WV01;Q05639;Q5JR01;A6PW80	P68104;Q5VTE0;A0A087WVQ9;A0A087WV01	Elongation factor 1-alpha 1;Putative elongation factor 1-alpha-like 3;Elongation factor 1-alpha	EEF1A1;EEF1A1P5
23.9069	24.2101	24.5912	24.5157	24.6412	24.8323			6	6	6	8.9	8.9	8.9	88.616	0	46.137	140440000	30	1.21426	0.223522	-0.427008	-1.95598	Q13427;C9JM79;E9PG73;C9JN15;C9JT64;C9J679	Q13427;C9JM79;E9PG73;C9JN15	Peptidyl-prolyl cis-trans isomerase G;Peptidyl-prolyl cis-trans isomerase	PPIG
21.7487	22.5149	22.5045	22.9442	23.3347	22.5195			2	2	2	15.1	15.1	15.1	21.127	0	90.509	40129000	10	1.21402	0.222457	-0.676768	-1.95551	Q5T8U5;O15260;B7Z1G8	Q5T8U5;O15260;B7Z1G8	Surfeit locus protein 4	SURF4
25.2553	25.5744	25.8617	25.9932	25.8254	25.9399			8	8	7	41.1	41.1	35.4	21.429	0	52.854	341620000	38	1.2135	0.221858	-0.355701	-1.95445	P15153;B1AH77;B1AH80;B1AH78;P63000;P60763;J3KSC4;J3QLK0;F8WET9;B1AH79;Q5JYX0;G3V4H1;G3V476;A0A0C4DH03;P17081;Q9H4E5	P15153;B1AH77;B1AH80;B1AH78;P63000	Ras-related C3 botulinum toxin substrate 2;Ras-related C3 botulinum toxin substrate 1	RAC2;RAC1
19.4561	19.6368	19.9978	20.2529	19.8526	20.1432			2	2	2	7.5	7.5	7.5	29.938	0	11.611	5935700	6	1.20589	0.224906	-0.385986	-1.93919	Q5TB53;Q9HD45	Q5TB53;Q9HD45	Transmembrane 9 superfamily member 3	TM9SF3
22.4897	23.0202	23.1567	23.101	23.464	23.494			4	4	4	23.6	23.6	23.6	23.482	0	35.943	56129000	17	1.20558	0.22385	-0.464151	-1.93858	P51148;K7ENY4;K7ERI8;K7ERQ8;K7EIP6;F8VWU4;F8VVZ0;F8VUA5;F8VVK3;P61020;P20339	P51148;K7ENY4;K7ERI8;K7ERQ8	Ras-related protein Rab-5C	RAB5C
24.1834	23.7922	24.699	25.1471	24.4745	24.9798			12	12	12	22.4	22.4	22.4	82.431	0	121.64	154370000	32	1.20539	0.22314	-0.642283	-1.9382	Q92499;F1T0B3;A0A087X2G1	Q92499;F1T0B3;A0A087X2G1	ATP-dependent RNA helicase DDX1	DDX1
23.276	24.079	23.9379	24.3126	24.0673	24.6938			3	3	3	8.1	8.1	8.1	52.949	0	18.716	109500000	12	1.20186	0.223944	-0.59362	-1.93112	B4DR61;P61619;H7C1Q9;C9JXC6;H7C069;A6NK38;F2Z2C7;A6NIF9;C9JJV4;F8W776;Q8TC24;Q9H9S3	B4DR61;P61619	Protein transport protein Sec61 subunit alpha isoform 1	SEC61A1
20.4256	23.1863	23.7689	24.5352	24.314	24.5002			5	5	5	10.3	10.3	10.3	74.605	0	46.804	94146000	13	1.19888	0.224593	-1.9895	-1.92516	O76094;D6RDY6;R4GNC1	O76094;D6RDY6	Signal recognition particle subunit SRP72	SRP72
21.2119	23.2775	23.6342	24.586	24.2141	23.8525			5	4	4	17.7	14.1	14.1	36.638	0	25.22	85409000	11	1.19888	0.223558	-1.50964	-1.92516	P07195;A8MW50;C9J7H8;F5H793;F5H5G7;F5H155;A0A087WUM2;G3XAP5;F5H245;Q6ZMR3;P07864	P07195;A8MW50;C9J7H8	L-lactate dehydrogenase B chain;L-lactate dehydrogenase	LDHB
21.0837	18.5931	21.4784	21.9339	22.7106	21.9176			4	4	4	8.7	8.7	8.7	68.76	0	23.608	20371000	5	1.19464	0.226752	-1.80233	-1.91668	Q9H845;H0Y8Z9	Q9H845;H0Y8Z9	Acyl-CoA dehydrogenase family member 9, mitochondrial	ACAD9
22.3244	23.0939	23.3316	23.2745	23.6092	23.8655			3	3	3	21.1	21.1	21.1	26.923	0	32.222	62988000	17	1.19165	0.227489	-0.666441	-1.9107	Q99714;Q5H928	Q99714	3-hydroxyacyl-CoA dehydrogenase type-2	HSD17B10
20.6018	18.1927	20.162	21.1948	22.8482	NaN			2	2	2	19.4	19.4	19.4	12.285	0	13.606	13015000	8	1.19161	0.226455	-2.36935	-2.08284	B1AKQ8;C9JZN1;F6X3N5;F6UT28;C9JIS1;C9JXA5;E7EP32;Q9HAV0;P62879;P62873;C9JD14;F5H8J8;F5H100;F5H0S8;E9PCP0;P16520	B1AKQ8;C9JZN1;F6X3N5;F6UT28;C9JIS1;C9JXA5;E7EP32;Q9HAV0;P62879;P62873;C9JD14;F5H8J8;F5H100;F5H0S8;E9PCP0;P16520	Guanine nucleotide-binding protein subunit beta-4;Guanine nucleotide-binding protein G(I)/G(S)/G(T) subunit beta-2;Guanine nucleotide-binding protein G(I)/G(S)/G(T) subunit beta-1;Guanine nucleotide-binding protein G(I)/G(S)/G(T) subunit beta-3	GNB1;GNB2;GNB4;GNB3
22.5755	22.6297	22.511	23.2973	22.5763	23.6171			5	5	5	31.9	31.9	31.9	34.577	0	46.548	48145000	15	1.19123	0.22543	-0.59148	-1.90986	O00487;C9JW37	O00487	26S proteasome non-ATPase regulatory subunit 14	PSMD14
23.7805	24.6387	24.7999	24.9206	24.9707	25.2003			3	3	3	20	20	20	12.538	0	18.389	172930000	8	1.18817	0.22645	-0.624214	-1.90376	P18077;F8WBS5;F8WB72;C9K025	P18077;F8WBS5;F8WB72;C9K025	60S ribosomal protein L35a	RPL35A
25.929	27.1563	26.9852	27.1572	27.5564	27.75			22	22	9	34.8	34.8	15.3	83.263	0	283.61	919090000	126	1.18229	0.230762	-0.797661	-1.89202	P08238;Q58FF7	P08238	Heat shock protein HSP 90-beta	HSP90AB1
27.4864	28.2874	28.4239	28.5707	28.5174	28.8905			15	15	5	50.7	50.7	15.8	32.866	0	323.31	2156300000	140	1.17925	0.2335	-0.593634	-1.88596	P12236	P12236	ADP/ATP translocase 3;ADP/ATP translocase 3, N-terminally processed	SLC25A6
27.053	27.2444	27.3709	27.787	27.2815	28.2201			15	15	15	43.2	43.2	43.2	53.5	0	323.31	1179200000	164	1.1788	0.232996	-0.540115	-1.88505	P26368;K7ENG2;K7ELP8	P26368;K7ENG2	Splicing factor U2AF 65 kDa subunit	U2AF2
22.2613	22.5378	22.4826	22.4305	23.2977	23.1167			4	4	4	5.7	5.7	5.7	100.2	0	26.493	42036000	13	1.17578	0.234602	-0.521056	-1.87903	Q13200;H7C2Q3;C9JPC0	Q13200;H7C2Q3	26S proteasome non-ATPase regulatory subunit 2	PSMD2
19.7163	20.6356	20.7737	21.2286	20.685	21.6311			4	4	4	6.3	6.3	6.3	90.98	0	25.344	11674000	8	1.17293	0.235101	-0.806371	-1.87337	P25205;J3KQ69	P25205;J3KQ69	DNA replication licensing factor MCM3	MCM3
24.2591	24.4303	24.2649	24.3886	24.742	25.2312			5	5	5	29	29	29	27.887	0	51.354	152260000	33	1.17217	0.234702	-0.469156	-1.87185	O14818;H0Y586;Q8TAA3;A0A087WYS6;F5GY34	O14818;H0Y586;Q8TAA3	Proteasome subunit alpha type-7;Proteasome subunit alpha type-7-like	PSMA7;PSMA8
21.1677	21.7838	19.4655	21.7464	22.306	22.4328			5	4	4	9.3	8.1	8.1	74.761	0	25.144	21055000	8	1.17192	0.233677	-1.35607	-1.87135	O75746;F8W9J0;H0YFB2;B4DGK6	O75746	Calcium-binding mitochondrial carrier protein Aralar1	SLC25A12
24.1869	24.5975	25.134	25.0515	25.0956	25.6496			6	6	6	42.7	42.7	42.7	21.863	0	76.458	204570000	33	1.17082	0.232661	-0.626125	-1.86916	P32969;H0Y9V9;D6RAN4;H0Y9R4;E7ESE0	P32969;H0Y9V9;D6RAN4;H0Y9R4;E7ESE0	60S ribosomal protein L9	RPL9
24.9528	26.0517	25.9831	26.1614	26.5511	26.3622			8	8	8	33.5	33.5	33.5	19.072	0	63.872	428000000	36	1.16932	0.232883	-0.695704	-1.86619	H0YKD8;P46779;H0YLP6;H0YMF4	H0YKD8;P46779;H0YLP6;H0YMF4	60S ribosomal protein L28	RPL28
24.7242	24.8459	25.2946	25.5256	25.257	25.2017			9	9	9	43.8	43.8	43.8	22.127	0	201.86	226010000	46	1.16819	0.232138	-0.37321	-1.86393	P62081;B5MCP9	P62081;B5MCP9	40S ribosomal protein S7	RPS7
22.5349	23.1151	22.9102	23.0347	23.2876	23.3061			7	7	7	7.7	7.7	7.7	119.91	0	51.517	52247000	11	1.16779	0.231708	-0.356063	-1.86314	Q9Y5B9;G3V5A4;G3V401;G3V2X0	Q9Y5B9	FACT complex subunit SPT16	SUPT16H
20.5525	22.115	22.6294	22.5086	23.0521	24.2313			5	5	5	8.9	8.9	8.9	87.996	0	40.311	46928000	14	1.16652	0.231368	-1.49835	-1.86061	Q9UGP8	Q9UGP8	Translocation protein SEC63 homolog	SEC63
22.0103	20.6251	21.5951	21.8419	22.3515	22.6816			2	2	2	7.3	7.3	7.3	37.154	0	15.321	24847000	8	1.159	0.233055	-0.881514	-1.84565	O43684;J3QT28;J3QSX4	O43684;J3QT28;J3QSX4	Mitotic checkpoint protein BUB3	BUB3
22.3349	22.4221	20.7712	NaN	23.1131	23.3729			4	4	4	22.5	22.5	22.5	26.788	0	24.347	32636000	8	1.15815	0.232542	-1.40026	-2.00274	P51858	P51858	Hepatoma-derived growth factor	HDGF
19.2038	20.5168	21.0427	21.4805	20.8334	21.9842			3	3	3	10.1	10.1	10.1	45.566	0	18.763	13207000	5	1.15629	0.232051	-1.17828	-1.84028	P51398;V9GYW1;V9GYA7;V9GYJ9;V9GYL9;V9GYF7;V9GZ61;V9GYC9;V9GY11;V9GZ03	P51398;V9GYW1;V9GYA7;V9GYJ9;V9GYL9	28S ribosomal protein S29, mitochondrial	DAP3
NaN	19.8912	18.6598	19.8705	20.8547	20.7543			2	2	2	5.3	5.3	5.3	54.389	0	12.994	6010200	5	1.15379	0.23316	-1.21768	-1.99238	P50995	P50995	Annexin A11	ANXA11
29.6752	30.1171	30.167	30.3092	30.1628	30.6021			41	41	41	48.5	48.5	48.5	90.583	0	323.31	7389600000	406	1.15265	0.23277	-0.371634	-1.83304	Q00839;Q5RI18	Q00839	Heterogeneous nuclear ribonucleoprotein U	HNRNPU
20.1672	21.9242	22.8456	22.8919	23.06	23.3639			5	5	5	29.5	29.5	29.5	23.489	0	60.394	40017000	19	1.15103	0.2329	-1.45962	-1.82985	P51149;C9J592;C9J8S3;C9IZZ0;C9J4S4;C9J4V0;C9J7D1	P51149;C9J592;C9J8S3;C9IZZ0	Ras-related protein Rab-7a	RAB7A
24.4004	25.0742	25.3567	25.1783	25.7217	25.8584			6	6	6	49.4	49.4	49.4	18.502	0	66.297	254570000	39	1.14963	0.232697	-0.642331	-1.82707	P23528;G3V1A4;E9PP50;E9PK25;E9PLJ3;E9PS23;E9PQB7;Q9Y281	P23528;G3V1A4;E9PP50;E9PK25;E9PLJ3;E9PS23;E9PQB7	Cofilin-1	CFL1
21.43	21.4842	22.2419	22.0119	22.4898	22.278			4	4	4	6.2	6.2	6.2	92.547	0	25.544	25923000	11	1.14929	0.232033	-0.541162	-1.8264	Q8WTT2	Q8WTT2	Nucleolar complex protein 3 homolog	NOC3L
23.2372	23.2555	23.6815	24.2142	23.4306	24.7938			10	10	10	17	17	17	102.9	0	64.093	93210000	31	1.13275	0.243177	-0.754785	-1.79363	Q8N163;G3V119;H0YB24;H0YC69;E5RFJ3;H0YC58;E5RHJ4;E5RGU7	Q8N163;G3V119;H0YB24	Cell cycle and apoptosis regulator protein 2	CCAR2
22.8858	22.9464	23.957	23.6822	24.4709	23.889			6	6	6	13.1	13.1	13.1	61.585	0	35.034	84363000	15	1.12985	0.243082	-0.750963	-1.7879	Q14247;H0YCD9;H0YEV2	Q14247	Src substrate cortactin	CTTN
20.9235	21.8067	21.3054	21.8463	22.192	21.6273			3	3	3	3.9	3.9	3.9	100.18	0	17.95	20050000	8	1.12955	0.242351	-0.543344	-1.7873	P49756;E9PQU5	P49756	RNA-binding protein 25	RBM25
25.468	25.9211	26.089	26.1234	26.0857	26.3773			6	6	6	41.3	41.3	41.3	14.369	0	56.863	412810000	58	1.12897	0.24161	-0.36942	-1.78615	C9JXB8;C9JNW5;P83731	C9JXB8;C9JNW5;P83731	60S ribosomal protein L24	RPL24
21.3326	NaN	22.5238	22.4939	23.3985	23.177			3	3	3	14.9	14.9	14.9	28.415	0	29.498	35119000	8	1.12896	0.240632	-1.09491	-1.93377	P09661;H0YKK0;H0YLR3;H0YMA0	P09661;H0YKK0	U2 small nuclear ribonucleoprotein A	SNRPA1
25.3329	24.3291	24.6609	24.7077	26.8459	27.1562			3	3	3	52.2	52.2	52.2	10.803	0	122.02	387460000	34	1.12276	0.243194	-1.46234	-1.77389	P62304;A6NHK2	P62304;A6NHK2	Small nuclear ribonucleoprotein E	SNRPE
27.1643	27.297	27.4116	27.5243	27.4084	27.3839			4	4	4	21.4	21.4	21.4	17.752	0	32.695	1040200000	40	1.12115	0.242361	-0.147921	-1.7707	P47914	P47914	60S ribosomal protein L29	RPL29
26.3757	26.1988	26.508	26.4928	26.6048	27.1329			9	9	6	33.4	33.4	22.5	37.497	0	114.87	603200000	58	1.11848	0.243136	-0.382663	-1.76545	Q15365;P57721;E9PFP8;J3QT27;F8VTZ0;H3BSP4;C9JTY5;F6TJN8;C9J0A4;C9JZY3;C9J5V4;C9K0A2;C9JSA6;C9J7A9;C9IZV9;F8WC71;P57723	Q15365	Poly(rC)-binding protein 1	PCBP1
20.4003	19.9261	22.2031	22.0719	24.9693	NaN			5	5	5	17.6	17.6	17.6	37.654	0	38.96	44465000	7	1.11826	0.242167	-2.67743	-1.90868	P01876;A0A0G2JMB2;A0A075B6N7;P01877	P01876;A0A0G2JMB2;A0A075B6N7;P01877	Ig alpha-1 chain C region;Ig alpha-2 chain C region	IGHA1;IGHA2
27.0547	26.9666	26.8709	27.3047	27.2728	26.9602			9	9	7	23.8	23.8	21.2	39.586	0	67.343	851790000	57	1.11746	0.242254	-0.215192	-1.76344	Q13247	Q13247	Serine/arginine-rich splicing factor 6	SRSF6
23.0668	24.2191	23.1022	24.2058	24.4574	23.8981			1	1	1	11.1	11.1	11.1	11.985	0.0029098	8.3268	95341000	7	1.11601	0.242198	-0.724389	-1.76057	E9PNW4;E9PR17;P13987	E9PNW4;E9PR17;P13987	CD59 glycoprotein	CD59
27.0659	27.8638	28.0675	28.0835	28.1598	28.5032			26	26	23	50	50	46.6	70.897	0	323.31	1630800000	215	1.11451	0.242142	-0.583105	-1.75761	P11142;E9PKE3;E9PNE6;E9PN89;A8K7Q2;E9PLF4;E9PQQ4;E9PQK7;E9PK54;E9PPY6;E9PI65;P54652;E9PN25;E9PS65;E9PM13	P11142;E9PKE3;E9PNE6;E9PN89;A8K7Q2	Heat shock cognate 71 kDa protein	HSPA8
26.1421	26.9461	26.9322	27.0877	27.2061	27.1336			11	11	11	50.2	50.2	50.2	23.072	0	85.282	776100000	65	1.11076	0.2432	-0.46896	-1.75021	X1WI28;P27635;F8W7C6;A0A087WV22;H7C123;H7C2C5;B8A6G2;A6QRI9;Q96L21;H7C2U2	X1WI28;P27635;F8W7C6;A0A087WV22;H7C123;H7C2C5	60S ribosomal protein L10	RPL10
22.7336	23.5406	23.6805	23.6165	23.9006	24.3132			7	7	7	10.3	10.3	10.3	97.169	0	62.416	81986000	22	1.10944	0.24225	-0.625189	-1.74761	Q14974;J3QR48;J3KTM9	Q14974;J3QR48	Importin subunit beta-1	KPNB1
24.8113	25.3319	25.0503	25.123	25.8316	25.5792			7	7	7	64.4	64.4	64.4	14.716	0	76.902	252810000	44	1.10754	0.242304	-0.446751	-1.74386	P09382;F8WEI7	P09382	Galectin-1	LGALS1
25.1818	25.6426	26.212	26.1625	26.298	26.149			12	12	12	51.3	51.3	51.3	29.597	0	114.99	400200000	50	1.10461	0.242667	-0.524399	-1.73809	P62701;Q8TD47;C9JEH7;P22090	P62701	40S ribosomal protein S4, X isoform	RPS4X
25.338	25.7078	25.6737	25.6134	25.9966	26.0691			21	20	20	42	40.3	40.3	70.839	0	278.5	339430000	78	1.10411	0.24173	-0.31989	-1.73712	A0A0D9SFB3;A0A0D9SG12;A0A0D9SF53;O00571;O15523;A0A0J9YVQ7;C9J081;C9J8G5;A0A087WVZ1;A0A0J9YYH6;D6RCM4;Q9NQI0;A0A087WX09;B4DLA0;H0Y960	A0A0D9SFB3;A0A0D9SG12;A0A0D9SF53;O00571;O15523	ATP-dependent RNA helicase DDX3X;ATP-dependent RNA helicase DDX3Y	DDX3X;DDX3Y
NaN	21.3618	20.667	22.9808	21.3319	22.7289			2	2	2	5.7	5.7	5.7	59.681	0	12.756	22229000	9	1.10374	0.241615	-1.3328	-1.8748	P21397	P21397	Amine oxidase [flavin-containing] A	MAOA
22.4741	23.6309	23.7093	24.1653	24.1462	23.7118			14	14	14	16.6	16.6	16.6	145.83	0	94.134	83651000	32	1.10001	0.24449	-0.736348	-1.72903	O75533;H7C341	O75533	Splicing factor 3B subunit 1	SF3B1
20.8608	21.0627	20.0754	21.5716	21.9826	20.811			3	2	2	12.1	8.5	8.5	32.688	0	19.262	14300000	12	1.09924	0.243832	-0.788791	-1.72751	Q13595	Q13595	Transformer-2 protein homolog alpha	TRA2A
22.5976	23.4298	23.3873	23.8431	23.5617	23.511			3	3	1	19.2	19.2	5.9	23.294	0	29.484	68003000	18	1.09923	0.242905	-0.500353	-1.72749	A0A0C4DGH2;P62070;E9PK85;E9PQK5;E9PQC5	A0A0C4DGH2;P62070;E9PK85	Ras-related protein R-Ras2	RRAS2
17.5326	21.9063	21.2256	22.3678	22.4003	23.0164			3	3	3	6	6	6	91.706	0	23.633	26004000	9	1.09847	0.242258	-2.3733	-1.726	Q96QK1	Q96QK1	Vacuolar protein sorting-associated protein 35	VPS35
21.4172	22.0433	19.9704	22.1255	22.5301	22.04			2	2	2	19.1	19.1	19.1	12.405	0	13.274	23094000	7	1.09613	0.243094	-1.08821	-1.72139	Q7RTV0	Q7RTV0	PHD finger-like domain-containing protein 5A	PHF5A
20.1752	22.0249	23.3444	23.6529	23.0515	23.6939			3	3	3	13.5	13.5	13.5	38.534	0	25.318	51554000	16	1.09396	0.242617	-1.61798	-1.71713	Q9UJZ1;A0A087WYB4	Q9UJZ1	Stomatin-like protein 2, mitochondrial	STOML2
27.0382	28.2904	27.6986	28.2978	28.1411	28.5454			8	8	8	57.1	57.1	57.1	17.965	0	235.26	1701700000	123	1.09304	0.243146	-0.65237	-1.71532	P62979;P0CG48;F5GYU3;Q96C32;Q5PY61;J3QKN0;F5GXK7;F5H747;F5H388;B4DV12;F5H265;F5H2Z3;F5H6Q2;J3QTR3;P11111;J3QS39;P62987;P0CG47;M0R2S1;M0R1M6;M0R1V7;F5GZ39;J3QSA3	P62979;P0CG48;F5GYU3;Q96C32;Q5PY61;J3QKN0;F5GXK7;F5H747;F5H388;B4DV12;F5H265;F5H2Z3;F5H6Q2;J3QTR3;P11111;J3QS39;P62987;P0CG47	Ubiquitin-40S ribosomal protein S27a;Ubiquitin;40S ribosomal protein S27a;Polyubiquitin-C;Ubiquitin;Ubiquitin-60S ribosomal protein L40;Ubiquitin;60S ribosomal protein L40;Polyubiquitin-B;Ubiquitin	RPS27A;UBC;UBB;UBA52
27.1294	27.7833	28.084	27.8946	28.3601	28.4189			28	28	28	50.8	50.8	50.8	73.68	0	323.31	1615300000	227	1.09012	0.243134	-0.558989	-1.70958	P38646;D6RJI2;D6RA73;H0Y8S0;H0YBG6	P38646	Stress-70 protein, mitochondrial	HSPA9
26.0915	26.6009	26.6777	26.8687	26.6197	26.9581			12	12	12	61.3	61.3	61.3	30.348	0	239.85	636680000	90	1.08978	0.242394	-0.358815	-1.70892	A0A0A0MR02;P45880;Q5JSD2;Q5JSD1;A2A3S1	A0A0A0MR02;P45880;Q5JSD2;Q5JSD1	Voltage-dependent anion-selective channel protein 2	VDAC2
23.6877	24.2531	24.1965	24.3125	24.4632	24.3159			3	3	3	36.4	36.4	36.4	10.767	0	57.509	117580000	17	1.08816	0.242444	-0.318106	-1.70573	F5H2U8;F5H2A4;F5H6H0;P52926	F5H2U8;F5H2A4;F5H6H0;P52926	High mobility group protein HMGI-C	HMGA2
24.5949	24.9195	24.8284	25.3675	24.7538	25.6012			10	10	1	8.8	8.8	0.8	152.3	0	69.493	209350000	29	1.08518	0.24372	-0.45989	-1.69987	E7ETY2;J3KQ96;H0YA99	E7ETY2;J3KQ96		TCOF1
25.1873	25.5989	25.2781	25.314	26.5313	26.1623			6	6	6	51.4	51.4	51.4	11.737	0	48.642	343520000	45	1.08442	0.242985	-0.647742	-1.69836	P10599	P10599	Thioredoxin	TXN
22.5499	23.2703	23.4022	23.2548	23.7278	23.9062			4	4	4	46.9	46.9	46.9	9.3697	0	24.396	66965000	16	1.08052	0.244205	-0.555448	-1.69072	O00483	O00483	Cytochrome c oxidase subunit NDUFA4	NDUFA4
NaN	17.655	20.462	20.9623	21.3243	20.7057			3	3	3	8.2	8.2	8.2	49.062	0	16.897	8029800	5	1.07558	0.246102	-1.93892	-1.80962	A0A0R4J2G3;A0A0A0MTJ9;Q6PIU2;H7C046	A0A0R4J2G3;A0A0A0MTJ9;Q6PIU2;H7C046	Neutral cholesterol ester hydrolase 1	NCEH1
23.3788	24.221	24.0632	24.5756	24.0164	24.9253			16	16	16	11.9	11.9	11.9	240.46	0	100.96	121820000	30	1.07038	0.251491	-0.618138	-1.67081	Q9UIF8;A0A0A0MR97;H7C092	Q9UIF8	Bromodomain adjacent to zinc finger domain protein 2B	BAZ2B
24.1255	24.1451	25.5289	25.2459	25.2342	25.8619			6	6	6	54.4	54.4	54.4	20.567	0	68.365	225510000	29	1.06787	0.252319	-0.847491	-1.66588	P21291;E9PS42;E9PND2;E9PP21	P21291;E9PS42;E9PND2;E9PP21	Cysteine and glycine-rich protein 1	CSRP1
23.9979	23.8249	24.6223	24.3815	24.6161	24.7953			10	10	10	30	30	30	48.715	0	78.224	134120000	37	1.06626	0.252361	-0.44922	-1.66273	E7ES33;E7EPK1;Q16181;G3V1Q4;A0A0U1RRM2;Q5JXL7;A0A0U1RRE1;A0A0U1RRH9;A0A0U1RQK0;A0A0U1RRD1;Q6ZU15	E7ES33;E7EPK1;Q16181;G3V1Q4	Septin-7	2020-09-07
20.8202	22.4642	21.6241	22.7411	22.0385	22.7501			5	5	5	19.1	19.1	19.1	42.509	0	33.44	29243000	11	1.05908	0.256619	-0.873691	-1.64866	Q16795;F5H0J3	Q16795	NADH dehydrogenase [ubiquinone] 1 alpha subcomplex subunit 9, mitochondrial	NDUFA9
21.0388	22.3801	21.4571	22.0524	22.2692	22.7345			7	7	7	12.8	12.8	12.8	80.852	0	62.856	26875000	12	1.05222	0.261147	-0.726699	-1.63523	P43304;F5GYK7	P43304	Glycerol-3-phosphate dehydrogenase, mitochondrial	GPD2
24.4132	25.4114	25.6448	25.5947	25.9315	25.8597			13	13	13	32.3	32.3	32.3	50.118	0	118.9	294990000	74	1.05082	0.261929	-0.638836	-1.63249	P26641	P26641	Elongation factor 1-gamma	EEF1G
24.816	25.9102	26.1904	26.1796	26.2644	26.6344			19	19	19	39.4	39.4	39.4	69.842	0	305.89	429960000	95	1.04984	0.261737	-0.720601	-1.63057	P12956;B1AHC9	P12956;B1AHC9	X-ray repair cross-complementing protein 6	XRCC6
20.8774	21.7048	21.5544	21.764	21.9259	21.722			3	3	3	10.5	10.5	10.5	40.744	0	18.595	19429000	4	1.0459	0.262723	-0.425091	-1.62285	Q8NBU5	Q8NBU5	ATPase family AAA domain-containing protein 1	ATAD1
25.7432	26.1739	26.7964	26.6024	26.6741	27.11			12	12	12	58.8	58.8	58.8	29.804	0	140.52	602240000	88	1.0441	0.262191	-0.557697	-1.61934	P35232;C9JW96;C9JZ20;E7ESE2;E9PCW0;D6RBK0	P35232;C9JW96;C9JZ20;E7ESE2;E9PCW0	Prohibitin	PHB
19.9233	22.6976	22.8939	22.8787	23.6171	23.8913			3	3	3	9.4	9.4	9.4	44.075	0	19.403	51728000	10	1.04186	0.262282	-1.62413	-1.61495	A2A2Y8;Q9UMD9	A2A2Y8;Q9UMD9	Collagen alpha-1(XVII) chain;120 kDa linear IgA disease antigen;97 kDa linear IgA disease antigen	COL17A1
20.5945	21.9127	23.2797	22.9957	23.2385	23.3367			2	2	2	6.6	6.6	6.6	53.848	0.002991	10.473	44568000	2	1.0411	0.261825	-1.26137	-1.61346	E7ENZ3;B7ZAR1;E9PCA1;P48643	E7ENZ3;B7ZAR1;E9PCA1;P48643	T-complex protein 1 subunit epsilon	CCT5
26.2626	27.1533	26.4926	27.0026	26.941	27.7203			16	16	0	48.8	48.8	0	50.151	0	313.87	808610000	130	1.03399	0.26435	-0.585152	-1.59957	P68363;C9JDS9	P68363	Tubulin alpha-1B chain	TUBA1B
21.4628	21.7645	22.0593	21.7843	22.4886	23.4009			4	4	4	12.4	12.4	12.4	57.643	0	22.831	31395000	6	1.03205	0.265003	-0.795731	-1.59577	H0Y2Y8;Q15942;H7C3D3;C9JJK5	H0Y2Y8;Q15942;H7C3D3	Zyxin	ZYX
22.0195	22.9533	23.1419	23.403	23.2836	23.107			6	6	6	11	11	11	99.554	0	47.705	51966000	17	1.01647	0.275875	-0.559629	-1.56534	H3BVG0;Q8N1F7;H3BMX0;H3BNN5;H3BRD9;H3BRI8;H3BP95;H3BM93;H3BPA9;H3BNG7;H3BV15;H3BVE2;H3BV11	H3BVG0;Q8N1F7	Nuclear pore complex protein Nup93	NUP93
25.2272	25.7136	25.4871	26.0559	25.4716	25.9854			20	20	20	27	27	27	114.71	0	142.03	324050000	78	1.01437	0.276429	-0.361646	-1.56124	Q99575;E5RK39	Q99575	Ribonucleases P/MRP protein subunit POP1	POP1
27.6881	28.0671	28.4974	28.1966	28.6075	28.8616			20	20	20	46.7	46.7	46.7	50.976	0	323.31	2080800000	140	1.00933	0.279407	-0.471045	-1.55141	P61978;Q5T6W2;S4R359;S4R457	P61978;Q5T6W2	Heterogeneous nuclear ribonucleoprotein K	HNRNPK
26.9214	27.339	27.4808	27.4688	27.4328	27.7349			28	28	28	31.3	31.3	31.3	112.89	0	276.25	1074500000	135	1.00659	0.28154	-0.298441	-1.54606	P05023;M0R116;A0A0A0MT26;P13637;B1AKY9;P50993;H0Y7C1;Q13733;Q5TC01;M0QXF2;P20648;P54707;Q5TC02;E9PRA5	P05023	Sodium/potassium-transporting ATPase subunit alpha-1	ATP1A1
21.0785	23.0827	23.6583	23.4259	24.0934	24.0615			5	5	5	21.7	21.7	21.7	24.583	0	35.04	71012000	16	1.00602	0.280822	-1.25376	-1.54494	H0YMZ1;H0YL69;P25789;H0YN18;H0YMI6;H0YMA1;H0YLS6;H0YLC2;H0YKT8;H0YKS0	H0YMZ1;H0YL69;P25789;H0YN18;H0YMI6;H0YMA1	Proteasome subunit alpha type;Proteasome subunit alpha type-4	PSMA4
27.5064	28.1633	28.6256	28.4258	28.571	28.9889			16	16	16	52.8	52.8	52.8	33.155	0	323.31	2197600000	185	1.0033	0.281502	-0.563444	-1.53964	F8W6I7;P09651;F8VZ49;F8W646;F8VTQ5;Q32P51;F8VYN5;H0YH80	F8W6I7;P09651;F8VZ49;F8W646;F8VTQ5;Q32P51	Heterogeneous nuclear ribonucleoprotein A1;Heterogeneous nuclear ribonucleoprotein A1, N-terminally processed;Heterogeneous nuclear ribonucleoprotein A1-like 2	HNRNPA1;HNRNPA1L2
21.7779	22.4401	23.5874	23.2267	23.3296	23.8313			4	4	4	9.6	9.6	9.6	70.353	0	30.038	57175000	14	1.00115	0.282204	-0.860769	-1.53546	G3V153;Q14444;E9PLA9;A0A087X082	G3V153;Q14444;E9PLA9;A0A087X082	Caprin-1	CAPRIN1
24.1787	25.1469	25.9544	25.9457	25.9855	25.7174			13	13	13	32.1	32.1	32.1	62.463	0	196.09	307400000	67	0.992306	0.287824	-0.789559	-1.5182	A0A0U1RRM4;P26599;A6NLN1;K7EKJ7;A0A0D9SF20;K7ELW5;K7ES59;K7EK45;A0A087WU68;A0A087WUW5;O95758;X6R242	A0A0U1RRM4;P26599;A6NLN1	Polypyrimidine tract-binding protein 1	PTBP1
24.6884	25.9996	26.1284	26.0547	26.3139	26.7094			3	3	3	36.4	36.4	36.4	11.896	0	65.255	430330000	35	0.990281	0.288041	-0.753871	-1.51426	B1AH87;P30536	B1AH87;P30536	Translocator protein	TSPO
23.4643	24.5565	24.6588	24.6344	24.8555	24.9845			5	5	5	20	20	20	30.302	0	43.77	152330000	26	0.989111	0.287865	-0.598298	-1.51198	D6R9P3;D6RD18;D6RBZ0;A0A087WZV1;Q99729	D6R9P3;D6RD18;D6RBZ0;A0A087WZV1;Q99729	Heterogeneous nuclear ribonucleoprotein A/B	HNRNPAB
20.2687	20.195	20.973	20.4406	21.4273	21.4527			2	2	2	6.3	6.3	6.3	39.829	0.0020243	11.019	11635000	2	0.989069	0.286899	-0.627984	-1.51189	P50552;K7EQD0;K7ENR7;K7ENL7	P50552;K7EQD0;K7ENR7;K7ENL7	Vasodilator-stimulated phosphoprotein	VASP
25.876	27.1101	27.4901	27.3428	27.556	27.9089			19	19	19	57.5	57.5	57.5	37.429	0	206.37	1014500000	126	0.988504	0.286528	-0.777178	-1.51079	P22626;A0A087WUI2	P22626;A0A087WUI2	Heterogeneous nuclear ribonucleoproteins A2/B1	HNRNPA2B1
27.4345	28.0274	28.6699	28.3478	28.8855	28.6557			69	62	61	40.8	38.6	38.1	280.74	0	323.31	2142500000	316	0.9854	0.2876	-0.585719	-1.50474	P21333;Q5HY54;Q60FE5;A0A087WWY3;F8WE98;H0Y5C6;H0Y5F3;H7C2E7	P21333;Q5HY54;Q60FE5;A0A087WWY3	Filamin-A	FLNA
25.4671	26.7819	26.7814	26.5478	27.3689	27.4953			4	4	3	27.6	27.6	17.3	11.117	0	26.948	737750000	24	0.982728	0.289116	-0.793828	-1.49953	P29034;R4GN49	P29034;R4GN49	Protein S100-A2	S100A2
24.947	24.4212	25.0561	25.15	24.9257	25.5764			8	8	8	11.4	11.4	11.4	113.63	0	66.154	208830000	22	0.98105	0.289523	-0.409295	-1.49626	F8W726;Q14157;Q5VU77;Q5VU81;Q5VU80;Q5VU79;Q5VU78;H0Y5H6;H7C2T8	F8W726;Q14157;Q5VU77;Q5VU81;Q5VU80;Q5VU79;Q5VU78	Ubiquitin-associated protein 2-like	UBAP2L
26.0985	26.6403	26.8566	26.9908	26.7904	26.8546			16	16	16	46.6	46.6	46.6	51.294	0	148.37	668750000	72	0.976721	0.291776	-0.346773	-1.48783	P55084;F5GZQ3;B5MD38;C9JEY0;C9JE81;C9K0M0	P55084;F5GZQ3;B5MD38	Trifunctional enzyme subunit beta, mitochondrial;3-ketoacyl-CoA thiolase	HADHB
22.0248	23.3688	23.5212	23.8257	23.5718	23.6552			9	9	9	8.8	8.8	8.8	123.9	0	56.098	67686000	24	0.973093	0.293368	-0.712674	-1.48076	O14776;G3V220	O14776;G3V220	Transcription elongation regulator 1	TCERG1
18.7417	21.9692	20.3575	21.0411	22.5596	22.0274			1	1	1	8.3	8.3	8.3	26.489	0.0029644	9.751	18502000	7	0.968671	0.29659	-1.51992	-1.47215	P20618	P20618	Proteasome subunit beta type-1	PSMB1
24.4036	24.0761	24.2421	24.3353	24.97	24.397			11	11	11	19.5	19.5	19.5	70.67	0	75.34	135840000	37	0.964991	0.298314	-0.326853	-1.46498	P11940;A0A087WTT1;E7EQV3;E7ERJ7;H0YAR2;Q13310;B1ANR0;H0YBN4;H0Y5F5;Q9H361;E5RJB9;H0YB86;H0YAP2;E5RH24;H0YEQ8;E5RGH3;Q4VXU2;B1ANR1;H0YCC8;E5RFD8;H0YEU6;E5RHG7;Q5JQF8;Q96DU9;E5RGC4	P11940;A0A087WTT1;E7EQV3;E7ERJ7;H0YAR2	Polyadenylate-binding protein 1;Polyadenylate-binding protein	PABPC1
26.1774	26.9824	26.737	26.9099	27.0544	26.991			18	18	18	29.5	29.5	29.5	94.622	0	323.31	719180000	114	0.961857	0.300534	-0.352833	-1.45887	P43243;A8MXP9;A0A0R4J2E8;D6REM6;D6R991;B3KM87;H0Y8T4;Q68E03;D6RBK5;D6R8Z5;D6RBI2;D6R9F3;D6RE02;D6RIA2;D6REK4;D6RCM3;D6RBS2;D6RB45;D6RAY2;D6RAM9	P43243;A8MXP9;A0A0R4J2E8;D6REM6;D6R991	Matrin-3	MATR3
21.1637	22.5098	23.2886	23.3465	23.8413	NaN			5	1	1	35.4	8.5	8.5	14.105	0.0026596	6.5482	44262000	7	0.960127	0.301299	-1.27324	-1.54862	Q93077;Q7L7L0;P04908	Q93077;Q7L7L0;P04908	Histone H2A type 1-C;Histone H2A type 3;Histone H2A type 1-B/E	HIST1H2AC;HIST3H2A;HIST1H2AB
20.9372	22.3281	21.7073	22.0245	22.2747	22.5508			2	2	2	5.4	5.4	5.4	79.685	0	11.801	26182000	4	0.960005	0.300324	-0.625825	-1.45527	P51659;E7EPL9;E7ER27;G5E9S2;E7ET17;E7EWE5	P51659;E7EPL9;E7ER27;G5E9S2;E7ET17;E7EWE5	Peroxisomal multifunctional enzyme type 2;(3R)-hydroxyacyl-CoA dehydrogenase;Enoyl-CoA hydratase 2	HSD17B4
23.9308	24.8527	25.1306	25.0628	25.1624	25.2973			3	3	3	21.9	21.9	21.9	18.565	0	26.32	196860000	19	0.958961	0.301071	-0.536098	-1.45323	P46778;G3V1B3;M0R181	P46778;G3V1B3;M0R181	60S ribosomal protein L21	RPL21
23.1447	23.6967	23.7461	24.2449	24.4052	23.4573			3	3	3	27.4	27.4	27.4	14.558	0	22.562	90554000	10	0.95458	0.303949	-0.50661	-1.4447	E7EPB3;P50914	E7EPB3;P50914	60S ribosomal protein L14	RPL14
23.372	23.6581	23.6925	23.8197	23.5882	23.9485			1	1	1	19.6	19.6	19.6	6.3225	0.0028329	7.4675	81256000	4	0.953695	0.303359	-0.211257	-1.44298	Q59GN2;P62891	Q59GN2;P62891	Putative 60S ribosomal protein L39-like 5;60S ribosomal protein L39	RPL39P5;RPL39
26.3182	27.2215	27.335	27.3773	27.3509	27.5685			49	49	49	41.2	41.2	41.2	157.9	0	323.31	954030000	187	0.952772	0.30276	-0.474009	-1.44118	P42704;B8ZZ38;A0A0C4DG06;C9JCA9	P42704	Leucine-rich PPR motif-containing protein, mitochondrial	LRPPRC
26.6382	27.3992	27.7155	27.7751	27.8057	27.5818			14	1	1	31.8	4.2	4.2	42.051	0	40.961	1167000000	31	0.949912	0.304191	-0.469866	-1.43561	P68133;P68032;P63267;P62736;A6NL76;F8WB63;B8ZZJ2;C9JFL5;F6UVQ4;F6QUT6	P68133;P68032;P63267;P62736;A6NL76;F8WB63;B8ZZJ2;C9JFL5;F6UVQ4;F6QUT6	Actin, alpha skeletal muscle;Actin, alpha cardiac muscle 1;Actin, gamma-enteric smooth muscle;Actin, aortic smooth muscle	ACTA1;ACTC1;ACTG2;ACTA2
NaN	21.7554	19.8511	21.5753	21.9303	22.6311			5	5	5	7.6	7.6	7.6	101.89	0	30.716	18103000	12	0.949322	0.303644	-1.24235	-1.52463	P49736;H0Y8E6;F8WDM3	P49736;H0Y8E6	DNA replication licensing factor MCM2	MCM2
21.8027	22.2517	22.3579	22.0976	22.6736	22.903			3	3	3	4.3	4.3	4.3	109	0	18.041	33048000	8	0.947759	0.304418	-0.420633	-1.43142	Q9Y2L1;G3V1J5;F2Z2C0	Q9Y2L1;G3V1J5;F2Z2C0	Exosome complex exonuclease RRP44	DIS3
24.2587	24.8977	25.4795	25.3357	25.6829	25.237			8	8	8	52.1	52.1	52.1	23.277	0	69.417	233870000	50	0.946995	0.30424	-0.539913	-1.42993	P48047;H7C0C1;H7C068;H7C086	P48047;H7C0C1	ATP synthase subunit O, mitochondrial	ATP5O
22.8542	23.8083	24.8996	24.1589	24.9622	25.4387			5	5	5	26.2	26.2	26.2	31.362	0	60.191	150470000	35	0.94679	0.30356	-0.999221	-1.42953	Q07021;I3L3Q7;I3L3B0	Q07021;I3L3Q7;I3L3B0	Complement component 1 Q subcomponent-binding protein, mitochondrial	C1QBP
23.1815	23.5631	25.006	24.7401	24.8425	24.5705			4	4	4	20.1	20.1	20.1	29.505	0	57.993	138620000	20	0.945424	0.3039	-0.800807	-1.42687	C9J9K3;A0A0C4DG17;P08865;F8WD59	C9J9K3;A0A0C4DG17;P08865;F8WD59	40S ribosomal protein SA	RPSA
21.3086	19.6563	21.4738	21.47	21.9547	21.5704			2	2	2	12.2	12.2	12.2	18.717	0	11.895	16420000	3	0.943518	0.303288	-0.852126	-1.42316	Q5QPM0;Q5QPL9;Q9UKM9;Q5QPM2;Q5QPM1	Q5QPM0;Q5QPL9;Q9UKM9;Q5QPM2;Q5QPM1	RNA-binding protein Raly	RALY
25.3092	27.0214	26.9154	27.2301	27.1707	27.2092			12	12	12	32.3	32.3	32.3	46.108	0	105.05	768040000	80	0.942934	0.303028	-0.788039	-1.42202	P39023;G5E9G0;H7C422;B5MCW2;H7C3M2;F8WCR1;Q92901	P39023;G5E9G0;H7C422;B5MCW2	60S ribosomal protein L3	RPL3
28.7007	29.6996	29.3621	29.4033	29.7704	30.1205			29	29	29	53.2	53.2	53.2	47.697	0	323.31	4791300000	374	0.942881	0.302087	-0.510602	-1.42192	P36578;H3BM89;H3BTP7;H3BU31	P36578;H3BM89	60S ribosomal protein L4	RPL4
20.8238	23.1936	23.5283	23.7826	23.3339	24.2136			5	5	5	26	26	26	22.391	0	136.7	68004000	13	0.941956	0.301783	-1.26145	-1.42012	M0R0F0;M0R0R2;P46782;M0QZN2	M0R0F0;M0R0R2;P46782;M0QZN2	40S ribosomal protein S5;40S ribosomal protein S5, N-terminally processed	RPS5
23.3147	23.8552	24.762	24.4898	24.4435	24.8908			8	8	8	18.5	18.5	18.5	55.992	0	54.847	131540000	23	0.939721	0.303272	-0.630721	-1.41576	P34897;H0YIZ0;G3V540;G3V5L0;G3V2Y4;G3V4W5;G3V241;G3V3Y8;G3V4T0;G3V4X0;G3V2W0;G3V2E4;G3V2D2;P34896	P34897;H0YIZ0	Serine hydroxymethyltransferase, mitochondrial;Serine hydroxymethyltransferase	SHMT2
21.8768	22.5973	23.1615	23.1719	23.3119	22.8366			4	4	4	11.3	11.3	11.3	53.354	0	23.821	46931000	7	0.937985	0.303668	-0.561593	-1.41238	Q6NUK1	Q6NUK1	Calcium-binding mitochondrial carrier protein SCaMC-1	SLC25A24
20.9315	21.0143	23.2389	22.913	22.5411	22.9707			3	2	2	14.8	9.9	9.9	27.228	0	13.173	36238000	7	0.935232	0.303853	-1.08005	-1.40702	O95292	O95292	Vesicle-associated membrane protein-associated protein B/C	VAPB
23.3853	22.8995	18.4969	23.1908	23.9754	24.3246			2	2	2	0.9	0.9	0.9	216.85	0.0010204	11.156	66229000	4	0.934711	0.303413	-2.23638	-1.40601	Q8TF72	Q8TF72	Protein Shroom3	SHROOM3
25.3771	25.9901	26.1213	26.2313	25.9754	26.3495			9	9	9	38.6	38.6	38.6	26.224	0	64.557	413480000	46	0.930745	0.30489	-0.3559	-1.39828	B5MDF5;J3KQE5;P62826;F5H018;H0YFC6;B4DV51	B5MDF5;J3KQE5;P62826;F5H018;H0YFC6	GTP-binding nuclear protein Ran	RAN
22.2371	23.2811	23.9533	22.9684	24.8305	25.3381			2	2	2	44.4	44.4	44.4	5.9149	0	20.775	111840000	19	0.928557	0.305301	-1.22183	-1.39402	C9JJT5;C9JU26;G3V325;P56134	C9JJT5;C9JU26;G3V325;P56134	ATP synthase subunit f, mitochondrial	ATP5J2-PTCD1;ATP5J2
20.3878	23.0259	23.1489	23.4846	23.217	23.6652			4	4	4	20	20	20	18.898	0	26.674	54004000	16	0.928311	0.304376	-1.26802	-1.39354	P46783;F6U211;S4R435;Q9NQ39	P46783;F6U211;S4R435;Q9NQ39	40S ribosomal protein S10;Putative 40S ribosomal protein S10-like	RPS10;RPS10-NUDT3;RPS10P5
19.5777	20.8758	21.079	21.1673	21.3366	21.0272			2	2	2	4	4	4	102.13	0.002988	10.449	12062000	2	0.927444	0.304798	-0.666228	-1.39185	A0A087WWP4;Q96T37	A0A087WWP4;Q96T37	Putative RNA-binding protein 15	RBM15
26.4198	27.2193	27.2836	27.0821	27.4498	27.9371			15	15	15	70.4	70.4	70.4	34.234	0	323.31	991780000	152	0.923956	0.30647	-0.51546	-1.38506	P00387;B1AHF3	P00387;B1AHF3	NADH-cytochrome b5 reductase 3;NADH-cytochrome b5 reductase 3 membrane-bound form;NADH-cytochrome b5 reductase 3 soluble form	CYB5R3
22.6195	23.5058	23.6609	23.5578	23.7106	23.9439			8	8	8	21.7	21.7	21.7	65.401	0	51.824	73831000	15	0.923825	0.30555	-0.47537	-1.3848	Q9UHD8;K7EL40;K7EK18;K7EJ51;K7ER14;K7EIE4;K7EJL9;K7EQD7;K7ER52;K7EIR4;K7EPY1;K7ENL0;K7ELJ9;K7EJZ2;K7ENQ5;K7EJV0;K7EN52;K7EKN4;K7ERG1	Q9UHD8	Septin-9	2020-09-09
19.2679	20.0011	20.6601	19.8012	21.434	21.5789			2	2	2	3.6	3.6	3.6	59.62	0	11.302	10217000	3	0.920683	0.307713	-0.961649	-1.37868	P50990;H7C4C8	P50990;H7C4C8	T-complex protein 1 subunit theta	CCT8
24.4725	25.3936	25.8469	25.7916	25.6965	25.9165			14	14	4	37.2	37.2	11.5	49.129	0	101.41	303510000	63	0.92012	0.306973	-0.563898	-1.37759	O00148;K7EQN7;H0Y400;K7EPJ3;A0A0D9SEM9;K7EN69;K7ENP6;A0A0G2JHN7;K7EL56;K7EIL8;F6U6E2;F6S2B7;F6SXL5;H0YCC6	O00148;K7EQN7	ATP-dependent RNA helicase DDX39A	DDX39A
24.6594	25.4402	25.7306	26.4699	25.5683	25.5906			8	8	8	35.3	35.3	35.3	30.658	0	115.44	320930000	39	0.91822	0.307619	-0.599559	-1.37388	Q9Y277;E5RJN6;E5RHZ6;E5RK27;E5RFP6;E5RHE1	Q9Y277;E5RJN6;E5RHZ6;E5RK27;E5RFP6	Voltage-dependent anion-selective channel protein 3	VDAC3
24.1713	24.8362	24.5402	24.4732	25.0307	25.5729			7	1	1	12	1.7	1.7	71.027	0.0028571	7.7288	180720000	6	0.917842	0.307632	-0.509689	-1.37315	P17066;P48741	P17066;P48741	Heat shock 70 kDa protein 6;Putative heat shock 70 kDa protein 7	HSPA6;HSPA7
18.1615	19.024	20.1135	19.4658	20.0662	20.3041			3	3	3	1.9	1.9	1.9	184.02	0	17.16	5077100	3	0.91614	0.307669	-0.845713	-1.36983	A0A0A0MTS5;A0A0A6YYF2;A0A0A0MSA0;Q16787;K7EIP4	A0A0A0MTS5;A0A0A6YYF2;A0A0A0MSA0;Q16787	Laminin subunit alpha-3	LAMA3
22.0511	23.3703	23.8782	23.4021	23.8918	24.8048			5	5	1	30.5	30.5	10.9	32.693	0	33.805	86566000	22	0.915039	0.307729	-0.933052	-1.36768	A0A087X1W2;E9PNR9;E9PQ98;H0YDE4;E9PMW9;Q9NR22	A0A087X1W2		PRMT1
NaN	19.3692	20.2107	19.867	21.1456	21.006			2	2	2	5.5	5.5	5.5	49.844	0	12.423	7272800	4	0.914771	0.307059	-0.882943	-1.44831	Q9NR12;D6RAN1;D6RF83;H7BYK4;D6RH06	Q9NR12;D6RAN1;D6RF83;H7BYK4;D6RH06	PDZ and LIM domain protein 7	PDLIM7
22.7585	24.3113	24.3901	24.3691	24.8987	24.4668			6	6	6	68	68	68	11.801	0	98.332	126040000	28	0.913555	0.307073	-0.758251	-1.36479	Q96FQ6	Q96FQ6	Protein S100-A16	S100A16
24.4114	24.9198	24.7962	24.9193	25.2602	24.7919			9	8	8	29.2	25.3	25.3	46.871	0	64.822	184150000	36	0.909539	0.309462	-0.281317	-1.35697	P38919;I3L3H2;J3QQP0;E9PBH4;F8WE11	P38919	Eukaryotic initiation factor 4A-III;Eukaryotic initiation factor 4A-III, N-terminally processed	EIF4A3
20.6997	22.469	23.6087	23.136	23.3469	23.7982			5	5	5	39.1	39.1	39.1	24.763	0	64.581	54775000	22	0.903205	0.312758	-1.16785	-1.34462	P24534;F2Z2G2;C9JZW3;F8WF65	P24534	Elongation factor 1-beta	EEF1B2
25.3564	26.4105	25.986	26.3888	26.424	26.2009			12	12	12	37.1	37.1	37.1	57.548	0	112.95	453650000	61	0.900128	0.31507	-0.420252	-1.33862	P49257	P49257	Protein ERGIC-53	LMAN1
23.3408	23.9424	24.0127	24.07	23.9475	24.1713			2	1	1	6.6	3.3	3.3	34.803	0.0028681	7.7733	96354000	10	0.898608	0.315003	-0.297618	-1.33566	A6NHQ2	A6NHQ2	rRNA/tRNA 2-O-methyltransferase fibrillarin-like protein 1	FBLL1
23.0412	24.023	23.3167	24.425	23.5621	23.929			8	8	8	16	16	16	88.885	0	62.721	87007000	25	0.895807	0.315884	-0.51174	-1.3302	Q15459;H7C1L2;F8WC79;F8WB66	Q15459	Splicing factor 3A subunit 1	SF3A1
21.551	22.2019	22.4664	22.9079	22.3819	22.2643			6	6	6	16.8	16.8	16.8	51.156	0	40.916	32064000	15	0.892086	0.317787	-0.444958	-1.32294	Q9Y230;M0R0Y3;X6R2L4;M0R0Z0;M0QXI6	Q9Y230;M0R0Y3;X6R2L4	RuvB-like 2	RUVBL2
20.928	21.5209	21.1426	21.148	21.6652	21.8789			1	1	1	3.2	3.2	3.2	40.214	0.0028463	7.5559	16825000	6	0.891048	0.318517	-0.366818	-1.32092	Q8N357	Q8N357	Solute carrier family 35 member F6	SLC35F6
NaN	18.7286	19.3644	20.8697	18.976	20.7416			2	2	2	7.5	7.5	7.5	37.551	0	11.558	5294300	4	0.890676	0.31812	-1.14927	-1.39539	Q9NZL9;E5RJR3;H7C0X7	Q9NZL9;E5RJR3;H7C0X7	Methionine adenosyltransferase 2 subunit beta	MAT2B
23.685	25.3293	24.1178	24.8364	25.0342	25.271			11	11	11	37.5	37.5	37.5	46.276	0	108.33	178650000	38	0.889996	0.318446	-0.66984	-1.31886	Q96P63	Q96P63	Serpin B12	SERPINB12
20.9813	19.3166	21.8972	21.717	21.558	21.9307			1	1	1	4.1	4.1	4.1	31.689	0.0026906	6.6961	17161000	4	0.88816	0.319066	-1.00355	-1.31528	Q5T8R3;Q5T8R5;P53985	Q5T8R3;Q5T8R5;P53985	Monocarboxylate transporter 1	SLC16A1
23.1137	24.0554	24.1402	24.1936	24.1348	24.2907			9	9	9	10.7	10.7	10.7	121.9	0	63.891	103130000	27	0.887837	0.318534	-0.43657	-1.31465	O60264	O60264	SWI/SNF-related matrix-associated actin-dependent regulator of chromatin subfamily A member 5	SMARCA5
28.7629	28.661	29.1158	28.8496	29.111	29.5764			27	27	27	73.5	73.5	73.5	56.559	0	323.31	3325800000	333	0.886592	0.319671	-0.332394	-1.31222	P06576;H0YH81;F8W079;F8W0P7;H0YI37	P06576;H0YH81;F8W079	ATP synthase subunit beta, mitochondrial;ATP synthase subunit beta	ATP5B
27.4819	28.2507	28.5605	28.2168	28.8506	28.6937			9	9	9	89.7	89.7	89.7	11.748	0	293.26	2132900000	99	0.886426	0.318768	-0.489356	-1.3119	Q8WUH6	Q8WUH6	Transmembrane protein 263	TMEM263
24.1602	24.5909	24.7832	24.7187	24.9072	24.6816			9	9	9	27.3	27.3	27.3	48.534	0	61.796	158870000	34	0.884703	0.319921	-0.25776	-1.30854	P04181	P04181	Ornithine aminotransferase, mitochondrial;Ornithine aminotransferase, hepatic form;Ornithine aminotransferase, renal form	OAT
22.3657	22.9886	23.3852	23.1829	23.3855	23.3623			3	3	3	18.7	18.7	18.7	24.347	0	20.929	55946000	7	0.884445	0.319169	-0.39704	-1.30803	Q9UL25	Q9UL25	Ras-related protein Rab-21	RAB21
26.6886	27.4072	27.1399	27.1511	27.4026	27.7417			13	13	13	52	52	52	33.239	0	204.34	984930000	90	0.882911	0.319227	-0.353216	-1.30504	J3KPX7;Q99623;F5GY37;F5GWA7;F5H3X6;F5H0C5;F5H2D2	J3KPX7;Q99623;F5GY37;F5GWA7;F5H3X6	Prohibitin-2	PHB2
25.9457	26.1716	26.2345	26.6218	26.0282	26.483			3	3	3	26	26	26	14.551	0	26.174	484660000	20	0.88288	0.318335	-0.260445	-1.30498	P42766;F2Z388	P42766;F2Z388	60S ribosomal protein L35	RPL35
21.2079	22.98	23.4773	23.5133	23.3628	23.4911			3	3	3	5.1	5.1	5.1	74.543	0	17.192	56924000	5	0.882729	0.317448	-0.900616	-1.30468	A0A0A0MRM9;Q14978;S4R402;S4R341;S4R349	A0A0A0MRM9;Q14978;S4R402;S4R341;S4R349	Nucleolar and coiled-body phosphoprotein 1	NOLC1
20.7464	NaN	18.9507	NaN	21.1898	21.2822			2	2	2	12.2	12.2	12.2	19.206	0.0020325	11.079	7208200	2	0.881521	0.318322	-1.38747	-1.54331	O95881	O95881	Thioredoxin domain-containing protein 12	TXNDC12
19.447	20.5135	21.0687	21.0789	20.6387	21.3323			2	2	2	9.8	9.8	9.8	25.177	0	12.483	10899000	3	0.881511	0.317496	-0.67355	-1.30231	Q00688	Q00688	Peptidyl-prolyl cis-trans isomerase FKBP3	FKBP3
23.3048	24.6122	25.185	24.8919	25.342	25.0993			11	11	11	21.1	21.1	21.1	78.973	0	82.344	183760000	35	0.881127	0.316619	-0.743713	-1.30156	B9A067;Q16891;H7C463;C9J406;A0A087WYS0;D6RAW4	B9A067;Q16891;H7C463;C9J406	MICOS complex subunit MIC60	IMMT
25.1135	25.7442	26.4273	26.0586	26.3702	26.3948			11	11	10	34.9	34.9	32.7	38.434	0	85.658	427610000	49	0.880385	0.315747	-0.512887	-1.30011	Q14103;H0Y8G5;H0YA96;D6RAF8;D6RF44;D6RD83;D6RBQ9	Q14103;H0Y8G5;H0YA96;D6RAF8	Heterogeneous nuclear ribonucleoprotein D0	HNRNPD
19.0431	21.363	20.9877	21.3301	21.3605	21.5045			3	3	3	9.1	9.1	9.1	52.145	0	18.635	13620000	5	0.877838	0.317	-0.933741	-1.29514	E7EW69;E7EX04;B5ME97;Q9P0V9;C9JEW2;C9JNR7	E7EW69;E7EX04;B5ME97;Q9P0V9	Septin-10	2020-09-10
26.6729	26.6521	26.1315	26.5785	26.7681	26.8744			10	10	10	33	33	33	29.975	0	85.471	623490000	76	0.876592	0.31726	-0.254831	-1.2927	A8MT02;P14678;J3QLE5;P63162;J3KRY3;S4R3P3	A8MT02;P14678;J3QLE5;P63162	Small nuclear ribonucleoprotein-associated proteins B and B;Small nuclear ribonucleoprotein-associated protein N	SNRPB;SNRPN
25.5797	26.4085	26.3334	26.1553	26.6157	26.8401			15	15	15	51.9	51.9	51.9	52.623	0	276.6	521480000	119	0.87627	0.316546	-0.429834	-1.29207	Q96CS3;D6RBG6	Q96CS3	FAS-associated factor 2	FAF2
24.0673	26.7877	26.6378	26.2541	27.7647	27.3012			65	65	61	17.8	17.8	16.4	531.78	0	323.31	711300000	158	0.874838	0.317504	-1.27575	-1.28928	Q15149;E9PMV1;H0YDN1	Q15149	Plectin	PLEC
NaN	22.5232	20.0447	22.2573	22.9613	22.5466			2	2	2	36.8	36.8	36.8	8.6918	0	12.202	26416000	5	0.873575	0.316978	-1.30445	-1.35797	H0YJW7;A0A087WUN7;H0YJ40;G3V4X6;G3V2S9;Q9GZT3	H0YJW7;A0A087WUN7;H0YJ40;G3V4X6;G3V2S9;Q9GZT3	SRA stem-loop-interacting RNA-binding protein, mitochondrial	SLIRP
20.779	21.6874	23.5414	22.6867	24.3184	22.7515			4	2	2	31.2	18.8	18.8	13.509	0	19.185	52119000	15	0.87277	0.3169	-1.24959	-1.28524	Q71UI9;P0C0S5;C9J0D1;C9J386	Q71UI9;P0C0S5;C9J0D1;C9J386	Histone H2A.V;Histone H2A.Z;Histone H2A	H2AFV;H2AFZ
25.5822	25.6971	26.0648	26.2706	25.7607	26.1226			8	8	8	51.9	51.9	51.9	12.701	0	69.495	385700000	52	0.872704	0.316043	-0.26992	-1.28511	H7C2W9;C9JU56;B7Z4E3;B7Z4C8;P62899;B8ZZK4	H7C2W9;C9JU56;B7Z4E3;B7Z4C8;P62899;B8ZZK4	60S ribosomal protein L31	RPL31
21.7252	22.1686	23.0796	22.6683	23.4188	22.6917			5	5	5	11.7	11.7	11.7	58.024	0	63.657	41699000	11	0.872192	0.315332	-0.601782	-1.28411	P40227;Q92526	P40227	T-complex protein 1 subunit zeta	CCT6A
24.5994	24.7528	25.2588	24.6405	25.8101	25.8882			25	1	1	72	4.5	4.5	41.736	0	138.45	240930000	28	0.869998	0.317097	-0.575928	-1.27982	P60709;G5E9R0;E7EVS6;C9JZR7;C9JTX5;C9JUM1;A5A3E0;Q562R1	P60709	Actin, cytoplasmic 1;Actin, cytoplasmic 1, N-terminally processed	ACTB
21.495	22.1276	22.3708	21.7787	22.957	23.241			3	3	3	6.7	6.7	6.7	54.529	0	21.255	34615000	6	0.867941	0.319153	-0.661123	-1.27581	Q16658;C9JPH9;C9JFC0;A0A0A0MSB2	Q16658	Fascin	FSCN1
21.4045	23.0957	23.1036	23.2085	23.4841	23.1122			6	6	6	35.4	35.4	35.4	28.761	0	37.377	51246000	9	0.86692	0.31893	-0.733655	-1.27381	A0A087WUX8;A0A087WYF7;Q6UXV4	A0A087WUX8;A0A087WYF7;Q6UXV4	MICOS complex subunit MIC27	APOOL
24.1648	24.9785	25.3063	25.2266	25.2189	25.3025			5	5	1	36.4	36.4	8.4	12.63	0	31.035	213050000	21	0.865733	0.318763	-0.432769	-1.27149	J3QRI7;J3QQQ9;J3QQV1;J3QRC4;P61254;J3KTJ8;E5RIT6;J3KS10;J3KSS0	J3QRI7;J3QQQ9;J3QQV1;J3QRC4;P61254;J3KTJ8;E5RIT6	60S ribosomal protein L26	RPL26;RPL26L1
27.7286	29.0396	28.9864	29.1016	28.897	29.5428			11	11	11	42.6	42.6	42.6	24.146	0	218.72	3164100000	104	0.865133	0.318404	-0.595591	-1.27032	P61313;E7EQV9;E7ENU7;E7EX53;E7ERA2	P61313;E7EQV9;E7ENU7	60S ribosomal protein L15;Ribosomal protein L15	RPL15
18.3575	20.9158	21.3561	19.8721	22.7662	23.4499			5	5	5	7.4	7.4	7.4	136	0	39.38	24549000	15	0.861278	0.319958	-1.81959	-1.26278	A0A0J9YXZ5;P46940;H0YLE8;A0A087WWP1	A0A0J9YXZ5;P46940;H0YLE8	Ras GTPase-activating-like protein IQGAP1	IQGAP1
21.8116	22.8513	23.4219	23.1926	23.1555	23.5876			2	2	2	9.3	9.3	9.3	13.696	0	15.669	54023000	14	0.857794	0.32181	-0.616969	-1.25597	P10606	P10606	Cytochrome c oxidase subunit 5B, mitochondrial	COX5B
NaN	18.8959	19.1684	NaN	19.2678	20.1459			1	1	1	6.7	6.7	6.7	19.687	0.0027199	6.7879	2868400	4	0.853972	0.324222	-0.67469	-1.46752	A0A0A0MRR7;P09234	A0A0A0MRR7;P09234	U1 small nuclear ribonucleoprotein C	SNRPC
18.6273	22.7218	22.9885	23.0965	23.2549	23.2727			3	3	3	2.9	2.9	2.9	116.61	0	16.628	44756000	4	0.853515	0.324253	-1.76221	-1.2476	P26006;K7EMU3;D6R9X8	P26006	Integrin alpha-3;Integrin alpha-3 heavy chain;Integrin alpha-3 light chain	ITGA3
22.86	26.1477	25.0628	25.2401	26.2153	26.5025			23	23	23	14.8	14.8	14.8	629.09	0	154.32	329610000	64	0.852741	0.324178	-1.29579	-1.24609	Q09666	Q09666	Neuroblast differentiation-associated protein AHNAK	AHNAK
22.9822	23.4502	23.639	23.4633	23.8661	23.5951			3	3	3	15.9	15.9	15.9	27.991	0	18.876	72337000	7	0.85215	0.324157	-0.284344	-1.24493	P51572;C9JSP1;C9JQ75;C9J0M4;C9JMD7	P51572;C9JSP1;C9JQ75;C9J0M4	B-cell receptor-associated protein 31	BCAP31
24.6093	26.4304	26.0524	26.3679	26.5589	26.2599			10	10	10	46.6	46.6	46.6	20.762	0	96.38	451440000	48	0.851151	0.324178	-0.698196	-1.24297	Q02543;M0R3D6;M0R1A7;M0R117;M0R0P7	Q02543;M0R3D6;M0R1A7;M0R117;M0R0P7	60S ribosomal protein L18a	RPL18A
23.6675	23.9693	24.4919	24.0355	24.5037	24.8311			4	4	4	30.1	30.1	30.1	20.811	0	73.167	124170000	29	0.849919	0.324312	-0.413852	-1.24056	Q13185;C9JMM0;B8ZZ43;S4R2Y4;K7ELA4;B5MD17;J3KS05;P83916	Q13185	Chromobox protein homolog 3	CBX3
20.5018	20.6277	20.9843	21.5325	20.78	20.8427			1	1	1	7.2	7.2	7.2	28.449	0.0028275	7.4445	11894000	5	0.847028	0.327345	-0.347082	-1.2349	Q9NX20	Q9NX20	39S ribosomal protein L16, mitochondrial	MRPL16
23.1706	24.5104	24.7033	24.5935	24.6071	25.0464			11	11	11	17.9	17.9	17.9	87.301	0	82.795	146180000	40	0.84497	0.328	-0.620874	-1.23087	P54886	P54886	Delta-1-pyrroline-5-carboxylate synthase;Glutamate 5-kinase;Gamma-glutamyl phosphate reductase	ALDH18A1
22.1712	21.2986	22.4775	22.4754	22.2738	22.533			6	6	6	10	10	10	88.367	0	35.844	30113000	14	0.844444	0.327618	-0.444956	-1.22984	P50416;H3BMD2;H3BP22;H3BUV7	P50416	Carnitine O-palmitoyltransferase 1, liver isoform	CPT1A
21.8051	22.8504	23.1523	22.866	23.2079	23.3074			7	7	7	21.1	21.1	21.1	50.227	0	44.93	48264000	19	0.840018	0.330969	-0.524511	-1.22117	Q9Y265;E7ETR0;H7C4G5;J3QLR1;H7C4I3	Q9Y265;E7ETR0	RuvB-like 1	RUVBL1
22.763	23.5203	23.5036	23.3115	23.5939	24.2278			5	5	5	8.5	8.5	8.5	80.529	0	42.819	73759000	19	0.838407	0.332185	-0.448779	-1.21801	P46977;A0A0C4DH80;E9PN73;E9PI32	P46977	Dolichyl-diphosphooligosaccharide--protein glycosyltransferase subunit STT3A	STT3A
22.1283	24.158	24.5761	24.0813	25.0721	24.6526			13	13	13	10.3	10.3	10.3	192.06	0	83.892	127710000	26	0.836066	0.332903	-0.98123	-1.21342	A0A087WVQ6;Q00610;J3KS13;A0A087WX41;P53675;K7EJJ5	A0A087WVQ6;Q00610	Clathrin heavy chain;Clathrin heavy chain 1	CLTC
24.4225	25.1653	24.8579	25.389	24.8945	25.1009			12	11	10	24.6	23.2	21.8	66.408	0	79.615	201630000	24	0.83376	0.334302	-0.31289	-1.2089	P20700;E9PBF6;A0A0D9SFE5;A0A0D9SFY5	P20700;E9PBF6;A0A0D9SFE5	Lamin-B1	LMNB1
24.7616	24.8026	24.9187	24.8002	24.9659	24.995			3	3	3	6.3	6.3	6.3	55.01	0	47.266	184850000	14	0.833193	0.334184	-0.0927181	-1.20779	Q01650	Q01650	Large neutral amino acids transporter small subunit 1	SLC7A5
27.8317	28.5303	29.2817	28.8637	29.2056	29.1335			31	31	31	59.3	59.3	59.3	61.054	0	323.31	2975700000	285	0.831606	0.334239	-0.519714	-1.20467	P10809;E7ESH4;E7EXB4;C9JL25;C9J0S9;C9JL19;C9JCQ4	P10809	60 kDa heat shock protein, mitochondrial	HSPD1
22.6918	23.4256	23.8857	23.5974	23.6402	24.2028			5	5	5	15.7	15.7	15.7	42.674	0	33.619	78617000	18	0.830201	0.335269	-0.479132	-1.20192	P35659;B4DFG0;D6RDA2;D6R9L5;H0Y993;H0Y8X0	P35659;B4DFG0;D6RDA2;D6R9L5	Protein DEK	DEK
21.2305	23.2481	24.2966	23.5427	24.2611	24.3219			3	3	3	9.5	9.5	9.5	44.703	0	23.213	86326000	9	0.827167	0.337053	-1.11685	-1.19597	A0A0C4DGI3;B4DJV2;O75390;H0YIC4;F8W642;F8VZK9;F8VX07;F8VRP1;F8VX68;F8VPF9;F8VPA1;F8VTT8;F8W1S4;F8W4S1;H0YH82	A0A0C4DGI3;B4DJV2;O75390;H0YIC4	Citrate synthase;Citrate synthase, mitochondrial	CS
26.8001	27.244	27.3103	27.2491	27.2563	27.4892			30	30	30	32	32	32	117.46	0	219.93	950450000	118	0.82675	0.336717	-0.213387	-1.19515	A0A0C4DG89;Q7L014;D6RJA6;H0Y9U3	A0A0C4DG89;Q7L014	Probable ATP-dependent RNA helicase DDX46	DDX46
21.5535	22.8902	23.1847	22.7386	22.9788	25.5919			4	4	4	20.5	20.5	20.5	33.331	0	51.438	86226000	17	0.817497	0.345058	-1.22698	-1.17697	Q9Y6C9;E9PIE4	Q9Y6C9;E9PIE4	Mitochondrial carrier homolog 2	MTCH2
21.5165	22.5305	23.6558	22.4121	24.0952	24.1681			7	7	7	8.6	8.6	8.6	117.85	0	50.494	64628000	17	0.816685	0.344523	-0.99088	-1.17537	P22314;Q5JRR6;Q5JRR9;Q5JRS0	P22314	Ubiquitin-like modifier-activating enzyme 1	UBA1
26.0499	27.9103	26.4226	27.5158	27.1813	27.7789			13	13	10	64.3	64.3	51.3	22.11	0	137.46	986050000	70	0.816302	0.34393	-0.697735	-1.17462	Q06830;A0A0A0MSI0;A0A0A0MRQ5	Q06830;A0A0A0MSI0	Peroxiredoxin-1	PRDX1
21.2322	22.0108	21.7842	21.641	22.2152	22.2334			4	4	4	9.5	9.5	9.5	57.924	0	29.354	23371000	12	0.815037	0.34448	-0.35416	-1.17213	P50991	P50991	T-complex protein 1 subunit delta	CCT4
20.9212	22.7609	23.1056	22.8104	23.1998	23.2038			2	2	2	13.2	13.2	13.2	24.938	0	11.978	44770000	6	0.814635	0.34405	-0.808757	-1.17134	Q5HY57;P50402	Q5HY57;P50402	Emerin	EMD
22.203	23.959	24.2927	24.0535	24.1908	24.5429			11	11	11	25	25	25	73.457	0	69.834	102690000	26	0.814113	0.343891	-0.777477	-1.17031	P46063;F5H2L2;F8WA66;F8WD97;F5H4P4;F5H3W0	P46063	ATP-dependent DNA helicase Q1	RECQL
27.5779	28.1569	28.1258	28.0475	28.1408	28.4615			37	37	37	61.2	61.2	61.2	89.321	0	323.31	1735500000	242	0.810886	0.346799	-0.263043	-1.16397	P55072;C9IZA5;C9JUP7	P55072	Transitional endoplasmic reticulum ATPase	VCP
19.0866	20.3249	20.8197	20.5851	20.5078	21.0201			2	2	2	10.3	10.3	10.3	29.717	0	13.006	8911400	9	0.810178	0.346337	-0.627217	-1.16257	Q14847;C9J9W2;F6S2S5	Q14847;C9J9W2;F6S2S5	LIM and SH3 domain protein 1	LASP1
21.166	21.5655	22.209	21.6033	22.7334	22.1563			3	3	3	18.9	18.9	18.9	19.247	0	17.225	25138000	4	0.809291	0.346015	-0.517513	-1.16083	H0YMU3;H0YL72;P50213;H0YKD0;H0YLI6;H0YM64	H0YMU3;H0YL72;P50213;H0YKD0;H0YLI6	Isocitrate dehydrogenase [NAD] subunit alpha, mitochondrial	IDH3A
20.4947	19.9246	21.9158	20.6453	21.7838	23.2182			4	4	4	9.8	9.8	9.8	76.715	0	24.693	21438000	9	0.809255	0.345163	-1.10401	-1.16075	P49915	P49915	GMP synthase [glutamine-hydrolyzing]	GMPS
23.9488	23.9603	23.848	23.711	24.4896	24.4354			6	5	5	13.5	12.1	12.1	54.366	0	33.422	107590000	13	0.806699	0.346545	-0.292973	-1.15572	O75439;G3V0E4;F8WAZ6;F8WEA6;F8WBE1	O75439;G3V0E4	Mitochondrial-processing peptidase subunit beta	PMPCB
19.6272	21.539	22.268	21.8916	21.806	22.6022			2	2	2	15.4	15.4	15.4	22.693	0	13.414	22832000	6	0.806458	0.345696	-0.955236	-1.15525	P80723	P80723	Brain acid soluble protein 1	BASP1
22.2936	23.3336	23.8952	23.6343	23.9449	23.6047			9	9	9	11.7	11.7	11.7	135.58	0	61.578	73239000	23	0.803759	0.348489	-0.553823	-1.14993	Q15393	Q15393	Splicing factor 3B subunit 3	SF3B3
21.3293	19.9125	22.4784	21.9453	22.3412	22.0258			8	8	8	10.6	10.6	10.6	90.932	0	50.504	23086000	13	0.803437	0.347746	-0.864056	-1.1493	O43143	O43143	Pre-mRNA-splicing factor ATP-dependent RNA helicase DHX15	DHX15
NaN	19.0967	20.1504	NaN	20.2312	20.44			1	1	1	3.4	3.4	3.4	42.426	0.003543	6.5428	4377800	1	0.80121	0.348487	-0.712005	-1.32569	B7Z9I1;Q5T4U5;P11310	B7Z9I1;Q5T4U5;P11310	Medium-chain specific acyl-CoA dehydrogenase, mitochondrial	ACADM
20.3762	22.1609	22.7816	22.9336	22.2892	22.6499			4	4	4	8.2	8.2	8.2	81.307	0	31.176	32978000	13	0.800322	0.348641	-0.851301	-1.14316	P33993;C9J8M6	P33993	DNA replication licensing factor MCM7	MCM7
25.153	26.1896	25.9125	26.0254	26.1985	26.1027			14	13	13	22.5	21.3	21.3	106.12	0	89.903	394370000	62	0.797747	0.349414	-0.357201	-1.13808	Q9NYF8;E9PK09;E9PQN2;E9PKI6;E9PK91;E9PJA7;H0YF00;H0YF14	Q9NYF8;E9PK09;E9PQN2;E9PKI6;E9PK91;E9PJA7	Bcl-2-associated transcription factor 1	BCLAF1
NaN	19.3397	19.4956	19.5518	20.7326	19.6818			2	2	2	20.8	20.8	20.8	14.585	0	13.526	4754700	6	0.789389	0.356087	-0.571107	-1.17485	Q9Y3B4	Q9Y3B4	Splicing factor 3B subunit 6	SF3B6
23.5905	24.1953	24.8501	24.2519	24.7372	25.1489			7	7	7	28.3	28.3	28.3	34.93	0	49.148	147230000	30	0.789125	0.355316	-0.500718	-1.12106	Q96AG4	Q96AG4	Leucine-rich repeat-containing protein 59	LRRC59
24.8953	25.7705	25.9305	25.7561	25.8312	26.1742			16	16	16	18.3	18.3	18.3	109.54	0	120.21	344490000	60	0.789031	0.354462	-0.388398	-1.12087	P15144	P15144	Aminopeptidase N	ANPEP
22.0769	22.4885	17.9996	22.8228	NaN	23.2308			1	1	1	9.9	9.9	9.9	14.478	0.002681	6.669	27833000	2	0.787304	0.356221	-2.17183	-1.17033	C9JYQ9;H0Y8C2;Q6P5R6	C9JYQ9;H0Y8C2;Q6P5R6	60S ribosomal protein L22-like 1	RPL22L1
26.3419	26.5508	26.6417	26.7446	26.4074	27.4582			6	6	6	42.5	42.5	42.5	14.395	0	80.575	673890000	63	0.784978	0.357455	-0.358592	-1.11286	P53999	P53999	Activated RNA polymerase II transcriptional coactivator p15	SUB1
24.3553	25.1535	25.1529	25.5311	25.3507	24.879			3	3	3	7.3	7.3	7.3	49.469	0	23.214	218220000	15	0.784624	0.356601	-0.366381	-1.11216	O15427;J3QQS9;J3QQV2;J3QSC3;J3QRP8;J3QLE3;J3KTM6;J3QRU2;J3KT83;J3QRA0;J3KTI8	O15427;J3QQS9;J3QQV2;J3QSC3	Monocarboxylate transporter 4	SLC16A3
20.0913	22.2767	22.7553	22.3087	22.8402	22.7623			3	3	3	47.2	47.2	47.2	8.0061	0	26.184	33096000	12	0.783983	0.356076	-0.929283	-1.1109	Q9UBI6	Q9UBI6	Guanine nucleotide-binding protein G(I)/G(S)/G(O) subunit gamma-12	GNG12
22.8233	23.9143	23.7165	NaN	24.2284	23.8076			1	1	1	9.4	9.4	9.4	13.999	0.0027985	7.1931	71353000	6	0.781369	0.358176	-0.533318	-1.15745	K7EM02;K7EIJ8;Q8IYT4	K7EM02;K7EIJ8;Q8IYT4	Katanin p60 ATPase-containing subunit A-like 2	KATNAL2
NaN	21.0975	22.6117	22.4867	22.5423	22.4943			3	3	3	6.9	6.9	6.9	60.977	0	17.261	26546000	8	0.780903	0.357896	-0.653118	-1.15644	O43242	O43242	26S proteasome non-ATPase regulatory subunit 3	PSMD3
24.402	25.3795	25.7634	25.4932	25.7157	25.699			12	12	12	42.2	42.2	42.2	54.636	0	112.71	279580000	51	0.780491	0.357636	-0.454326	-1.10399	P07954	P07954	Fumarate hydratase, mitochondrial	FH
22.4278	23.8478	24.5077	23.9292	24.4135	24.5548			9	9	9	25.5	25.5	25.5	52.164	0	77.578	107560000	36	0.777193	0.360415	-0.704795	-1.09746	Q13283;E5RIZ6;E5RH00;E5RI46;E5RIF8;E5RH42;E5RJU8	Q13283	Ras GTPase-activating protein-binding protein 1	G3BP1
21.8765	24.0792	24.2214	24.5796	23.7404	24.4993			2	2	2	9.5	9.5	9.5	41.488	0	17.086	103930000	13	0.775641	0.361468	-0.880711	-1.09438	Q8TCT9;A0A0C4DGU3;A0A075B6F6	Q8TCT9;A0A0C4DGU3;A0A075B6F6	Minor histocompatibility antigen H13	HM13
23.3013	24.0605	24.3467	24.0316	24.2575	24.5575			5	5	5	27.9	27.9	27.9	23.593	0	38.023	111060000	11	0.774972	0.360789	-0.379402	-1.09306	P20340;Q9NRW1;F5H3K7;C9JU14;J3KR73;C9JB90;C9J0I2;F5GX61;Q14964	P20340;Q9NRW1	Ras-related protein Rab-6A;Ras-related protein Rab-6B	RAB6A;RAB6B
25.0657	26.0964	25.9787	26.3723	26.0284	25.902			12	12	12	59.3	59.3	59.3	35.076	0	120.66	391000000	59	0.77424	0.360937	-0.38726	-1.09161	P63244;J3KPE3;D6RAC2;H0YAF8;D6REE5;H0Y8W2;H0YAM7;D6RHH4;D6R9L0;D6RF23;D6R9Z1;D6RFX4;H0Y8R5;D6RFZ9;D6RBD0;E9PD14;D6RAU2;D6RHJ5;H0Y9P0;D6RGK8;D6R909;D6RDI0	P63244;J3KPE3;D6RAC2;H0YAF8;D6REE5;H0Y8W2;H0YAM7;D6RHH4;D6R9L0;D6RF23;D6R9Z1	Guanine nucleotide-binding protein subunit beta-2-like 1;Guanine nucleotide-binding protein subunit beta-2-like 1, N-terminally processed	GNB2L1
22.4007	22.8277	22.4431	22.7495	22.5349	23.0417			2	2	2	13.9	13.9	13.9	34.905	0	14.702	40447000	8	0.773883	0.360402	-0.218233	-1.0909	Q9HC07;D6RBL0;D6RD79;V9GY93	Q9HC07;D6RBL0;D6RD79;V9GY93	Transmembrane protein 165	TMEM165
23.2432	24.6779	24.5626	24.6836	24.7412	24.5612			4	4	4	40.3	40.3	40.3	8.8863	0	52.244	141290000	35	0.768901	0.363459	-0.500795	-1.08102	F5H7F6;F5H6X2;P10620;F5GX73;F5H613	F5H7F6;F5H6X2;P10620	Microsomal glutathione S-transferase 1	MGST1
23.2221	23.0303	23.6829	23.7388	23.4586	23.4383			3	3	3	28.6	28.6	28.6	12.254	0	20.313	68713000	10	0.767454	0.363991	-0.233493	-1.07815	Q9Y3U8;J3QSB5;J3KTD3	Q9Y3U8;J3QSB5	60S ribosomal protein L36	RPL36
21.3972	21.9749	22.2431	22.4262	22.4757	21.7855			4	4	4	24.7	24.7	24.7	20.42	0	23.4	26931000	15	0.763043	0.368316	-0.357382	-1.06939	A0A087X163;Q9NP72;Q5W0J0;H0Y6T8	A0A087X163;Q9NP72;Q5W0J0;H0Y6T8	Ras-related protein Rab-18	RAB18
21.8732	23.2811	23.3758	23.2485	23.1784	23.7707			6	6	6	26.3	26.3	26.3	28.433	0	56.654	58690000	11	0.762237	0.368139	-0.555824	-1.06779	P25788;G3V4X5;G3V3W4;G3V5N4	P25788;G3V4X5	Proteasome subunit alpha type-3	PSMA3
26.7764	27.3059	26.827	26.7863	27.4031	27.8192			4	4	4	54.6	54.6	54.6	13.281	0	59.07	929960000	50	0.760591	0.36945	-0.366425	-1.06452	P62314;J3QLI9;J3QLR7	P62314;J3QLI9	Small nuclear ribonucleoprotein Sm D1	SNRPD1
24.7832	25.5452	25.6731	25.3159	25.8505	25.8998			13	13	13	26.3	26.3	26.3	88.549	0	172.24	296210000	55	0.75827	0.370866	-0.354912	-1.0599	Q13263;M0R0K9;M0R3C0	Q13263;M0R0K9	Transcription intermediary factor 1-beta	TRIM28
23.3418	24.5897	24.456	24.5155	24.4925	24.6442			3	3	3	16.7	16.7	16.7	48.227	0	28.848	132700000	23	0.757402	0.370667	-0.421565	-1.05817	Q07666	Q07666	KH domain-containing, RNA-binding, signal transduction-associated protein 1	KHDRBS1
17.7581	20.9987	22.0518	22.296	21.1453	21.5997			5	5	5	36.7	36.7	36.7	23.897	0	33.646	17311000	13	0.756866	0.370174	-1.41082	-1.05711	P61106;X6RFL8	P61106;X6RFL8	Ras-related protein Rab-14	RAB14
25.5022	26.2282	26.5647	26.8214	26.5589	26.1077			12	12	12	44.3	44.3	44.3	29.945	0	87.951	515150000	46	0.756415	0.369913	-0.397632	-1.05621	P61247;E9PFI5;D6RG13;D6RAT0;H0Y8L7;D6RB09;H0Y9Y4;D6RI02;D6RAS7;D6R9B6;D6RED7;D6RGE0	P61247;E9PFI5;D6RG13;D6RAT0;H0Y8L7;D6RB09;H0Y9Y4	40S ribosomal protein S3a	RPS3A
21.66	23.5988	25.0409	24.3131	24.7025	24.393			9	9	9	19.6	19.6	19.6	67.56	0	58.703	120710000	27	0.753472	0.371032	-1.03634	-1.05035	Q96AE4;E9PEB5;C9JSZ1	Q96AE4;E9PEB5	Far upstream element-binding protein 1	FUBP1
25.1396	25.6297	25.9657	25.3411	26.1903	26.5772			11	11	10	52.5	52.5	46.6	35.619	0	323.31	373620000	54	0.752403	0.371308	-0.457846	-1.04822	Q9H9B4;D6RFI0;S4R2X2;D6RDG7;D6RAE9	Q9H9B4;D6RFI0	Sideroflexin-1	SFXN1
18.9927	22.7806	21.301	22.6823	21.7235	22.2303			4	4	4	10.5	10.5	10.5	56.888	0	26.218	25424000	14	0.750675	0.371873	-1.18729	-1.04478	P49590;B4DQ67;B3KWE1;P12081;D6RJE6;E7ETE2;B4E1C5;B4DDD8	P49590;B4DQ67;B3KWE1;P12081	Probable histidine--tRNA ligase, mitochondrial;Histidine--tRNA ligase, cytoplasmic	HARS2;HARS
22.3528	23.2247	23.6238	23.0477	23.7977	23.7526			3	3	3	13.7	13.7	13.7	28.908	0	20.995	65470000	9	0.74904	0.37258	-0.465558	-1.04152	P24539;Q5QNZ2	P24539;Q5QNZ2	ATP synthase F(0) complex subunit B1, mitochondrial	ATP5F1
NaN	22.2288	22.5291	22.196	23.142	23.2517			6	1	1	19.8	7.2	7.2	49.775	0	11.555	35016000	5	0.74739	0.373249	-0.484285	-1.08375	Q3ZCM7;A0A075B736;Q5SQY0	Q3ZCM7;A0A075B736;Q5SQY0	Tubulin beta-8 chain	TUBB8
22.9374	23.3768	22.4198	22.7779	23.3688	23.9232			4	4	4	17.5	17.5	17.5	26.005	0	28.19	58467000	12	0.744754	0.374655	-0.44531	-1.03297	Q9Y3A6;B1AKT3;M0R072	Q9Y3A6;B1AKT3;M0R072	Transmembrane emp24 domain-containing protein 5	TMED5
24.56	25.6136	25.7428	25.2896	25.8784	26.1486			5	5	5	69.6	69.6	69.6	11.665	0	119.93	309310000	46	0.74416	0.374667	-0.466738	-1.03179	P05387;H0YDD8	P05387	60S acidic ribosomal protein P2	RPLP2
22.4848	21.5053	21.0973	21.401	22.6695	22.9787			4	4	4	9.3	9.3	9.3	59.755	0	25.423	28795000	7	0.743669	0.374328	-0.653934	-1.0308	P04040	P04040	Catalase	CAT
23.567	23.145	23.2151	23.5724	23.4329	23.3659			2	2	2	2.1	2.1	2.1	116.99	0	14.448	66048000	2	0.742137	0.375435	-0.148024	-1.02775	Q13523	Q13523	Serine/threonine-protein kinase PRP4 homolog	PRPF4B
25.8034	26.4766	26.2632	26.3723	26.2491	26.6204			32	32	32	26.1	26.1	26.1	202.16	0	286.1	502270000	130	0.742073	0.374595	-0.23292	-1.02762	P16144;J3QQL2;J3QRK0;J3KSH9	P16144	Integrin beta-4	ITGB4
23.0014	22.98	24.5527	23.1104	25.0689	24.8473			10	10	10	14.1	14.1	14.1	102	0	64.15	115720000	22	0.741743	0.374366	-0.83087	-1.02696	Q7KZF4;H7C597	Q7KZF4	Staphylococcal nuclease domain-containing protein 1	SND1
18.7544	20.12	19.9179	19.8731	20.1702	20.0839			1	1	1	13.7	13.7	13.7	10.482	0.0029674	9.7939	5824000	5	0.740284	0.374788	-0.445014	-1.02404	D6RCB3;D6RJE8;I3L492;B7Z7P8;P62495	D6RCB3;D6RJE8;I3L492;B7Z7P8;P62495	Eukaryotic peptide chain release factor subunit 1	ETF1
21.741	22.2071	22.1444	21.9524	22.2602	22.6272			4	2	2	33.1	16	16	20.697	0	14.622	28543000	7	0.739442	0.374507	-0.249098	-1.02236	P84077;P61204;F5H0C7;F5H423;H0YGG7	P84077;P61204;F5H0C7;F5H423	ADP-ribosylation factor 1;ADP-ribosylation factor 3	ARF1;ARF3
21.9994	23.8336	23.7699	23.6763	23.8383	23.944			5	1	1	37.4	11.4	11.4	13.519	0	14.33	77988000	10	0.738505	0.374953	-0.618495	-1.02049	H7BZJ3	H7BZJ3		PDIA3
25.2467	26.6283	25.7323	25.816	26.6058	26.6656			18	18	18	54.4	54.4	54.4	57.936	0	218.86	466950000	99	0.73324	0.379133	-0.493418	-1.00995	P14618;B4DNK4;H3BTN5;H3BR70;H3BQ34;H3BUW1;H3BTJ2;H3BT25;H3BU13;H3BN34;H3BQZ3;P30613	P14618;B4DNK4;H3BTN5;H3BR70;H3BQ34	Pyruvate kinase PKM;Pyruvate kinase	PKM
19.5867	22.6634	22.672	22.1893	22.8701	23.0531			3	3	3	27.1	27.1	27.1	15.054	0	26.61	35265000	12	0.729866	0.381589	-1.06347	-1.00319	P07737;K7EJ44;CON__P02584;I3L3D5	P07737;K7EJ44	Profilin-1	PFN1
23.8585	23.7904	23.4147	23.4051	24.1305	24.832			6	6	6	30.8	30.8	30.8	25.565	0	38.808	100240000	18	0.728507	0.382502	-0.434638	-1.00047	P00403	P00403	Cytochrome c oxidase subunit 2	MT-CO2
24.3215	26.3525	25.6528	25.8867	26.2136	26.0312			22	22	21	30.5	30.5	29.4	95.337	0	248	367840000	71	0.727006	0.383807	-0.60158	-0.997458	P13639;K7EJ74	P13639	Elongation factor 2	EEF2
22.2912	22.7477	24.5487	23.6414	23.7264	24.3846			5	5	5	32.1	32.1	32.1	23.896	0	39.633	85583000	15	0.723874	0.38507	-0.721629	-0.991172	A0A087X2B5;P35613;I3L192;A0A087WUV8;R4GMX5;R4GN83	A0A087X2B5;P35613;I3L192;A0A087WUV8;R4GMX5	Basigin	BSG
20.919	21.1692	21.6624	20.9538	21.9302	22.1151			1	1	1	14.5	14.5	14.5	9.369	0.0029586	9.6008	18230000	11	0.722244	0.386171	-0.416183	-0.987899	A0A087WUD3;Q9NRP0	A0A087WUD3;Q9NRP0	Oligosaccharyltransferase complex subunit OSTC	OSTC
19.5955	NaN	17.687	19.7774	20.001	18.7859			1	1	1	44.2	44.2	44.2	4.6946	0.0029326	8.6984	3403100	1	0.720064	0.387721	-0.880178	-1.0244	G3V338;Q9H7Z3	G3V338;Q9H7Z3	Protein NRDE2 homolog	NRDE2
28.0809	29.2483	28.9252	29.0424	29.1687	29.0715			37	37	36	54.4	54.4	53.2	74.139	0	323.31	3151900000	281	0.717835	0.389577	-0.342776	-0.979035	P02545;Q3BDU5;Q5TCI8;H0YAB0;A0A0C4DGC5	P02545;Q3BDU5;Q5TCI8	Prelamin-A/C;Lamin-A/C	LMNA
20.8782	21.739	21.9609	22.0354	21.6814	21.8723			2	2	2	10.9	10.9	10.9	28.048	0	20.979	21011000	9	0.71579	0.3904	-0.336999	-0.974918	Q5SRD1;O14925;B4DDK6	Q5SRD1;O14925;B4DDK6	Putative mitochondrial import inner membrane translocase subunit Tim23B;Mitochondrial import inner membrane translocase subunit Tim23	TIMM23B;TIMM23
NaN	18.4557	19.4227	19.7524	19.3024	NaN			2	2	2	3.2	3.2	3.2	111.76	0	13.624	2592100	5	0.715582	0.389701	-0.588215	-1.10303	Q8N766	Q8N766	ER membrane protein complex subunit 1	EMC1
22.8897	24.2186	23.9311	23.4291	24.4189	24.9391			7	7	7	43.5	43.5	43.5	25.868	0	108.95	109180000	33	0.714403	0.390649	-0.582539	-0.972126	A0A087WTV6;Q96C36;J3KR12;A0A087WZR9;A0A087WX69;A0A087WZF0;J3QKT4;E2QRB3;P32322	A0A087WTV6;Q96C36;J3KR12;A0A087WZR9	Pyrroline-5-carboxylate reductase 2;Pyrroline-5-carboxylate reductase	PYCR2
22.2414	23.1611	23.2516	22.79	23.4457	23.5869			7	7	7	11.9	11.9	11.9	86.47	0	45.023	55603000	16	0.708689	0.397244	-0.389495	-0.960608	Q08J23;A0A140T9Y7	Q08J23	tRNA (cytosine(34)-C(5))-methyltransferase	NSUN2
30.9715	31.073	31.1658	31.2135	31.0152	31.2435			13	13	1	53.7	53.7	5.1	26.888	0	323.31	13976000000	333	0.708178	0.397	-0.0872987	-0.959576	Q86V81	Q86V81	THO complex subunit 4	ALYREF
20.3986	NaN	21.5252	21.5217	21.7747	21.074			2	2	2	15.2	15.2	15.2	18.573	0	13.018	13206000	5	0.707598	0.397058	-0.494848	-0.997272	H7C5F2;H7C5H3;G5E9W7;G5E9V5;P82650;H7C5L9	H7C5F2;H7C5H3;G5E9W7;G5E9V5;P82650;H7C5L9	28S ribosomal protein S22, mitochondrial	MRPS22
21.4591	22.1302	22.125	21.8562	22.7389	22.103			3	3	3	4.6	4.6	4.6	92.721	0	16.042	27348000	3	0.704247	0.399313	-0.327965	-0.951637	G3XAM7;P35221;P26232;H0YBB8;E5RJ41;E5RIB1;A0A0A0MTJ6;A0A0A0MRI5	G3XAM7;P35221;P26232	Catenin alpha-1;Catenin alpha-2	CTNNA1;CTNNA2
21.356	21.0825	22.2299	21.3557	22.2882	22.385			8	1	1	24.4	7.2	7.2	22.35	0.0010215	11.174	23106000	13	0.703928	0.398784	-0.453534	-0.950993	P16402	P16402	Histone H1.3	HIST1H1D
19.4346	20.5414	20.8871	20.3335	20.976	20.9133			2	2	2	4.8	4.8	4.8	54.06	0.0020101	10.892	9532600	2	0.697253	0.404385	-0.453233	-0.937488	A0A0C4DH52;Q9NZB2	A0A0C4DH52;Q9NZB2	Constitutive coactivator of PPAR-gamma-like protein 1	FAM120A
22.2301	23.2256	23.7303	23.194	23.3982	24.0017			2	2	2	25.3	25.3	25.3	10.264	0	21.211	66092000	10	0.695018	0.406448	-0.469296	-0.932957	D6RIE3;D6RGV5;H0UI06;P14406;D6R9C3	D6RIE3;D6RGV5;H0UI06;P14406;D6R9C3	Cytochrome c oxidase subunit 7A2, mitochondrial	COX7A2
23.4909	23.11	23.3899	23.388	23.5186	23.4183			3	3	3	18.4	18.4	18.4	22.683	0	23.632	66038000	15	0.690196	0.41103	-0.111318	-0.923174	H0YD13;H0Y2P0;P16070;H0YDX6;H0YD17;H0YDW7;H0YCV9;H0Y5E4;E9PKC6;H0YE40	H0YD13;H0Y2P0;P16070;H0YDX6;H0YD17;H0YDW7;H0YCV9;H0Y5E4	CD44 antigen	CD44
25.757	26.0313	26.1297	26.1595	25.8876	26.3558			8	8	8	50.3	50.3	50.3	19.586	0	61.857	421620000	46	0.68865	0.412204	-0.161625	-0.920032	A0A087WXM6;J3QQT2;J3KRX5;A0A0A6YYL6;P18621;J3QLC8;A0A0A0MRF8;J3KRB3;A0A087WWH0;J3QS96;A0A087WY81;J3KSJ0	A0A087WXM6;J3QQT2;J3KRX5;A0A0A6YYL6;P18621;J3QLC8;A0A0A0MRF8;J3KRB3;A0A087WWH0;J3QS96;A0A087WY81	60S ribosomal protein L17	RPL17;RPL17-C18orf32
24.6628	25.5444	24.8586	25.4625	24.9576	25.5324			25	15	15	39.8	29.4	29.4	80.272	0	133.31	233270000	46	0.686467	0.413407	-0.295609	-0.915594	Q92841;H3BLZ8;A0A0U1RQJ0	Q92841;H3BLZ8	Probable ATP-dependent RNA helicase DDX17	DDX17
20.7918	22.6865	22.9697	24.4029	22.297	22.4031			3	3	3	39	39	39	14.57	0	32.201	49661000	10	0.685946	0.412947	-0.885051	-0.914535	P37108;H0YLW0;H0YLA2	P37108	Signal recognition particle 14 kDa protein	SRP14
24.5552	22.8534	24.636	24.0044	24.4896	25.5881			6	6	6	14	14	14	56.598	0	72.07	149130000	30	0.683637	0.413586	-0.679182	-0.909836	Q15758;M0QXM4;M0QX44	Q15758;M0QXM4	Neutral amino acid transporter B(0);Amino acid transporter	SLC1A5
23.9445	25.176	25.2748	24.8707	25.2096	25.6223			7	7	7	26.6	26.6	26.6	38.714	0	188.67	215780000	48	0.68268	0.414038	-0.435736	-0.907887	P04083;Q5T3N1;Q5T3N0	P04083	Annexin A1	ANXA1
24.8776	25.2404	25.3593	25.4901	25.2976	25.1595			9	9	9	17.6	17.6	17.6	69.491	0	60.641	239350000	42	0.679562	0.415983	-0.156613	-0.901533	Q96PK6;A0A0A6YYI9;F8WDX3;A0A0A0MSL8;B8ZZ74	Q96PK6	RNA-binding protein 14	RBM14
20.6869	22.3933	21.8464	21.9158	21.7438	22.9814			4	4	1	5.8	5.8	1.4	101.33	0	25.774	26717000	8	0.678978	0.415522	-0.571477	-0.900341	A0A087X253;P63010	A0A087X253;P63010	AP-2 complex subunit beta	AP2B1
26.2646	26.985	27.1064	27.0032	27.0372	27.0218			7	7	7	25.5	25.5	25.5	32.996	0	56.987	766440000	40	0.676558	0.416527	-0.235399	-0.895403	P36542	P36542	ATP synthase subunit gamma, mitochondrial	ATP5C1
24.7805	25.0534	24.832	25.1984	24.6687	25.4645			6	6	6	34	34	34	16.46	0	45.676	204970000	23	0.675604	0.416643	-0.221954	-0.893457	P47813;X6RAC9;O14602;A6NJH9	P47813;X6RAC9;O14602;A6NJH9	Eukaryotic translation initiation factor 1A, X-chromosomal;Eukaryotic translation initiation factor 1A, Y-chromosomal	EIF1AX;EIF1AY
24.4339	25.623	25.8405	25.5378	25.7713	25.7741			19	19	19	35.6	35.6	35.6	82.999	0	225.48	297790000	77	0.673955	0.417967	-0.395286	-0.890087	P40939;H0YFD6	P40939	Trifunctional enzyme subunit alpha, mitochondrial;Long-chain enoyl-CoA hydratase;Long chain 3-hydroxyacyl-CoA dehydrogenase	HADHA
25.8497	26.7927	26.9543	26.6432	26.8272	27.1136			12	12	12	59.7	59.7	59.7	30.772	0	164.85	675840000	77	0.672953	0.417547	-0.32912	-0.888039	P21796;C9JI87	P21796;C9JI87	Voltage-dependent anion-selective channel protein 1	VDAC1
22.3385	23.1579	23.2595	22.9065	23.3452	23.3663			4	4	4	22.3	22.3	22.3	30.241	0	34.613	54036000	18	0.667282	0.423344	-0.287324	-0.876431	O75489;E9PS48;G3V194	O75489;E9PS48	NADH dehydrogenase [ubiquinone] iron-sulfur protein 3, mitochondrial	NDUFS3
21.6605	22.559	23.7656	23.0082	23.0283	23.6426			3	3	3	9.6	9.6	9.6	46.836	0	39.181	53842000	11	0.667208	0.422468	-0.564685	-0.876278	P05455;E9PGX9;E7ERC4;E9PFL9	P05455;E9PGX9;E7ERC4	Lupus La protein	SSB
21.7704	24.8704	24.1648	24.4896	23.7556	25.2688			5	5	5	41.1	41.1	41.1	18.311	0	38.147	131200000	19	0.665327	0.424264	-0.902819	-0.872421	Q5T7C4;P09429;B2RPK0;D6R9A6;P26583;P23497	Q5T7C4;P09429;B2RPK0	High mobility group protein B1;Putative high mobility group protein B1-like 1	HMGB1;HMGB1P1
19.5197	19.8146	20.8573	19.9837	20.8232	20.6367			1	1	1	4.3	4.3	4.3	37.504	0.0027829	7.0538	8095800	5	0.66478	0.423975	-0.417331	-0.871301	A0A087WX59;Q16186	A0A087WX59;Q16186	Proteasomal ubiquitin receptor ADRM1	ADRM1
21.0953	22.3662	22.7122	22.3066	22.5564	22.6176			10	5	5	16.3	9.2	9.2	84.765	0	32.832	32310000	15	0.6642	0.423901	-0.435641	-0.87011	B4DGU4;P35222	B4DGU4;P35222	Catenin beta-1	CTNNB1
21.7466	22.2602	22.7979	22.4163	22.4356	22.8085			2	2	2	6.1	6.1	6.1	43.66	0	13.881	34450000	15	0.662348	0.425101	-0.285232	-0.866308	P31153	P31153	S-adenosylmethionine synthase isoform type-2	MAT2A
19.4429	22.6693	23.0823	22.57	22.7442	22.8573			2	2	2	24.6	24.6	24.6	7.9331	0	11.654	37115000	11	0.659393	0.42727	-0.992298	-0.860235	P56385	P56385	ATP synthase subunit e, mitochondrial	ATP5I
22.0958	23.0568	23.302	23.8394	22.615	23.3141			6	6	6	39.6	39.6	39.6	23.545	0	55.021	55413000	23	0.657752	0.428172	-0.437963	-0.856859	P61019;Q5HYI5;Q8WUD1;E9PKL7;H7C125;E9PE37;Q6PIK3;H0YD31	P61019;Q5HYI5;Q8WUD1;E9PKL7	Ras-related protein Rab-2A;Ras-related protein Rab-2B	RAB2A;DKFZp313C1541;RAB2B
20.3442	22.2419	22.2666	NaN	22.3485	22.3438			1	1	1	7.9	7.9	7.9	19.155	0	11.529	22000000	2	0.656879	0.428278	-0.7286	-0.886358	A0A087WYT3;Q15185	A0A087WYT3;Q15185	Prostaglandin E synthase 3	PTGES3
20.3933	21.4215	NaN	21.4688	21.013	21.3614			2	2	2	6.1	6.1	6.1	37.893	0	13.942	11899000	14	0.656104	0.428318	-0.37364	-0.884656	O96008;K7EJ57;K7EKG4	O96008;K7EJ57;K7EKG4	Mitochondrial import receptor subunit TOM40 homolog	TOMM40
22.4614	22.8225	23.0476	22.6741	23.4424	22.9382			9	9	9	11.2	11.2	11.2	138.34	0	63.851	47991000	23	0.655759	0.428276	-0.241093	-0.852757	P53621	P53621	Coatomer subunit alpha;Xenin;Proxenin	COPA
29.3696	30.4117	30.0358	29.9084	30.2884	30.5247			23	23	23	63.7	63.7	63.7	29.225	0	323.31	7086400000	260	0.655641	0.427692	-0.301463	-0.852514	P18124;A8MUD9;C9JIJ5;C9JZ88	P18124;A8MUD9	60S ribosomal protein L7	RPL7
25.3309	25.7511	25.4402	25.5627	25.5779	25.7317			10	10	10	11.5	11.5	11.5	117.15	0	117.35	299570000	65	0.655506	0.427109	-0.116711	-0.852237	Q9NWH9;H7C3F4;H7BXE3;H0YL55;H0YLW7;H0YMW8;H0YMM0;H0YNF3;H0YMR6;H0YLE6;H0YKH2;H0YKU6	Q9NWH9;H7C3F4	SAFB-like transcription modulator	SLTM
27.3857	28.0536	28.2036	27.9975	28.2049	28.0999			30	30	30	48.1	48.1	48.1	77.569	0	323.31	1628100000	167	0.654669	0.427063	-0.219805	-0.850512	A0A087X0X3;P52272;M0QZM1;M0R2I7;M0R2T0;M0R019;M0R0N3;M0QY96;M0QYQ7;M0QYL3;M0R0Y6	A0A087X0X3;P52272;M0QZM1	Heterogeneous nuclear ribonucleoprotein M	HNRNPM
NaN	20.4625	23.0821	23.1771	23.2547	21.8719			5	5	5	24	24	24	25.542	0	29.957	33655000	11	0.652656	0.429145	-0.995547	-0.877071	Q13242;H0YIB4;S4R3G0	Q13242;H0YIB4	Serine/arginine-rich splicing factor 9	SRSF9
24.1357	23.5989	23.5475	24.3691	23.3561	24.6745			6	6	6	32.6	32.6	32.6	28.768	0	65.596	102580000	39	0.65224	0.429111	-0.372546	-0.845503	P12004	P12004	Proliferating cell nuclear antigen	PCNA
21.2456	22.3765	21.5635	NaN	22.7331	21.7255			3	3	3	10.7	10.7	10.7	44.648	0	26.434	21470000	5	0.650238	0.43049	-0.500784	-0.87175	J3QRD1;P51648;J3QS00;I3L1M4	J3QRD1;P51648	Fatty aldehyde dehydrogenase	ALDH3A2
23.0728	23.4139	23.2422	23.1577	23.1796	24.6819			6	6	6	49.3	49.3	49.3	16.645	0	40.36	75695000	10	0.648059	0.432337	-0.430125	-0.83687	G3V3I1;G3V295;G3V5Z7;P60900;G3V3U4;G3V4S5;G3V2S7	G3V3I1;G3V295;G3V5Z7;P60900;G3V3U4	Proteasome subunit alpha type;Proteasome subunit alpha type-6	PSMA6
27.793	28.2802	28.4353	28.4324	28.1313	28.5079			12	12	12	44.3	44.3	44.3	17.692	0	130.17	1959400000	115	0.646597	0.433088	-0.187707	-0.833847	H7BY10;K7EJV9;K7ERT8;A8MUS3;P62750;K7EMA7	H7BY10;K7EJV9;K7ERT8;A8MUS3;P62750;K7EMA7	60S ribosomal protein L23a	RPL23A
24.6727	25.226	25.7996	25.2741	25.5251	25.7893			8	8	8	50.9	50.9	50.9	18.012	0	96.67	271240000	63	0.64447	0.435537	-0.296715	-0.829447	P62937;F8WE65;C9J5S7;E5RIZ5;P0DN26;A0A0H2UH34;A0A0B4J2A2;A0A075B767;A0A075B759;Q9Y536;F5H284	P62937;F8WE65;C9J5S7	Peptidyl-prolyl cis-trans isomerase A;Peptidyl-prolyl cis-trans isomerase A, N-terminally processed;Peptidyl-prolyl cis-trans isomerase	PPIA
21.1594	21.7802	22.3152	21.5962	22.6985	22.1063			3	3	2	9.4	9.4	7.8	49.005	0	23.369	25654000	6	0.643729	0.435705	-0.382055	-0.827912	D6RGI3;D6RER5;Q9NVA2;H0Y961;D6RDU5;H0Y9G8;D6RDP1;D6R9Y6;B1AMS2;Q14141	D6RGI3;D6RER5;Q9NVA2;H0Y961;D6RDU5	Septin-11	2020-09-11
23.648	26.1569	25.7681	25.6135	25.9221	25.9847			8	8	8	84.6	84.6	84.6	11.662	0	189.42	326430000	38	0.641672	0.43608	-0.649057	-0.82365	Q9HCY8	Q9HCY8	Protein S100-A14	S100A14
20.784	22.3745	21.9	22.3591	NaN	22.067			3	3	3	18.5	18.5	18.5	19.762	0	19.607	20930000	14	0.641376	0.435722	-0.526907	-0.852214	E9PQP1;G3V0I5;P49821;E9PPS5;E9PPR0;E9PMX3;E9PPD6;E9PJL9;E9PLC6;B4DE93	E9PQP1;G3V0I5;P49821;E9PPS5;E9PPR0;E9PMX3	NADH dehydrogenase [ubiquinone] flavoprotein 1, mitochondrial	NDUFV1
26.3468	27.0911	27.0071	27.1233	27.2931	26.7363			10	10	10	42.4	42.4	42.4	23.577	0	65.895	785640000	51	0.640428	0.435644	-0.235877	-0.821071	P40429;M0QYS1;Q8J015;Q6NVV1;M0QZU1;A0A096LPE0	P40429;M0QYS1;Q8J015	60S ribosomal protein L13a	RPL13A;RPL13a
18.6386	21.3367	21.8578	20.7565	21.8534	21.8208			3	3	3	27.6	27.6	27.6	16.161	0	21.534	16122000	9	0.638128	0.436711	-0.865852	-0.816297	A0A087WUL2;P49720;A0A087WXQ8;A0A087WY10	A0A087WUL2;P49720;A0A087WXQ8;A0A087WY10	Proteasome subunit beta type-3	PSMB3
20.5594	20.652	21.3314	NaN	21.4589	20.8746			1	1	1	3.3	3.3	3.3	44.385	0.0028544	7.7216	10637000	2	0.633507	0.44041	-0.319152	-0.834826	Q15427	Q15427	Splicing factor 3B subunit 4	SF3B4
19.3993	19.5131	21.1624	19.6928	21.1808	20.9746			8	2	2	52.2	18.5	18.5	22.677	0	13.253	9071900	3	0.632018	0.441071	-0.591153	-0.80359	P62820;E7END7;A0A087WTI1	P62820;E7END7;A0A087WTI1	Ras-related protein Rab-1A	RAB1A;RAB1B
23.7822	23.8525	24.8853	24.1072	24.6991	24.6951			8	8	8	19.6	19.6	19.6	49.96	0	90.245	133030000	24	0.631944	0.440204	-0.327143	-0.803436	Q9Y6N5;H3BNX3;H3BMS6;H3BV36;H3BNP9	Q9Y6N5;H3BNX3;H3BMS6	Sulfide:quinone oxidoreductase, mitochondrial	SQRDL
23.5707	21.8009	22.8508	22.1126	24.0155	24.082			3	3	3	26.2	26.2	26.2	11.428	0	18.454	62929000	10	0.631716	0.439569	-0.662593	-0.802961	O75964;E9PN17	O75964;E9PN17	ATP synthase subunit g, mitochondrial	ATP5L
21.095	22.6734	22.108	21.9571	21.9795	23.748			3	3	1	2	2	0.5	226.59	0	19.063	35744000	7	0.631113	0.439726	-0.602692	-0.801704	Q12873	Q12873	Chromodomain-helicase-DNA-binding protein 3	CHD3
23.4497	23.3526	23.6574	23.3411	23.8308	23.7011			6	6	6	18	18	18	57.21	0	39.454	74584000	15	0.631046	0.438867	-0.137776	-0.801565	P48444;B0YIW6;Q6P1Q5	P48444;B0YIW6	Coatomer subunit delta	ARCN1
22.5996	24.3426	24.4287	23.9706	24.8532	24.1025			5	5	5	50	50	50	14.515	0	99.671	114970000	29	0.625532	0.443774	-0.518443	-0.790059	P25398	P25398	40S ribosomal protein S12	RPS12
20.3255	21.717	20.9413	21.2455	21.8264	21.0124			2	2	2	12.8	12.8	12.8	25.497	0	12.033	15095000	4	0.621145	0.447603	-0.366805	-0.780881	Q9Y2Q3;E9PFN5;C9JNT3	Q9Y2Q3;E9PFN5;C9JNT3	Glutathione S-transferase kappa 1	GSTK1
22.4519	23.444	23.2447	22.453	23.7002	24.6213			4	4	4	17.5	17.5	17.5	29.555	0	25.475	72267000	12	0.621088	0.446734	-0.544607	-0.78076	P25786;F5GX11;B4DEV8	P25786;F5GX11;B4DEV8	Proteasome subunit alpha type-1;Proteasome subunit alpha type	PSMA1
23.0173	23.9653	24.0267	24.1848	23.8469	23.7933			8	8	8	17.9	17.9	17.9	80.419	0	68.578	90657000	25	0.620313	0.447031	-0.271877	-0.779137	O95573;F5GWH2;O60488	O95573	Long-chain-fatty-acid--CoA ligase 3	ACSL3
18.271	20.8088	18.3214	19.3426	NaN	20.8595			2	2	2	4.7	4.7	4.7	63.704	0	13.087	5048100	5	0.614553	0.452364	-0.967384	-0.792768	O00425;F8W930;Q9NZI8;Q9Y6M1	O00425;F8W930;Q9NZI8;Q9Y6M1	Insulin-like growth factor 2 mRNA-binding protein 3;Insulin-like growth factor 2 mRNA-binding protein 1;Insulin-like growth factor 2 mRNA-binding protein 2	IGF2BP3;IGF2BP2;IGF2BP1
NaN	23.2894	21.8409	22.1648	23.5788	24.1712			5	5	5	10	10	10	77.592	0	30.534	50130000	6	0.61234	0.454417	-0.739794	-0.787839	B1AHB1;P33992;B1AHB2;B1AHA9	B1AHB1;P33992	DNA helicase;DNA replication licensing factor MCM5	MCM5
25.3007	26.7029	25.8891	25.9936	26.1668	26.7847			21	21	11	30.6	30.6	17.9	104.85	0	181.28	470470000	95	0.603125	0.465827	-0.350769	-0.742952	O43707;H7C144;F5GXS2;F6THM6;K7EJH8;A0A087WSZ2;Q08043;M0QZQ3;C9JY79;Q9H254	O43707	Alpha-actinin-4	ACTN4
23.6001	26.5868	23.7416	26.3954	25.9628	24.2021			17	17	17	31.3	31.3	31.3	82.86	0	212.87	300500000	52	0.602871	0.465223	-0.877263	-0.742412	Q13835;A0A087WYY6	Q13835;A0A087WYY6	Plakophilin-1	PKP1
20.2521	20.9999	20.835	20.522	21.0483	21.1966			1	1	1	1.2	1.2	1.2	98.594	0.0085911	6.262	11294000	3	0.602579	0.464852	-0.226638	-0.741795	Q8TDD1	Q8TDD1	ATP-dependent RNA helicase DDX54	DDX54
NaN	19.7163	20.7312	20.4111	20.8681	20.3748			1	1	1	17	17	17	10.807	0.0028818	8.0422	7269800	5	0.600504	0.466398	-0.327552	-0.76141	H0YDT6;O00303	H0YDT6;O00303	Eukaryotic translation initiation factor 3 subunit F	EIF3F
24.4997	25.0548	25.6686	25.135	25.0109	26.1896			21	21	21	21.7	21.7	21.7	141.44	0	150.13	259100000	56	0.599861	0.467174	-0.370791	-0.736039	A0A024R4E5;Q00341;H0Y394;H7C0A4;C9JIZ1;C9J5E5;C9JZI8;C9JHS7;C9JES8;C9JHZ8;C9JK79;C9JT62;C9JHN6;A0A0U1RVI6;C9JEJ8;C9JBS3;H7C2D1;C9JQ82;C9JMQ6;C9J739;H7BZC3;C9JHS9	A0A024R4E5;Q00341;H0Y394	Vigilin	HDLBP
23.1782	23.7663	23.5563	23.449	23.4936	24.2391			6	6	6	21.3	21.3	21.3	60.541	0	49.169	79158000	17	0.599545	0.467031	-0.226972	-0.735369	Q6DD88;F5H6I7;F5GWF8	Q6DD88;F5H6I7	Atlastin-3	ATL3
30.1732	30.5241	30.1459	30.5328	30.1516	30.5486			36	36	36	62.5	62.5	62.5	80.472	0	323.31	8259300000	562	0.597005	0.469524	-0.129914	-0.72998	Q96RQ3;E9PHF7;E9PG35;F5GYT8;G5E9X5;F8WDI3	Q96RQ3;E9PHF7;E9PG35;F5GYT8;G5E9X5	Methylcrotonoyl-CoA carboxylase subunit alpha, mitochondrial	MCCC1
20.7411	22.682	23.7323	21.8388	23.8779	23.8325			4	4	4	8.5	8.5	8.5	51.212	0	25.579	56523000	16	0.593492	0.472753	-0.797904	-0.722515	Q13451	Q13451	Peptidyl-prolyl cis-trans isomerase FKBP5;Peptidyl-prolyl cis-trans isomerase FKBP5, N-terminally processed	FKBP5
NaN	23.3083	23.4135	23.053	23.8626	24.0547			7	6	6	31.7	25.8	25.8	35.978	0	38.837	62941000	17	0.592339	0.473632	-0.29587	-0.743108	Q9BWM7;A0A0A0MS41;S4R3N9	Q9BWM7;A0A0A0MS41;S4R3N9	Sideroflexin-3;Sideroflexin	SFXN3
21.8377	23.1679	23.5582	23.093	23.0808	23.5581			14	3	1	41.3	9.4	2.7	49.83	0	26.548	55694000	12	0.590321	0.474659	-0.389369	-0.715763	P68371;P04350;M0QY85;M0QZL7;M0R278;M0R0X0;M0QY37;M0QX14;A0A075B724	P68371;P04350	Tubulin beta-4B chain;Tubulin beta-4A chain	TUBB4B;TUBB4A
20.6864	23.8543	24.2116	23.318	23.7551	24.1366			5	5	5	47.6	47.6	47.6	16.118	0	50.334	79342000	24	0.590152	0.473913	-0.819129	-0.715402	I3L397;I3L504;P63241;Q6IS14;F8WCJ1;C9J7B5;C9J4W5;Q9GZV4	I3L397;I3L504;P63241;Q6IS14	Eukaryotic translation initiation factor 5A;Eukaryotic translation initiation factor 5A-1;Eukaryotic translation initiation factor 5A-1-like	EIF5A;EIF5AL1
NaN	22.7531	22.8051	22.616	23.0737	23.0964			4	4	4	8.3	8.3	8.3	68.329	0	23.808	38623000	5	0.589569	0.47434	-0.149562	-0.736884	Q15637;F8WEV5;C9J792;H7C561	Q15637;F8WEV5	Splicing factor 1	SF1
21.8519	22.4817	22.066	21.9777	23.589	22.03			1	1	1	14.2	14.2	14.2	11.208	0.0060976	6.3854	35062000	3	0.588805	0.474426	-0.399016	-0.712528	A0A075B6L0;A0A075B6K9;A0A075B6K8;A0A0B4J231;P0CG06;P0CG05;P0CG04;P0CF74;B9A064	A0A075B6L0;A0A075B6K9;A0A075B6K8;A0A0B4J231;P0CG06;P0CG05;P0CG04;P0CF74;B9A064	Ig lambda-3 chain C regions;Ig lambda-2 chain C regions;Ig lambda-1 chain C regions;Ig lambda-6 chain C region;Immunoglobulin lambda-like polypeptide 5	IGLC3;IGLC2;IGLC1;IGLL5;IGLC6
21.5697	23.1031	22.1579	22.6909	22.2824	22.8751			5	5	5	32.5	32.5	32.5	25.898	0	62.179	36368000	15	0.586244	0.476647	-0.339216	-0.707061	A0A024RA52;P25787;C9JCK5;H7C402;H3BT36	A0A024RA52;P25787;C9JCK5	Proteasome subunit alpha type;Proteasome subunit alpha type-2	PSMA2
21.2055	18.5682	19.777	24.6817	18.4893	20.5616			9	9	9	21.8	21.8	21.8	56.166	0	63.919	32533000	17	0.58598	0.475947	-1.39397	-0.706495	P28838;H0Y9Q1;H0Y983	P28838	Cytosol aminopeptidase	LAP3
22.3831	23.7343	24.2901	23.4059	24.2833	24.0319			7	7	1	14	14	2.5	67.821	0	59.303	88623000	31	0.584021	0.477296	-0.437849	-0.702306	J3KN66	J3KN66		TOR1AIP1
22.0795	23.7643	23.6183	22.9886	23.5152	24.3667			6	6	6	19.2	19.2	19.2	36.034	0	44.284	73501000	16	0.582283	0.478288	-0.46947	-0.698585	Q9NZ01;M0R3C3;M0QXM3;M0R329;B4DR74	Q9NZ01;M0R3C3	Very-long-chain enoyl-CoA reductase	TECR
21.2891	20.7008	23.3665	22.0439	22.2341	22.8431			2	2	2	13.6	13.6	13.6	18.262	0	20.654	31864000	9	0.581638	0.478187	-0.588247	-0.697202	A0A0C4DG56;A0A0C4DFU2;P04179;F5H3C5;A0A0C4DFU1;F5H4R2;F5GYZ5	A0A0C4DG56;A0A0C4DFU2;P04179;F5H3C5;A0A0C4DFU1;F5H4R2;F5GYZ5	Superoxide dismutase;Superoxide dismutase [Mn], mitochondrial	SOD2
23.7026	24.2799	24.7087	24.4504	23.9394	25.3395			7	7	7	20.8	20.8	20.8	44.965	0	46.845	142910000	19	0.57778	0.481311	-0.346043	-0.688925	Q8NC51	Q8NC51	Plasminogen activator inhibitor 1 RNA-binding protein	SERBP1
19.8659	19.867	19.3258	20.2176	19.8223	19.5601			2	2	2	4.8	4.8	4.8	72.379	0	15.833	5488300	5	0.576882	0.481301	-0.180447	-0.686994	Q8WVM8;G3V3K9;G3V4I1;G3V5F3;J3KNG4	Q8WVM8;G3V3K9;G3V4I1;G3V5F3;J3KNG4	Sec1 family domain-containing protein 1	SCFD1
20.5635	23.0686	22.6476	21.6457	23.154	23.4471			5	5	5	12.5	12.5	12.5	52.502	0	31.373	40968000	10	0.576836	0.480557	-0.655703	-0.686896	H7BZ94;P07237;H0Y3Z3;I3L398;I3L4M2;I3L0S0;I3NI03;I3L3U6	H7BZ94;P07237;H0Y3Z3;I3L398	Protein disulfide-isomerase	P4HB
23.2816	23.5678	23.5037	23.4868	23.4035	23.7287			3	3	3	18.3	18.3	18.3	26.411	0	30.619	71277000	15	0.573206	0.484911	-0.088611	-0.679083	P28066	P28066	Proteasome subunit alpha type-5	PSMA5
21.5485	21.251	21.9259	22.0205	21.6207	21.5745			2	2	2	3.9	3.9	3.9	60.13	0	12.435	20149000	5	0.572446	0.484621	-0.163403	-0.677444	O75131;H0YB26;E7ENV7;Q96FN4;Q8IYJ1;Q96A23;O95741;Q86YQ8;Q9HCH3;Q9UBL6	O75131;H0YB26;E7ENV7;Q96FN4;Q8IYJ1;Q96A23;O95741;Q86YQ8;Q9HCH3;Q9UBL6	Copine-3;Copine-2;Copine-9;Copine-4;Copine-6;Copine-8;Copine-5;Copine-7	CPNE3;CPNE8;CPNE2;CPNE9;CPNE4;CPNE6;CPNE5;CPNE7
23.9847	26.0476	25.9585	25.636	26.0817	25.6641			12	12	11	35.8	35.8	34.4	52.645	0	116.54	327500000	57	0.570569	0.485963	-0.463658	-0.673394	P31930	P31930	Cytochrome b-c1 complex subunit 1, mitochondrial	UQCRC1
24.1575	26.2064	26.752	25.746	26.4848	26.5554			5	5	5	43.8	43.8	43.8	11.74	0	135.28	457970000	43	0.568972	0.48635	-0.556777	-0.669946	P31949	P31949	Protein S100-A11;Protein S100-A11, N-terminally processed	S100A11
25.1157	25.1307	25.5931	25.7279	24.9834	25.7109			5	5	5	39	39	39	18.648	0	317.22	267380000	38	0.567683	0.487088	-0.194248	-0.667158	Q14011;K7EJV1;K7EMY9;K7EPM4;K7EQR7;D6W5Y5;K7ENX8;K7ELV6;K7EJV5;K7ELT6;K7ER40;K7EQX4;K7ENN6;K7EIF7;K7EQL0	Q14011;K7EJV1;K7EMY9;K7EPM4;K7EQR7;D6W5Y5;K7ENX8;K7ELV6;K7EJV5;K7ELT6;K7ER40	Cold-inducible RNA-binding protein	CIRBP
20.0083	21.6517	23.0481	NaN	23.1864	21.6823			1	1	1	9.3	9.3	9.3	27.385	0.0027675	6.9805	25932000	2	0.566065	0.487728	-0.865005	-0.683758	Q15056	Q15056	Eukaryotic translation initiation factor 4H	EIF4H
NaN	22.2851	23.1295	22.7023	22.8902	23.3415			11	11	11	3.4	3.4	3.4	469.08	0	72.43	39515000	20	0.563891	0.489385	-0.270679	-0.678815	P78527	P78527	DNA-dependent protein kinase catalytic subunit	PRKDC
25.0143	26.0383	25.917	25.7585	25.839	26.0278			16	16	16	35.7	35.7	35.7	70.389	0	153.78	351360000	72	0.562953	0.489843	-0.218585	-0.65691	P49748;G3V1M7;J3QRJ8;K7EQP4;K7EJW8;J3KS89;J3KSR4;K7EMF8;J3QKU9	P49748	Very long-chain specific acyl-CoA dehydrogenase, mitochondrial	ACADVL
18.6231	19.3055	19.3862	18.6857	NaN	20.5572			3	1	1	8.7	3.2	3.2	43.647	0.0069444	6.3641	3701500	3	0.562591	0.489577	-0.516524	-0.675855	A0A0D9SEM4;Q08170	A0A0D9SEM4;Q08170	Serine/arginine-rich splicing factor 4	SRSF4
NaN	19.7752	21.6487	20.1621	22.0539	22.1109			2	2	2	6.5	6.5	6.5	40.949	0.0010267	11.199	14242000	2	0.562211	0.489311	-0.73036	-0.67499	O15143;C9JM51;F8WEB3;C9JTT6;C9JBJ7;C9K057;C9J4Z7;F8VXW2;C9JEY1;C9JQM8;C9JFG9;C9J6C8	O15143;C9JM51;F8WEB3;C9JTT6;C9JBJ7;C9K057;C9J4Z7;F8VXW2;C9JEY1;C9JQM8;C9JFG9;C9J6C8	Actin-related protein 2/3 complex subunit 1B	ARPC1B
25.76	27.0519	25.9922	26.5777	26.2107	26.8809			18	18	18	45.1	45.1	45.1	56.503	0	252.27	564100000	87	0.560712	0.491295	-0.288403	-0.652043	O15528;V9GYP0;F8VWR7	O15528	25-hydroxyvitamin D-1 alpha hydroxylase, mitochondrial	CYP27B1
21.6743	22.7374	24.2835	23.2552	23.701	23.2457			5	5	5	25.1	25.1	25.1	27.843	0	34.358	64355000	10	0.559945	0.491441	-0.502255	-0.650377	P38117;M0QY67	P38117	Electron transfer flavoprotein subunit beta	ETFB
NaN	19.881	21.7601	21.4531	21.0238	21.4332			2	2	2	8.8	8.8	8.8	16.733	0	14.018	12352000	3	0.558973	0.491572	-0.482818	-0.667606	J3KMX5;P62277	J3KMX5;P62277	40S ribosomal protein S13	RPS13
25.7003	27.9213	26.9626	26.8843	27.8329	27.2278			17	17	17	68.1	68.1	68.1	36.053	0	323.31	959610000	124	0.558676	0.491168	-0.453561	-0.647616	P04406;E7EUT5;O14556	P04406;E7EUT5	Glyceraldehyde-3-phosphate dehydrogenase	GAPDH
26.4151	27.5336	27.8099	28.0829	26.9741	27.7457			9	9	9	39.9	39.9	39.9	16.561	0	112.14	1160300000	70	0.558333	0.490773	-0.348068	-0.646869	P46776;E9PLL6;E9PJD9;E9PLX7	P46776;E9PLL6;E9PJD9	60S ribosomal protein L27a	RPL27A
23.8286	23.0044	23.2737	22.4387	25.2434	24.0696			7	7	7	57.5	57.5	57.5	16.572	0	61.642	96467000	31	0.557996	0.489996	-0.548347	-0.646134	P12273	P12273	Prolactin-inducible protein	PIP
NaN	20.2984	20.6552	20.3865	20.5481	21.1452			2	2	2	10	10	10	31.595	0.0010194	11.131	8163900	3	0.557243	0.490216	-0.216489	-0.663659	A0A087WZH7;P29966	A0A087WZH7;P29966	Myristoylated alanine-rich C-kinase substrate	MARCKS
NaN	21.8665	22.3814	22.142	22.5178	22.195			3	2	2	19.9	14.1	14.1	21.258	0	15.858	24721000	5	0.554822	0.49177	-0.160946	-0.658125	P60953	P60953	Cell division control protein 42 homolog	CDC42
20.0009	22.2879	23.0221	22.5922	22.7291	21.8062			2	2	2	10.7	10.7	10.7	27.125	0.0020222	10.998	31631000	4	0.552756	0.493713	-0.605574	-0.634702	G3V5Q1;G3V3M6;P27695;G3V5D9;A0A0C4DGK8;G3V3C7	G3V5Q1;G3V3M6;P27695;G3V5D9;A0A0C4DGK8;G3V3C7	DNA-(apurinic or apyrimidinic site) lyase;DNA-(apurinic or apyrimidinic site) lyase, mitochondrial	APEX1
22.788	23.831	24.427	23.607	24.2237	24.2035			8	8	8	18.5	18.5	18.5	61.705	0	50.158	96408000	25	0.552234	0.493259	-0.329411	-0.633561	E9PGZ1;E7EX44;Q05682;C9J813;C9JEK3	E9PGZ1;E7EX44;Q05682;C9J813	Caldesmon	CALD1
NaN	21.7719	20.9099	21.735	21.2437	21.8153			4	4	4	11.5	11.5	11.5	45.394	0	39.042	15215000	11	0.5513	0.493614	-0.257087	-0.650065	Q6YN16	Q6YN16	Hydroxysteroid dehydrogenase-like protein 2	HSDL2
25.404	26.2448	26.7919	25.919	26.5087	26.9681			9	9	9	41.3	41.3	41.3	31.121	0	116.41	530310000	61	0.550781	0.493234	-0.318389	-0.630383	P29692;E9PK01;E9PRY8;A0A087X1X7;E9PI39;E9PPR1;E9PL12;E9PQ49;E9PMW7;E9PQZ1;E9PIZ1;H0YCK7;E9PL71;E9PN91;E9PK06;E9PK72;H0YE72;E9PQC9;H0YE58;E9PKK3;E9PJD0;E9PNW6	P29692;E9PK01;E9PRY8;A0A087X1X7;E9PI39;E9PPR1;E9PL12;E9PQ49;E9PMW7;E9PQZ1;E9PIZ1;H0YCK7;E9PL71	Elongation factor 1-delta	EEF1D
18.8221	20.503	20.4386	20.1608	21.0015	19.8271			1	1	1	2	2	2	68.943	0.0027322	6.8236	7572200	1	0.549283	0.49432	-0.408542	-0.627103	G3V4Y7;Q86UP2	G3V4Y7;Q86UP2	Kinectin	KTN1
NaN	22.4564	24.0289	23.6952	23.2327	24.0625			3	3	3	20.6	20.6	20.6	18.108	0	19.676	63831000	14	0.544623	0.497719	-0.420797	-0.634736	J3KPG2;E9PJF7;Q5W0H4;A0A0B4J2C3;P13693;Q56UQ5;H0YCX0	J3KPG2;E9PJF7;Q5W0H4;A0A0B4J2C3;P13693;Q56UQ5	Translationally-controlled tumor protein;TPT1-like protein	TPT1
21.2406	21.5286	21.3861	21.4297	21.6688	21.3057			1	1	1	4.6	4.6	4.6	24.777	0.0027574	6.9389	16995000	4	0.543371	0.498496	-0.0829837	-0.614118	Q9Y3Q3	Q9Y3Q3	Transmembrane emp24 domain-containing protein 3	TMED3
19.9186	20.1163	19.9053	20.5854	NaN	19.7718			1	1	1	7.8	7.8	7.8	17.045	0.0027174	6.7811	5578100	4	0.541964	0.499002	-0.198482	-0.628616	X6RDS5;Q96E11	X6RDS5;Q96E11	Ribosome-recycling factor, mitochondrial	MRRF
22.7504	23.5028	24.278	23.6125	23.6763	24.0956			7	7	2	15.9	15.9	3.9	75.491	0	49.19	83441000	24	0.541469	0.498332	-0.284405	-0.609929	P42166	P42166	Lamina-associated polypeptide 2, isoform alpha;Thymopoietin;Thymopentin	TMPO
27.5208	27.983	27.9779	28.0147	27.8195	27.9466			13	13	13	33.8	33.8	33.8	49.648	0	323.31	1488900000	128	0.541369	0.497453	-0.09972	-0.609708	Q8IV32	Q8IV32	Coiled-coil domain-containing protein 71	CCDC71
NaN	19.9931	21.2906	20.4147	21.0622	21.7482			2	2	2	3.8	3.8	3.8	77.15	0	14.216	10719000	6	0.540246	0.497542	-0.433155	-0.624657	Q6NUQ4;H7C085;H7C008	Q6NUQ4;H7C085;H7C008	Transmembrane protein 214	TMEM214
21.2939	22.4554	22.5803	22.1692	22.3711	22.5589			3	3	3	3.8	3.8	3.8	108.58	0	20.161	30913000	9	0.538744	0.498517	-0.256519	-0.603915	Q9H0D6	Q9H0D6	5-3 exoribonuclease 2	XRN2
22.2992	22.0602	22.9001	21.9097	23.0175	23.1876			5	5	5	8.8	8.8	8.8	84.69	0	29.078	39346000	9	0.538692	0.497642	-0.285098	-0.6038	H3BQZ7;Q1KMD3	H3BQZ7;Q1KMD3	Heterogeneous nuclear ribonucleoprotein U-like protein 2	HNRNPUL2-BSCL2;HNRNPUL2
25.0578	25.5286	26.0375	25.9047	25.3569	25.9702			15	15	15	34.5	34.5	34.5	69.283	0	252.6	323730000	60	0.532565	0.50393	-0.202617	-0.590233	P04844;Q5JYR4;Q5JYR7;F2Z3K5;Q5JYR3;H0Y5M1	P04844	Dolichyl-diphosphooligosaccharide--protein glycosyltransferase subunit 2	RPN2
19.7356	23.0459	NaN	22.7248	21.705	22.0746			2	2	2	20.9	20.9	20.9	25.357	0	32.016	24300000	5	0.530273	0.505538	-0.777426	-0.601587	P28072;A0A087X2I4;I3L3X7	P28072;A0A087X2I4;I3L3X7	Proteasome subunit beta type-6;Proteasome subunit beta type	PSMB6
25.9004	27.0658	25.8407	26.4972	27.2118	26.0215			12	12	12	17.1	17.1	17.1	99.986	0	103.43	581490000	55	0.529369	0.505229	-0.307831	-0.583131	Q08554	Q08554	Desmocollin-1	DSC1
22.5589	24.492	25.112	24.3361	24.7139	24.4544			11	11	11	51.7	51.7	51.7	35.079	0	85.872	137720000	31	0.526009	0.508369	-0.447194	-0.575643	P13804;H0YLU7;H0YL12;H0YNX6;H0YKF0;H0YK49;J3KN60;H0YL83	P13804;H0YLU7;H0YL12;H0YNX6;H0YKF0;H0YK49	Electron transfer flavoprotein subunit alpha, mitochondrial	ETFA
23.3344	25.331	23.263	23.7218	24.8586	24.6597			12	12	12	22.2	22.2	22.2	76.631	0	100.61	133610000	28	0.524832	0.508577	-0.437221	-0.573015	Q08188	Q08188	Protein-glutamine gamma-glutamyltransferase E;Protein-glutamine gamma-glutamyltransferase E 50 kDa catalytic chain;Protein-glutamine gamma-glutamyltransferase E 27 kDa non-catalytic chain	TGM3
22.5296	21.7739	22.216	22.2429	21.8877	23.1216			5	5	5	23.6	23.6	23.6	29.702	0	35.184	32482000	10	0.524219	0.508507	-0.244228	-0.571645	Q9Y5M8;H7C4H2;C9J5Z8	Q9Y5M8;H7C4H2	Signal recognition particle receptor subunit beta	SRPRB
26.033	26.8938	26.666	26.7819	26.3737	26.9724			22	22	22	27.2	27.2	27.2	113.79	0	173.81	633840000	107	0.524084	0.507945	-0.178389	-0.571344	Q9NSE4	Q9NSE4	Isoleucine--tRNA ligase, mitochondrial	IARS2
26.5995	28.2037	26.5107	27.1974	28.141	27.0724			28	28	28	36.6	36.6	36.6	113.75	0	317.92	1097500000	182	0.521976	0.507965	-0.36565	-0.566628	Q02413	Q02413	Desmoglein-1	DSG1
20.2987	21.4353	21.9139	21.4935	21.4331	21.521			2	2	2	29.6	29.6	29.6	8.85	0	19.362	16870000	13	0.517078	0.512553	-0.266538	-0.55564	Q8WVC2;Q9BYK1;P63220;Q9BYK2	Q8WVC2;Q9BYK1;P63220;Q9BYK2	40S ribosomal protein S21	RPS21
20.7923	23.0914	23.4121	22.5438	23.9402	22.3879			3	3	3	11.9	11.9	11.9	36.067	0	17.368	49614000	5	0.513015	0.516552	-0.525366	-0.546488	Q16698;E5RJD2;E5RJG7;E5RFV2	Q16698	2,4-dienoyl-CoA reductase, mitochondrial	DECR1
21.7304	23.3215	24.2958	22.7665	23.8905	24.0869			8	8	8	29.3	29.3	29.3	45.199	0	209	75063000	26	0.512521	0.516399	-0.465384	-0.545375	P24752;E9PRQ6;H0YEL7;E9PKF3	P24752;E9PRQ6	Acetyl-CoA acetyltransferase, mitochondrial	ACAT1
22.7865	23.4291	23.3009	22.9807	23.6118	23.3632			7	7	7	8.1	8.1	8.1	139.54	0	42.672	60749000	15	0.512258	0.516137	-0.146424	-0.544782	A0A0G2JN29;A0A087X117;Q15155;J3KN36;P69849;Q5JPE7;A0A0G2JP90;A0A087WW46;H3BUC9	A0A0G2JN29;A0A087X117;Q15155;J3KN36;P69849;Q5JPE7;A0A0G2JP90;A0A087WW46	Nodal modulator 1;Nodal modulator 3;Nodal modulator 2	NOMO1;NOMO3;NOMO2
21.0624	21.6341	22.5749	21.662	22.1366	22.2399			2	2	2	9.2	9.2	9.2	24.279	0	12.259	24574000	7	0.509151	0.519993	-0.25569	-0.537757	Q9HAV7	Q9HAV7	GrpE protein homolog 1, mitochondrial	GRPEL1
18.0571	20.4447	NaN	20.3672	18.8406	20.3604			5	5	5	25	25	25	31.73	0	40.69	4867800	7	0.507183	0.521562	-0.605187	-0.547594	P27105;F8VSL7	P27105	Erythrocyte band 7 integral membrane protein	STOM
23.5153	22.899	24.1966	24.1847	23.5362	23.5767			7	7	7	17.1	17.1	17.1	61.992	0	107.4	82783000	24	0.507029	0.521203	-0.228869	-0.532949	Q9BVP2	Q9BVP2	Guanine nucleotide-binding protein-like 3	GNL3
18.1961	21.5881	22.1871	20.7174	21.9711	21.3501			2	2	2	26.8	26.8	26.8	9.9062	0	13.204	16736000	8	0.506793	0.520416	-0.689058	-0.532414	O14949	O14949	Cytochrome b-c1 complex subunit 8	UQCRQ
20.1738	21.9895	22.556	22.1864	22.2381	21.4926			2	2	2	5.6	5.6	5.6	64.243	0	13.781	24183000	6	0.504406	0.522208	-0.399274	-0.526993	H0Y2W2;Q9NVI7;Q5T9A4	H0Y2W2;Q9NVI7;Q5T9A4	ATPase family AAA domain-containing protein 3A;ATPase family AAA domain-containing protein 3B	ATAD3A;ATAD3B
22.3242	24.0472	24.4138	23.2101	25.0158	23.8751			2	2	2	51.8	51.8	51.8	11.514	0	47.928	103950000	12	0.504359	0.52132	-0.438606	-0.526886	P05386	P05386	60S acidic ribosomal protein P1	RPLP1
NaN	20.6404	21.4973	20.9745	21.0046	22.2384			1	1	1	25.9	25.9	25.9	6.4575	0	13.926	13707000	5	0.50351	0.521297	-0.336969	-0.538922	Q96IX5	Q96IX5	Up-regulated during skeletal muscle growth protein 5	USMG5
23.9165	24.1316	24.8172	24.2185	24.278	24.9128			2	2	2	13.7	13.7	13.7	17.49	0	17.046	135220000	15	0.499897	0.524827	-0.181304	-0.516722	P30049	P30049	ATP synthase subunit delta, mitochondrial	ATP5D
19.1471	19.9252	20.6373	20.1279	20.5909	19.7533			2	2	2	5.6	5.6	5.6	48.006	0	11.584	6816000	8	0.498999	0.525672	-0.254157	-0.514672	P82675	P82675	28S ribosomal protein S5, mitochondrial	MRPS5
21.5041	23.7937	24.6535	23.7114	23.8355	23.8533			3	3	3	20.3	20.3	20.3	27.692	0	26.369	87766000	17	0.498367	0.525905	-0.482911	-0.513227	P30048	P30048	Thioredoxin-dependent peroxide reductase, mitochondrial	PRDX3
20.4736	22.1134	23.4725	22.0973	22.1152	23.3005			5	5	5	20.4	20.4	20.4	41.924	0	39.454	36993000	15	0.496032	0.527528	-0.484521	-0.507883	P42765;A0A0B4J2A4;K7EME0	P42765;A0A0B4J2A4	3-ketoacyl-CoA thiolase, mitochondrial	ACAA2
20.7688	21.1084	21.6718	21.1141	21.1189	21.8654			3	3	3	6.7	6.7	6.7	59.594	0	17.252	15756000	6	0.494661	0.528855	-0.183147	-0.504741	Q14554;C9JY10;H7C4F9	Q14554	Protein disulfide-isomerase A5	PDIA5
NaN	19.2235	18.8514	18.9384	NaN	19.5066			2	2	2	3.8	3.8	3.8	72.911	0.0020161	10.925	2332400	3	0.494466	0.528343	-0.185001	-0.54472	O00116;B8ZZ81	O00116;B8ZZ81	Alkyldihydroxyacetonephosphate synthase, peroxisomal	AGPS
27.6342	28.4313	28.2846	28.4304	28.1133	28.2031			10	10	4	23.3	23.3	10.2	44.915	0	323.31	1858400000	123	0.494231	0.527752	-0.132224	-0.503755	Q66PJ3;A0A0C4DG62;F8WCT1;F5GYV5;H7BZV4;F8WEP2;A0A0C4DH18	Q66PJ3;A0A0C4DG62;F8WCT1;F5GYV5;H7BZV4	ADP-ribosylation factor-like protein 6-interacting protein 4	ARL6IP4
22.0976	22.4845	20.5142	20.8114	22.6781	22.9546			3	3	3	9.8	9.8	9.8	52.313	0	21.668	28533000	9	0.491387	0.529541	-0.44923	-0.49722	Q86X95	Q86X95	Corepressor interacting with RBPJ 1	CIR1
NaN	20.5352	20.3521	NaN	20.2568	21.0811			1	1	1	16	16	16	13.954	0.0027422	6.8721	6329300	3	0.490206	0.530482	-0.225343	-0.533773	A8MUH2;P18859	A8MUH2;P18859	ATP synthase-coupling factor 6, mitochondrial	ATP5J
22.5303	23.2153	23.3663	23.0111	23.2774	23.2226			3	3	3	20.9	20.9	20.9	20.776	0	22.484	55018000	13	0.489763	0.530137	-0.133106	-0.493478	O96000;H3BPJ9;H3BV16	O96000;H3BPJ9;H3BV16	NADH dehydrogenase [ubiquinone] 1 beta subcomplex subunit 10	NDUFB10
22.2843	24.0608	23.9384	23.7006	24.1315	23.3557			6	6	6	28.5	28.5	28.5	28.48	0	42.335	81428000	22	0.488227	0.531373	-0.301429	-0.489937	P28074;H0YJM8	P28074;H0YJM8	Proteasome subunit beta type-5	PSMB5
20.5212	21.9867	22.4076	22.1382	21.675	21.959			5	5	5	13	13	13	56.733	0	35.143	23265000	10	0.486588	0.532226	-0.285555	-0.486152	H7C3A1;Q9BXP5;H7C1K0;A0A0A0MSP6	H7C3A1;Q9BXP5	Serrate RNA effector molecule homolog	SRRT
21.3844	22.2187	21.0019	21.7707	22.1989	21.2841			2	2	2	10	10	10	26.738	0	13.071	20664000	8	0.486054	0.531654	-0.216253	-0.484917	K7ESE8;J3KSD8;K7ES02;Q13867	K7ESE8;J3KSD8;K7ES02;Q13867	Bleomycin hydrolase	BLMH
23.5368	23.2331	23.0404	23.0893	24.8008	22.8408			4	4	4	13.1	13.1	13.1	34.258	0	31.242	76322000	13	0.486049	0.530773	-0.306862	-0.484905	P25311;C9JEV0	P25311;C9JEV0	Zinc-alpha-2-glycoprotein	AZGP1
22.1497	23.2028	23.3211	23.199	22.7541	23.3049			2	2	2	38.2	38.2	38.2	7.624	0	33.029	51854000	16	0.482418	0.533742	-0.194792	-0.476492	C9J4Z3;P61513;G5E9R3;M0R0A1;Q6P4E4;E9PEL3;M0R2L6;A6NKH3	C9J4Z3;P61513;G5E9R3;M0R0A1;Q6P4E4;E9PEL3;M0R2L6;A6NKH3	60S ribosomal protein L37a;Putative 60S ribosomal protein L37a-like protein	RPL37A;RPL37AP8
26.4216	26.7176	26.8206	27.0642	26.1792	27.2053			13	13	12	51.1	51.1	47.7	33.784	0	182.7	689830000	98	0.482059	0.533388	-0.162977	-0.475659	P22087;M0QXL5;M0R2Q4;M0R299;M0R0P1;M0R2U2;M0R1H0;M0R2B0;A0A0D9SFM2;M0QXC9	P22087;M0QXL5;M0R2Q4;M0R299;M0R0P1	rRNA 2-O-methyltransferase fibrillarin	FBL
24.3245	24.5228	24.7927	24.7062	24.7645	24.4158			6	6	6	26.2	26.2	26.2	32.592	0	38.183	152430000	23	0.481349	0.53336	-0.0821546	-0.47401	Q969X5	Q969X5	Endoplasmic reticulum-Golgi intermediate compartment protein 1	ERGIC1
25.469	25.6044	26.2648	25.7884	25.9141	25.992			14	14	14	27.8	27.8	27.8	68.569	0	118.21	366010000	70	0.479418	0.534787	-0.118735	-0.469519	P04843;B7Z4L4;F8WF32	P04843;B7Z4L4	Dolichyl-diphosphooligosaccharide--protein glycosyltransferase subunit 1	RPN1
22.0176	24.5874	23.5651	23.5369	23.8713	23.8222			6	5	5	28.3	22.7	22.7	21.892	0	37.346	84214000	19	0.479033	0.534217	-0.35344	-0.46862	P32119;A6NIW5	P32119;A6NIW5	Peroxiredoxin-2	PRDX2
21.8126	22.1783	22.3256	22.0657	22.0544	22.4904			5	5	5	5	5	5	134.55	0	31.143	28324000	17	0.478696	0.533517	-0.0979621	-0.467835	Q92896;H3BM42;H3BRD8;H3BQU9	Q92896;H3BM42	Golgi apparatus protein 1	GLG1
NaN	23.0203	22.5299	22.5845	23.1346	23.0125			1	1	1	2.6	2.6	2.6	44.882	0.0026667	6.6072	38523000	6	0.478566	0.532643	-0.135383	-0.479367	P11279	P11279	Lysosome-associated membrane glycoprotein 1	LAMP1
19.1397	NaN	21.2137	20.4108	NaN	21.0254			4	4	4	8.3	8.3	8.3	83.064	0	24.485	6538000	5	0.477351	0.533755	-0.541417	-0.500596	Q9Y4W2	Q9Y4W2	Ribosomal biogenesis protein LAS1L	LAS1L
21.9002	22.7568	23.9514	22.7221	23.6584	23.1334			5	5	5	11.7	11.7	11.7	73.027	0	36.27	56583000	11	0.476127	0.53419	-0.301865	-0.461843	A0A087WTP3;Q92945;M0R0I5;M0QYH3;M0QXW7;M0R3J3	A0A087WTP3;Q92945;M0R0I5	Far upstream element-binding protein 2	KHSRP
26.6262	27.0603	27.0711	26.9035	26.7826	27.3931			5	5	5	41.1	41.1	41.1	11.676	0	180.87	801760000	90	0.471756	0.538806	-0.107176	-0.451609	P17096	P17096	High mobility group protein HMG-I/HMG-Y	HMGA1
24.451	24.6928	24.9521	24.8099	24.7057	24.7756			3	3	3	26.7	26.7	26.7	15.197	0	50.422	168010000	28	0.46678	0.54445	-0.0650546	-0.439903	E7ETK0;A0A087WUS0;P62847	E7ETK0;A0A087WUS0;P62847	40S ribosomal protein S24	RPS24
23.7209	23.882	24.2103	23.6139	24.3143	24.2318			2	2	2	14.4	14.4	14.4	9.5388	0	12.198	102100000	14	0.466069	0.544735	-0.115591	-0.438226	O00479	O00479	High mobility group nucleosome-binding domain-containing protein 4	HMGN4
24.2945	25.2995	25.4916	24.8131	25.6158	25.2237			12	12	12	31.6	31.6	31.6	64.132	0	87.185	229130000	53	0.463444	0.546149	-0.189037	-0.432019	P14866;M0QXS5;M0R1W6;M0QYT0;B4DVF8;M0QYL7;M0R076;H7C464;B7WPG3;C9IYN3;D6W592;Q8WVV9	P14866;M0QXS5	Heterogeneous nuclear ribonucleoprotein L	HNRNPL
22.8168	24.1916	24.3025	23.902	23.8984	24.1338			5	5	5	12.9	12.9	12.9	56.101	0	43.664	96957000	22	0.462208	0.546859	-0.207738	-0.429091	Q5SQP8;P56545;A0A087WYL1;E7ESU7;D6RAX2;E7EPF8;Q13363;E9PGB1;E7EUB3	Q5SQP8;P56545	C-terminal-binding protein 2	CTBP2
NaN	20.1583	20.6467	20.2744	20.577	20.6699			4	4	4	19.3	19.3	19.3	31.387	0	61.674	7312400	7	0.461764	0.54646	-0.1046	-0.438529	P30084	P30084	Enoyl-CoA hydratase, mitochondrial	ECHS1
22.8397	21.2337	22.1672	22.1245	22.7036	22.0646			3	3	3	10.2	10.2	10.2	59.38	0	33.864	30472000	8	0.461602	0.545893	-0.217358	-0.427655	Q8WXA9	Q8WXA9	Splicing regulatory glutamine/lysine-rich protein 1	SREK1
19.9503	20.4777	22.627	21.2812	21.4004	21.4125			2	2	2	12.3	12.3	12.3	23.864	0	20.332	17058000	7	0.459432	0.546845	-0.346313	-0.422501	Q96EY4;H0Y9X1;D6RA57	Q96EY4;H0Y9X1;D6RA57	Translation machinery-associated protein 16	TMA16
21.0943	21.9799	23.9725	21.689	22.6261	24.1042			3	3	3	17.5	17.5	17.5	29.668	0	21.567	50723000	3	0.456064	0.549211	-0.457543	-0.414479	P47985;P0C7P4	P47985	Cytochrome b-c1 complex subunit Rieske, mitochondrial;Cytochrome b-c1 complex subunit 11	UQCRFS1
22.216	22.9045	23.5619	22.7044	23.1583	23.3588			6	6	6	9.7	9.7	9.7	83.353	0	55.201	52059000	25	0.455876	0.549158	-0.179729	-0.414029	O95202	O95202	LETM1 and EF-hand domain-containing protein 1, mitochondrial	LETM1
18.671	20.6167	NaN	NaN	20.8235	19.507			1	1	1	1.6	1.6	1.6	99.968	0.0029183	8.428	4626100	3	0.455589	0.548462	-0.521363	-0.44385	Q14574	Q14574	Desmocollin-3	DSC3
25.5737	26.2582	26.3006	26.2647	26.034	26.1353			7	7	7	53.8	53.8	53.8	12.259	0	157.4	435890000	50	0.454361	0.549173	-0.10048	-0.41041	P84090;G3V279	P84090;G3V279	Enhancer of rudimentary homolog	ERH
20.0133	20.6279	20.6998	20.3787	20.5623	20.6796			1	1	1	12.2	12.2	12.2	17.541	0.0027447	6.879	8973100	1	0.448735	0.556442	-0.0931892	-0.396914	E9PQI8;O43290	E9PQI8;O43290	U4/U6.U5 tri-snRNP-associated protein 1	SART1
19.8234	23.409	20.4053	21.1332	22.8499	21.1326			2	2	2	3.4	3.4	3.4	80.355	0	13.54	25614000	2	0.447618	0.556422	-0.492682	-0.394224	O75342	O75342	Arachidonate 12-lipoxygenase, 12R-type	ALOX12B
22.6454	23.2287	24.412	23.2066	23.3182	24.5436			4	4	3	17.3	17.3	12.4	27.893	0	26.746	83307000	18	0.444742	0.559088	-0.260804	-0.387283	Q9P0L0;J3QKM9;E5RK64	Q9P0L0	Vesicle-associated membrane protein-associated protein A	VAPA
16.4743	19.591	20.6136	19.3637	NaN	19.6966			1	1	1	6.2	6.2	6.2	29.892	0.002893	8.1054	4009500	1	0.444271	0.559102	-0.63717	-0.395303	B1APM4;P35610	B1APM4;P35610	Sterol O-acyltransferase 1	SOAT1
22.1134	21.6117	23.4057	22.7403	22.7074	22.2833			4	4	4	6.5	6.5	6.5	73.562	0	24.978	37815000	10	0.433908	0.572922	-0.200057	-0.360919	Q6PI48	Q6PI48	Aspartate--tRNA ligase, mitochondrial	DARS2
25.2691	26.256	25.9445	26.0531	25.8836	25.853			2	2	2	7	7	7	22.354	0	24.698	377290000	30	0.432898	0.574025	-0.106764	-0.358445	Q9NWT8	Q9NWT8	Aurora kinase A-interacting protein	AURKAIP1
21.3598	24.2244	22.9757	22.922	23.0906	23.4548			5	5	3	46.5	46.5	22	14.553	0	29.748	58917000	15	0.432878	0.573268	-0.302481	-0.358394	C9JPM4;P18085;C9JAK5;U3KQF2;C9J1Z8;P84085;F5H1V1;F5H6T5;F8WDB3	C9JPM4;P18085;C9JAK5	ADP-ribosylation factor 4	ARF4
20.7816	22.6905	22.8511	20.4341	23.7064	23.526			6	6	6	13.6	13.6	13.6	69.334	0	70.637	43321000	22	0.432471	0.57288	-0.447763	-0.357396	A0A0A0MSQ0;P13797;H7C4N2;U3KQI3;Q5TBN3;P13796;Q14651	A0A0A0MSQ0;P13797;H7C4N2	Plastin-3	PLS3
19.6963	21.3035	20.7756	21.3864	20.6616	20.3322			3	3	3	12.1	12.1	12.1	51.109	0	19.209	10953000	5	0.431905	0.572537	-0.201597	-0.356007	P41091;Q2VIR3;H7BZU1;F8W810	P41091;Q2VIR3	Eukaryotic translation initiation factor 2 subunit 3;Putative eukaryotic translation initiation factor 2 subunit 3-like protein	EIF2S3;EIF2S3L
19.9396	21.6597	21.9767	21.6176	20.7647	21.958			3	3	3	3.9	3.9	3.9	76.096	0	18.103	17519000	9	0.429909	0.573508	-0.254746	-0.351099	O96005;K7EQQ1	O96005;K7EQQ1	Cleft lip and palate transmembrane protein 1	CLPTM1
22.8019	23.9941	24.1379	23.5132	24.0464	23.8324			9	9	9	27.3	27.3	27.3	54.626	0	70.055	86717000	31	0.424866	0.578287	-0.152683	-0.338645	A0A0J9YYL3;A0A0J9YXJ8;A0A0J9YVP6;A0A0J9YXX5;Q9UHX1;A0A0J9YVR6;E9PQ56;A0A0J9YWM1;H0YEM1;E9PMU7;E9PN18;E9PL19;H0YCP8	A0A0J9YYL3;A0A0J9YXJ8;A0A0J9YVP6;A0A0J9YXX5;Q9UHX1;A0A0J9YVR6;E9PQ56;A0A0J9YWM1;H0YEM1	Poly(U)-binding-splicing factor PUF60	PUF60
24.599	26.3543	25.0689	25.4815	25.9332	25.182			4	4	4	12.4	12.4	12.4	26.238	0	25.584	295380000	18	0.42423	0.577962	-0.19153	-0.337069	Q5T750	Q5T750	Skin-specific protein 32	XP32
24.7665	26.3532	26.6108	25.7681	26.1698	26.3998			3	3	3	27.1	27.1	27.1	9.681	0	18.247	437920000	19	0.423123	0.578229	-0.202425	-0.334323	R4GN98;P06703	R4GN98;P06703	Protein S100;Protein S100-A6	S100A6
21.792	23.726	23.7364	23.1158	22.8511	24.0219			6	6	6	25.4	25.4	25.4	35.882	0	60.877	65172000	13	0.422217	0.578301	-0.244811	-0.332071	P09525;Q6P452;B4E1S2	P09525;Q6P452;B4E1S2	Annexin A4;Annexin	ANXA4
20.3245	21.622	21.9538	21.284	21.751	21.3727			4	4	4	5.1	5.1	5.1	113.89	0	22.313	17401000	6	0.420143	0.580332	-0.169117	-0.326908	Q13423;D6RHU2;D6RAI5;E9PCX7;H0Y8P5	Q13423;D6RHU2;D6RAI5;E9PCX7	NAD(P) transhydrogenase, mitochondrial	NNT
21.137	21.7785	21.9905	21.7294	21.3382	22.1808			2	2	2	4.3	4.3	4.3	55.364	0	13.288	20953000	3	0.418422	0.581519	-0.114106	-0.322613	Q92769;E5RFI6;E5RJ04;E5RGV4;E5RHE7;E5RH52;E5RG37;E5RFP9;H3BM24;Q5TEE2;Q13547	Q92769;E5RFI6;E5RJ04;E5RGV4;E5RHE7;E5RH52;E5RG37;E5RFP9;H3BM24;Q5TEE2;Q13547	Histone deacetylase 2;Histone deacetylase 1	HDAC2;HDAC1
22.3327	24.6377	22.6491	23.4315	24.1755	22.8058			6	6	6	23	23	23	34.735	0	48.105	75555000	12	0.417925	0.581011	-0.264457	-0.321371	P05089	P05089	Arginase-1	ARG1
21.1027	22.2777	21.0222	21.386	22.7277	20.9314			1	1	1	19	19	19	7.0861	0.0029014	8.295	21152000	2	0.416316	0.582542	-0.214152	-0.317346	C9J0E4;P01040	C9J0E4;P01040	Cystatin-A;Cystatin-A, N-terminally processed	CSTA
19.4247	20.5192	21.2663	NaN	21.1513	20.158			2	2	2	5.4	5.4	5.4	43.19	0.0010246	11.192	8227800	2	0.414827	0.583222	-0.251219	-0.320683	F8VRN8;F8VQE1;Q9UHB6	F8VRN8;F8VQE1;Q9UHB6	LIM domain and actin-binding protein 1	LIMA1
22.2481	22.502	23.1708	22.7831	22.1045	23.4751			2	2	2	11.2	11.2	11.2	36.828	0	14.85	43752000	7	0.411591	0.586255	-0.147223	-0.305469	C9JVB6;Q7L0Y3	C9JVB6;Q7L0Y3	Mitochondrial ribonuclease P protein 1	TRMT10C
20.8767	21.7106	21.7239	21.3332	21.3774	21.9043			2	2	1	6.7	6.7	3.4	36.83	0	14.856	18112000	11	0.410299	0.58769	-0.101211	-0.30221	C9JYI4;P52294;C9J352;C9JWD9;F2Z3G4;C9J4U1;O15131	C9JYI4;P52294;C9J352;C9JWD9;F2Z3G4;C9J4U1;O15131	Importin subunit alpha-5;Importin subunit alpha-5, N-terminally processed;Importin subunit alpha-6	KPNA1;KPNA5
23.3211	25.5677	23.8661	23.3106	25.2623	24.9977			5	5	4	16.9	16.9	13.3	36.688	0	43.827	159650000	10	0.408706	0.588768	-0.271883	-0.298182	P00338;F5GXH2;F5GYU2;F5GXY2;F5GZQ4;F5H5J4;F5H6W8	P00338	L-lactate dehydrogenase A chain	LDHA
NaN	22.0249	22.8894	22.304	22.5848	22.8249			4	4	4	7.2	7.2	7.2	87.819	0	30.823	30936000	9	0.408075	0.58847	-0.114079	-0.303201	A2A274;Q99798	A2A274;Q99798	Aconitate hydratase, mitochondrial	ACO2
22.9668	22.7342	23.6838	23.0745	23.1092	23.4715			4	4	4	48.6	48.6	48.6	15.521	0	34.33	58162000	24	0.404784	0.590617	-0.0901248	-0.288227	Q9NS69	Q9NS69	Mitochondrial import receptor subunit TOM22 homolog	TOMM22
25.3461	25.5281	24.898	25.053	25.7046	25.2447			8	8	8	35.7	35.7	35.7	29.411	0	80.754	251550000	55	0.403489	0.591797	-0.076683	-0.284926	Q9BU76	Q9BU76	Multiple myeloma tumor-associated protein 2	MMTAG2
NaN	21.6587	22.2922	21.7067	21.8651	22.7726			18	1	1	44.6	2.2	2.2	52.046	0.0027473	6.8849	22855000	1	0.401039	0.593409	-0.139387	-0.284822	B7Z645;H0YAA0	B7Z645		SYNCRIP
25.5188	26.0201	26.7641	25.6713	26.2744	26.7575			12	12	12	70.9	70.9	70.9	22.391	0	323.31	478140000	78	0.400929	0.592498	-0.133387	-0.278388	P37802;X6RJP6;C9J5W6;Q9UI15	P37802;X6RJP6	Transgelin-2	TAGLN2
26.9804	29.4759	27.2185	28.5457	28.595	27.2855			38	38	33	66.8	66.8	61.2	81.744	0	323.31	1996100000	242	0.400508	0.591767	-0.250479	-0.27731	P14923;C9JK18;C9JKY1;C9JTX4;C9J826;C9JPI2;K7ERP3	P14923	Junction plakoglobin	JUP
24.8737	24.2605	23.8466	23.4663	26.5783	23.7859			7	7	7	56.1	56.1	56.1	16.537	0	70.505	192180000	24	0.399343	0.592006	-0.283225	-0.274325	P61626;F8VV32;A0A0B4J259	P61626	Lysozyme C	LYZ
20.7571	21.127	21.5248	21.2456	21.5571	20.8523			2	2	2	4.6	4.6	4.6	46.51	0	12.879	14545000	5	0.398571	0.592104	-0.0820255	-0.272344	Q96I99;E9PDQ8;H0Y852	Q96I99;E9PDQ8;H0Y852	Succinyl-CoA ligase [GDP-forming] subunit beta, mitochondrial	SUCLG2
25.8416	26.1151	26.2766	25.9737	26.7353	25.7794			5	5	5	43.2	43.2	43.2	18.177	0	40.657	449310000	41	0.396618	0.593606	-0.0850423	-0.267321	Q8N9Q2;A0A087WXZ8	Q8N9Q2;A0A087WXZ8	Protein SREK1IP1	SREK1IP1
26.3149	27.0476	27.1291	27.1743	26.6686	26.8868			6	6	6	47.2	47.2	47.2	12.469	0	38.384	751200000	38	0.396437	0.592701	-0.0793737	-0.266855	Q969Q0;J3KQN4;P83881;H0Y5B4;H7BZ11;R4GN19;H7BY91;H0Y3V9	Q969Q0;J3KQN4;P83881;H0Y5B4;H7BZ11	60S ribosomal protein L36a-like;60S ribosomal protein L36a	RPL36AL;RPL36A;RPL36A-HNRNPH2
23.5722	23.9742	24.2389	23.6943	23.8662	24.4681			5	5	5	24.4	24.4	24.4	41.45	0	37.543	100820000	22	0.396323	0.591988	-0.0811081	-0.26656	O75683	O75683	Surfeit locus protein 6	SURF6
27.4548	26.8379	25.7518	25.6353	27.9977	27.0876			4	4	4	35.5	35.5	35.5	11.284	0	103.46	823150000	42	0.395881	0.591775	-0.225381	-0.265421	P81605	P81605	Dermcidin;Survival-promoting peptide;DCD-1	DCD
23.2775	23.9615	25.1021	23.7849	24.7688	24.2638			5	5	5	26.7	26.7	26.7	16.762	0	36.594	125700000	18	0.395016	0.591727	-0.158768	-0.263192	P20674;H3BRM5;H3BV69;H3BNX8	P20674;H3BRM5;H3BV69;H3BNX8	Cytochrome c oxidase subunit 5A, mitochondrial	COX5A
27.763	28.5734	28.4315	28.7742	28.3979	27.877			8	8	8	31.6	31.6	31.6	23.134	0	140.34	2048500000	91	0.393758	0.592545	-0.0937551	-0.25994	J3QR09;J3KTE4;P84098;J3QL15	J3QR09;J3KTE4;P84098;J3QL15	Ribosomal protein L19;60S ribosomal protein L19	RPL19
22.4202	22.7146	23.1632	22.6779	22.6418	23.193			2	2	2	15.3	15.3	15.3	26.578	0	21.641	44733000	13	0.392082	0.59364	-0.0715516	-0.255601	I3L159;I3L1F5;P30519;I3L276;I3L4P8;I3L463;A0A087WT44	I3L159;I3L1F5;P30519;I3L276;I3L4P8;I3L463;A0A087WT44	Heme oxygenase 2	HMOX2
21.5715	22.3082	23.767	23.4353	23.2059	21.6409			4	4	4	11	11	11	48.646	0	26.418	46874000	13	0.388863	0.596054	-0.21182	-0.247237	H0Y2V1;E7EVA0;P27816;H7C4C5;B5MEG9;F8W9U4	H0Y2V1;E7EVA0;P27816;H7C4C5;B5MEG9;F8W9U4	Microtubule-associated protein;Microtubule-associated protein 4	MAP4
21.5643	22.6716	18.7982	NaN	23.322	19.7003			3	2	2	15	9.5	9.5	22.541	0	11.369	21576000	3	0.387465	0.596567	-0.499767	-0.248864	P61026;H0YLJ8;H0YL94;P59190	P61026	Ras-related protein Rab-10	RAB10
NaN	21.0848	21.3003	20.872	21.7444	NaN			2	2	2	2.1	2.1	2.1	102.48	0.002	10.808	10239000	2	0.38673	0.59653	-0.115662	-0.257421	P19367	P19367	Hexokinase-1	HK1
22.9178	23.8958	23.2999	23.0315	23.7703	23.5689			4	4	4	21.2	21.2	21.2	29.204	0	24.908	69184000	6	0.385383	0.597528	-0.085734	-0.238148	P28070	P28070	Proteasome subunit beta type-4	PSMB4
21.8008	23.0466	23.1717	21.4697	23.5433	23.5547			2	2	2	19	19	19	13.631	0	16.372	49217000	3	0.379679	0.603934	-0.182912	-0.223144	F5GX39;E7EQ72;Q15363	F5GX39;E7EQ72;Q15363	Transmembrane emp24 domain-containing protein 2	TMED2
24.9688	25.8398	25.9117	25.9874	25.1803	25.8097			13	13	13	24.7	24.7	24.7	80.109	0	117.84	319380000	65	0.378482	0.604144	-0.0857016	-0.219978	Q12931;I3L0K7;I3L239	Q12931;I3L0K7	Heat shock protein 75 kDa, mitochondrial	TRAP1
21.6981	22.6313	21.6388	21.9486	21.9458	22.2994			4	4	4	9.2	9.2	9.2	60.145	0	25.377	26413000	9	0.378378	0.603335	-0.0751769	-0.219704	Q9HBI6;V9GYP6;F8W978	Q9HBI6;V9GYP6;F8W978	Phylloquinone omega-hydroxylase CYP4F11	CYP4F11
28.0528	27.9417	27.8765	28.1642	27.6585	28.1642			6	6	4	43.1	43.1	36.9	15.156	0	221.7	1596100000	91	0.37821	0.602529	-0.0386442	-0.219258	J3QL05;J3KP15;Q01130	J3QL05;J3KP15;Q01130	Serine/arginine-rich splicing factor 2	SRSF2
23.8864	25.601	26.6714	25.741	24.844	26.1601			12	12	12	44.7	44.7	44.7	35.503	0	266.55	334460000	67	0.377488	0.603093	-0.195438	-0.217347	P40926;G3XAL0	P40926;G3XAL0	Malate dehydrogenase, mitochondrial;Malate dehydrogenase	MDH2
20.2085	21.0406	21.6648	NaN	21.4247	20.778			2	2	2	14	14	14	26.626	0	11.444	11306000	2	0.376153	0.60366	-0.130043	-0.218365	F6S8N6;A0A0A0MRJ6;H7BY58;P22061	F6S8N6;A0A0A0MRJ6;H7BY58;P22061	Protein-L-isoaspartate O-methyltransferase;Protein-L-isoaspartate(D-aspartate) O-methyltransferase	PCMT1
20.7022	25.3329	23.027	22.0543	23.1621	24.844			3	3	3	11	11	11	43.476	0	46.821	96374000	20	0.375785	0.602869	-0.33276	-0.212825	Q6NZI2	Q6NZI2	Polymerase I and transcript release factor	PTRF
26.1401	25.9393	26.1352	26.5136	25.5937	26.2887			7	7	7	17	17	17	64.929	0	120.88	440410000	72	0.375599	0.60211	-0.0604451	-0.21233	B0QYK0;Q01844;A0A0D9SFL3;C9JGE3;H7BY36;F8WC90	B0QYK0;Q01844;A0A0D9SFL3;C9JGE3;H7BY36	RNA-binding protein EWS	EWSR1
23.2334	24.8448	25.2335	25.0772	24.1482	24.5117			8	8	2	50.2	50.2	15.9	22.171	0	146.09	157350000	29	0.37543	0.601323	-0.141809	-0.21188	Q9H0U4;E9PLD0;Q92928	Q9H0U4;E9PLD0;Q92928	Ras-related protein Rab-1B;Putative Ras-related protein Rab-1C	RAB1B;RAB1C
26.6883	27.0627	27.1893	26.8424	27.1274	27.0808			15	15	15	40.8	40.8	40.8	48.442	0	323.31	810250000	110	0.375014	0.600824	-0.0367572	-0.210774	P22695;H3BRG4;H3BSJ9;H3BP04;H3BUE4;H3BUI9;A0A087WVZ4	P22695;H3BRG4;H3BSJ9	Cytochrome b-c1 complex subunit 2, mitochondrial	UQCRC2
20.8135	20.5153	22.9021	21.0868	22.7969	20.9439			2	2	2	9	9	9	32.662	0	22.666	22711000	7	0.373801	0.601077	-0.198863	-0.207541	Q9BW60	Q9BW60	Elongation of very long chain fatty acids protein 1	ELOVL1
20.9791	22.4705	22.4244	22.0976	21.5185	22.6188			3	3	3	11.9	11.9	11.9	43.159	0	46.52	27440000	4	0.373271	0.600874	-0.120317	-0.206128	Q9P035;H3BPZ1;H3BS72;H3BMZ1;H3BRL8	Q9P035;H3BPZ1;H3BS72	Very-long-chain (3R)-3-hydroxyacyl-CoA dehydratase 3	HACD3
NaN	21.029	21.2955	20.9827	21.0982	21.5626			1	1	1	21.1	21.1	21.1	7.813	0	11.303	12128000	5	0.372927	0.601074	-0.0522668	-0.20957	F8W1N5;F8VZJ2;F8VNW4;F8W0W4;H0YHX9;Q13765;E9PAV3	F8W1N5;F8VZJ2;F8VNW4;F8W0W4;H0YHX9;Q13765;E9PAV3	Nascent polypeptide-associated complex subunit alpha;Nascent polypeptide-associated complex subunit alpha, muscle-specific form	NACA
27.2995	27.2556	27.05	27.5436	26.8653	27.3279			3	3	3	31.3	31.3	31.3	13.015	0	91.374	950710000	54	0.372778	0.600613	-0.0439021	-0.204811	P62854;Q5JNZ5	P62854;Q5JNZ5	40S ribosomal protein S26;Putative 40S ribosomal protein S26-like 1	RPS26;RPS26P11
23.199	22.6698	23.6614	23.4347	22.8367	23.4752			5	5	5	18.3	18.3	18.3	36.514	0	34.521	60060000	13	0.372565	0.600153	-0.0721175	-0.204243	X6RGJ2;Q5SSJ5;B0QZK4;Q5SWC8;B0QZK9;B0QZK8	X6RGJ2;Q5SSJ5;B0QZK4;Q5SWC8	Heterochromatin protein 1-binding protein 3	HP1BP3
22.4909	26.0874	22.1099	23.342	24.4032	23.7165			8	8	8	59.3	59.3	59.3	15.164	0	89.254	128330000	27	0.370097	0.602273	-0.257846	-0.197634	Q01469;I6L8B7;A8MUU1	Q01469;I6L8B7	Fatty acid-binding protein, epidermal	FABP5
26.0714	26.2645	26.5061	26.7061	26.0243	26.2511			4	4	4	41.4	41.4	41.4	14.787	0	99.373	504040000	23	0.369679	0.602006	-0.0464986	-0.196511	P35268;K7EP65;K7EKS7;K7ELC4;K7EMH1;K7ERI7;K7EJT5	P35268;K7EP65;K7EKS7;K7ELC4;K7EMH1;K7ERI7;K7EJT5	60S ribosomal protein L22	RPL22
22.5915	22.9733	22.8156	22.6084	23.0672	NaN			1	1	1	10.3	10.3	10.3	11.203	0.0052356	6.4065	37120000	5	0.369035	0.601821	-0.044336	-0.198903	P60903	P60903	Protein S100-A10	S100A10
23.6415	24.2782	24.864	24.7907	24.3787	23.8681			3	3	3	24.7	24.7	24.7	20.471	0	32.606	130120000	19	0.367673	0.602649	-0.0845737	-0.191117	Q03135;E9PCT5;C9JKI3	Q03135;E9PCT5	Caveolin-1;Caveolin	CAV1
19.5987	22.2779	22.7564	21.2607	NaN	22.3393			2	2	2	10.5	10.5	10.5	29.965	0	14.71	20784000	6	0.366578	0.603194	-0.255667	-0.192133	Q99436;Q5TBG5	Q99436;Q5TBG5	Proteasome subunit beta type-7;Proteasome subunit beta type	PSMB7
21.813	22.8964	22.3333	22.0052	22.3602	22.8944			2	2	2	8.6	8.6	8.6	37.821	0	34.913	34166000	2	0.362961	0.606227	-0.0723788	-0.178374	P07858	P07858	Cathepsin B;Cathepsin B light chain;Cathepsin B heavy chain	CTSB
22.4499	23.2292	23.0824	23.5453	22.955	22.4678			2	2	2	8.8	8.8	8.8	29.134	0	13.455	50617000	10	0.361851	0.607604	-0.0688655	-0.175356	E9PJT3;E9PJ04;H0YCG1;A0A087WZZ5;Q13435;E9PIL8;E9PPJ0	E9PJT3;E9PJ04;H0YCG1;A0A087WZZ5;Q13435;E9PIL8;E9PPJ0	Splicing factor 3B subunit 2	SF3B2
18.8829	22.9729	22.8823	20.8239	21.2147	23.4363			3	3	3	17.9	17.9	17.9	22.836	0	20.78	32088000	13	0.354769	0.615779	-0.245636	-0.155972	P49721;A0A087WVV1	P49721	Proteasome subunit beta type-2	PSMB2
19.3204	NaN	20.5564	NaN	19.5783	20.5439			2	2	2	28.4	28.4	28.4	12.498	0	22.424	4508100	5	0.351626	0.619901	-0.122711	-0.156473	Q96DA6;G5E9V2;F2Z3A7	Q96DA6;G5E9V2;F2Z3A7	Mitochondrial import inner membrane translocase subunit TIM14	DNAJC19
NaN	23.6892	23.2215	23.1696	23.1356	24.2888			1	1	1	5.4	5.4	5.4	23.413	0.0027125	6.7554	62452000	8	0.35019	0.620904	-0.0759535	-0.14628	H7C0Q6;Q9C037	H7C0Q6;Q9C037	E3 ubiquitin-protein ligase TRIM4	TRIM4
19.3988	19.9503	20.1894	19.4599	19.7248	20.5235			1	1	1	5	5	5	30.742	0.0026954	6.7022	5995000	3	0.349948	0.620087	-0.0565166	-0.142637	A0A0A0MTI6;Q9NYP7	A0A0A0MTI6;Q9NYP7	Elongation of very long chain fatty acids protein;Elongation of very long chain fatty acids protein 5	ELOVL5
20.3253	21.5219	22.0863	21.1476	21.6009	21.4049			1	1	1	14.1	14.1	14.1	9.8703	0.0027907	7.0547	17058000	6	0.347894	0.62222	-0.0733185	-0.136919	F8WF48;F8WCJ7;Q99442	F8WF48;F8WCJ7;Q99442	Translocation protein SEC62	SEC62
25.0449	26.5935	26.866	25.8516	26.3299	26.5616			22	22	22	35.8	35.8	35.8	82.704	0	263.52	502130000	81	0.346045	0.623261	-0.0796331	-0.131755	P13010;C9JZ81;H7C0H9	P13010	X-ray repair cross-complementing protein 5	XRCC5
22.039	22.4955	22.3256	22.6609	22.0248	22.2644			3	3	3	28.4	28.4	28.4	20.616	0	18.556	31415000	12	0.3459	0.62245	-0.0299931	-0.13135	P82912;H0YL99	P82912;H0YL99	28S ribosomal protein S11, mitochondrial	MRPS11
21.0517	22.2544	22.5039	21.6882	22.0965	22.1996			3	3	3	12.5	12.5	12.5	45.31	0	24.973	25805000	13	0.342733	0.62484	-0.0581354	-0.122458	E7EU96;Q5U5J2;Q8NEV1;P68400;V9GYA2;V9GY80	E7EU96;Q5U5J2;Q8NEV1;P68400	Casein kinase II subunit alpha 3;Casein kinase II subunit alpha	CSNK2A1;CSNK2A3
22.829	22.7849	23.3839	23.0024	22.5276	23.5976			8	8	8	21.4	21.4	21.4	55.21	0	52.257	52767000	20	0.341387	0.626034	-0.0432707	-0.118664	Q9Y3I0	Q9Y3I0	tRNA-splicing ligase RtcB homolog	RTCB
21.1141	22.0388	22.7757	22.0099	21.7165	22.3814			2	2	2	7.1	7.1	7.1	47.655	0	13.66	26892000	8	0.340218	0.626496	-0.0597274	-0.115363	Q09028;E9PNS2;E9PIC4;E9PNS6	Q09028;E9PNS2;E9PIC4;E9PNS6	Histone-binding protein RBBP4	RBBP4
24.1511	24.2691	24.3915	24.6816	24.1509	24.049			1	1	1	7.3	7.3	7.3	19.401	0	90.421	123750000	13	0.339004	0.626596	-0.0232811	-0.111924	B1AN99;P35030	B1AN99;P35030	Trypsin-3	PRSS3
21.4704	21.2499	21.2762	21.0843	21.2775	21.6996			3	3	3	17.1	17.1	17.1	27.907	0	19.587	16110000	13	0.338739	0.626318	-0.0216249	-0.111171	E7EPT4;P19404	E7EPT4;P19404	NADH dehydrogenase [ubiquinone] flavoprotein 2, mitochondrial	NDUFV2
22.0051	21.7572	22.9345	22.3401	22.048	22.4341			3	3	3	13.2	13.2	13.2	38.677	0	19.27	31082000	12	0.338644	0.625691	-0.0417773	-0.110903	Q96IZ7;H7C5Q0;C9J713;C9J367	Q96IZ7;H7C5Q0;C9J713	Serine/Arginine-related protein 53	RSRC1
28.2109	30.3792	28.1758	29.0359	29.7095	28.2955			108	108	108	40.9	40.9	40.9	331.77	0	323.31	3768100000	442	0.338236	0.625061	-0.0916672	-0.109744	P15924	P15924	Desmoplakin	DSP
NaN	20.4612	20.025	19.8669	20.7278	NaN			1	1	1	8.1	8.1	8.1	14.967	0.0028653	7.7658	5203300	4	0.336887	0.625949	-0.0542545	-0.112428	A0A0U1RQT9;C9JYN0;Q16563	A0A0U1RQT9;C9JYN0;Q16563	Synaptophysin-like protein 1	SYPL1
19.5303	20.9885	20.8107	19.9894	21.5515	19.9883			3	3	3	7.9	7.9	7.9	67.494	0	18.664	9831600	8	0.33335	0.62924	-0.066534	-0.0958075	G3V3B0;S4R3H4;E7EQT4;Q9UKV3;G3V3T3	G3V3B0;S4R3H4;E7EQT4;Q9UKV3	Apoptotic chromatin condensation inducer in the nucleus	ACIN1
21.3372	20.8491	20.8088	21.4857	20.6152	20.9777			2	2	2	6.2	6.2	6.2	37.066	0.0020182	10.927	12983000	3	0.331859	0.629875	-0.0278467	-0.0915276	E7EQB8;P51553;H7C1W2;H0Y5Q7;E9PF84;G5E9Q7	E7EQB8;P51553;H7C1W2;H0Y5Q7;E9PF84;G5E9Q7	Isocitrate dehydrogenase [NAD] subunit, mitochondrial;Isocitrate dehydrogenase [NAD] subunit gamma, mitochondrial	IDH3G
23.7333	22.9925	NaN	22.9966	23.8287	NaN			1	1	1	2.2	2.2	2.2	54.826	0.0077922	6.3232	45559000	6	0.329314	0.631943	-0.0497704	-0.0893451	O00401	O00401	Neural Wiskott-Aldrich syndrome protein	WASL
20.8055	22.1499	21.8746	22.4787	20.0555	22.5078			12	2	2	31.1	5.4	5.4	48.991	0	12.901	23230000	5	0.327053	0.633796	-0.0706724	-0.0776436	Q13838;Q5STU3;A0A0G2JJZ9;A0A140T9X3;F6WLT2;A0A0A0MT12;F6TRA5;F6S4E6;A0A140T996;F6UJC5;A0A140TA18;A0A140T9X9;A0A140T9K1;A0A140T973;A0A140T9L4;F6R6M7;A0A0G2JJL7;F6QYI9;A0A140T9N3;A0A140T9K2	Q13838;Q5STU3;A0A0G2JJZ9;A0A140T9X3;F6WLT2;A0A0A0MT12;F6TRA5;F6S4E6;A0A140T996	Spliceosome RNA helicase DDX39B	DDX39B
23.0233	23.2833	24.3934	23.2142	23.4849	24.1159			2	2	2	10.2	10.2	10.2	31.124	0	22.372	80424000	19	0.326828	0.633126	-0.0383313	-0.0769901	A0A0C4DFV9;A0A087X027;Q01105;P0DME0	A0A0C4DFV9;A0A087X027;Q01105;P0DME0	Protein SET;Protein SETSIP	SET;SETSIP
23.0114	22.9369	23.238	23.0141	22.907	23.2967			3	3	3	23.6	23.6	23.6	16.368	0	18.443	53018000	10	0.324827	0.635164	-0.0104866	-0.0711703	O60869	O60869	Endothelial differentiation-related factor 1	EDF1
27.3298	28.9227	27.0899	27.1721	28.2302	28.0765			68	68	58	41	41	35.2	226.53	0	323.31	1569500000	237	0.32392	0.635188	-0.0454388	-0.0685229	P35579;Q5BKV1;B1PS43;P35749;B1AH99	P35579	Myosin-9	MYH9
NaN	21.9723	22.5958	21.2142	23.3423	22.4662			4	4	4	16.5	16.5	16.5	44.614	0	41.345	29316000	14	0.323424	0.635166	-0.0568304	-0.0684395	P00558	P00558	Phosphoglycerate kinase 1	PGK1
24.2792	26.3377	26.4362	25.2437	25.7861	26.1713			11	11	8	50.6	50.6	39.6	27.745	0	323.31	369120000	60	0.322905	0.63519	-0.0493552	-0.0655551	P63104;E7EX29;B0AZS6;B7Z2E6;H0YB80;E7ESK7;E5RGE1;E5RIR4;E9PD24;E7EVZ2	P63104;E7EX29;B0AZS6;B7Z2E6;H0YB80	14-3-3 protein zeta/delta	YWHAZ
21.1556	22.2375	22.8689	21.7389	21.8777	22.7329			3	3	3	12.7	12.7	12.7	40.45	0	89.157	29265000	8	0.317429	0.642309	-0.0291131	-0.0494322	P04899	P04899	Guanine nucleotide-binding protein G(i) subunit alpha-2	GNAI2
26.9133	27.1882	27.2226	27.1891	26.7723	27.3906			21	21	21	52.1	52.1	52.1	56.084	0	184.8	879510000	145	0.315886	0.643052	-0.00927162	-0.044856	Q9P258	Q9P258	Protein RCC2	RCC2
20.1327	21.0557	21.5246	20.6741	21.1469	20.942			3	1	1	2.1	0.6	0.6	217.1	0.002809	7.3213	12356000	1	0.313782	0.645669	-0.0166403	-0.0385921	F5GWX5;A0A0C4DGG9;Q14839;K7EMY3;Q8TDI0	F5GWX5;A0A0C4DGG9;Q14839	Chromodomain-helicase-DNA-binding protein 4	CHD4
NaN	22.6205	22.9438	20.8524	23.3953	24.2403			2	2	2	20.5	20.5	20.5	14.384	0	12.494	47261000	4	0.31259	0.646232	-0.0471764	-0.0357423	Q5JR07;C9JNR4;E9PQH6;C9JX21;Q5JR08;Q5JR05;P61586;P08134;E9PLA2;C9JRM1;Q5JR06;E9PN11;U3KQA9;U3KQV3	Q5JR07;C9JNR4;E9PQH6;C9JX21;Q5JR08;Q5JR05;P61586;P08134;E9PLA2;C9JRM1;Q5JR06;E9PN11;U3KQA9;U3KQV3	Transforming protein RhoA;Rho-related GTP-binding protein RhoC	RHOC;RHOA
21.9131	24.9333	24.3785	23.1862	24.1354	23.9862			5	5	5	39.5	39.5	39.5	23.356	0	52.521	102390000	29	0.310363	0.64776	-0.0276114	-0.0283533	P09211;A8MX94;A0A087X2E9;A0A087X243	P09211;A8MX94;A0A087X2E9	Glutathione S-transferase P	GSTP1
21.9578	22.3497	23.837	22.6773	21.6917	23.8353			5	5	5	18.5	18.5	18.5	55.18	0	36.438	49464000	10	0.308797	0.648764	-0.0199369	-0.0236377	Q9UMS4;F5GY56;H0YGF3;F5H2I0	Q9UMS4;F5GY56	Pre-mRNA-processing factor 19	PRPF19
20.1519	21.6982	23.5117	21.4426	21.7439	22.2254			4	4	4	13	13	13	47.517	0	32.804	27793000	13	0.306506	0.650318	-0.0166613	-0.0167062	P00505	P00505	Aspartate aminotransferase, mitochondrial	GOT2
27.6353	29.0741	27.7529	27.8582	28.66	27.9658			28	28	28	59.6	59.6	59.6	64.135	0	323.31	1929400000	195	0.305544	0.650737	-0.00724157	-0.0137872	Q5T749	Q5T749	Keratinocyte proline-rich protein	KPRP
22.1013	22.4458	22.9007	22.2309	22.5278	22.6977			4	4	4	8.9	8.9	8.9	62.974	0	24.799	35815000	8	0.304493	0.650867	-0.00284576	-0.0105901	Q969V3;K7EQ66;K7ELZ9;K7ENM2;A0A0C4DGP7;K7EMW4	Q969V3;K7EQ66;K7ELZ9;K7ENM2;A0A0C4DGP7;K7EMW4	Nicalin	NCLN
20.8551	20.9713	20.9831	21.1791	20.3238	21.3025			3	3	3	1.4	1.4	1.4	274.37	0	17.652	12298000	3	0.299594	0.655173	0.00137075	0.00441551	P11717	P11717	Cation-independent mannose-6-phosphate receptor	IGF2R
NaN	21.4294	20.2892	20.1572	21.4425	20.966			3	3	3	6.8	6.8	6.8	54.981	0	17.651	10173000	4	0.299029	0.654942	0.00404771	0.00628225	H7C0V9;E9PG40;P05067;A0A0A0MRG2;Q06481	H7C0V9;E9PG40;P05067;A0A0A0MRG2	Amyloid beta A4 protein;N-APP;Soluble APP-alpha;Soluble APP-beta;C99;Beta-amyloid protein 42;Beta-amyloid protein 40;C83;P3(42);P3(40);C80;Gamma-secretase C-terminal fragment 59;Gamma-secretase C-terminal fragment 57;Gamma-secretase C-terminal fragment 50;C31	APP
NaN	19.068	20.8792	21.0362	19.387	19.4594			2	2	2	7.5	7.5	7.5	35.328	0	14.906	6035200	7	0.296859	0.655956	0.0127147	0.013127	F2Z393;P37837	F2Z393;P37837	Transaldolase	TALDO1
NaN	20.6457	20.9025	21.0668	20.3673	20.8703			1	1	1	4.8	4.8	4.8	25.943	0.0026643	6.558	9066700	3	0.294415	0.658387	0.00595951	0.0208799	Q7Z7H5	Q7Z7H5	Transmembrane emp24 domain-containing protein 4	TMED4
21.6139	25.1561	22.6124	22.6796	23.8447	22.766			7	7	7	11.9	11.9	11.9	89.786	0	43.804	75926000	15	0.292192	0.659807	0.0306803	0.0274155	P22735;H0YMQ8;H0YN27	P22735	Protein-glutamine gamma-glutamyltransferase K	TGM1
25.5685	27.1546	24.1416	25.0234	26.8055	24.9233			15	15	15	48.1	48.1	48.1	60.54	0	149.05	400890000	33	0.289708	0.661515	0.0374635	0.0352265	Q6UWP8;K7ESC4	Q6UWP8	Suprabasin	SBSN
17.0954	25.5995	NaN	19.968	22.7261	20.931			8	8	8	16.4	16.4	16.4	72.697	0	67.669	60944000	13	0.287929	0.663169	0.139067	0.0416792	P42357;F8W0V1;F8VNX0	P42357	Histidine ammonia-lyase	HAL
24.1272	27.3496	26.7652	24.811	26.4523	26.7316			12	12	12	36.4	36.4	36.4	47.168	0	180.36	536090000	61	0.27848	0.675841	0.0823867	0.0711337	P06733;K7EM90;F5H1C3;E5RI09;E5RG95;K7EPM1;K7EKN2;E5RGZ4;F5H0C8;P13929;P09104	P06733;K7EM90	Alpha-enolase;Enolase	ENO1
22.5607	24.6277	24.6544	23.4095	23.8433	24.4273			5	5	4	25.7	25.7	21.9	20.762	0	39.193	107270000	16	0.278225	0.675139	0.0542304	0.0719631	H0Y7A7;P62158;E7ETZ0;E7EMB3;F8WBR5;M0QZ52;G3V479;G3V226;G3V361;Q96HY3;C9J7T9;P02585	H0Y7A7;P62158;E7ETZ0;E7EMB3;F8WBR5;M0QZ52;G3V479	Calmodulin	CALM2;CALM1;CALM3
23.8913	24.7675	25.2944	24.1598	24.8243	24.8613			7	7	7	39.4	39.4	39.4	34.656	0	73.967	164200000	33	0.276752	0.676679	0.0359497	0.0767543	A0A087X1S2;P67809;H0Y449;P16989;Q9Y2T7;A0A0D9SEI8;C9J5V9	A0A087X1S2;P67809;H0Y449	Nuclease-sensitive element-binding protein 1	YBX1
23.0759	23.041	22.7997	23.3027	22.4459	23.1035			8	8	8	12.4	12.4	12.4	87.109	0	47.58	49846000	18	0.276142	0.676613	0.0215003	0.0787412	J3QR29;A0A0D9SEI3;B7ZVY7;A0A0D9SER5;A0A0D9SEN2;J3QR44;P21127;Q5QPR4;Q5QPR3;Q9UQ88	J3QR29;A0A0D9SEI3;B7ZVY7;A0A0D9SER5;A0A0D9SEN2;J3QR44;P21127;Q5QPR4;Q5QPR3;Q9UQ88	Cyclin-dependent kinase 11B;Cyclin-dependent kinase 11A	CDK11B;CDC2L1;CDK11A
22.5239	23.3922	23.8925	22.8211	23.2465	23.6137			2	2	2	7.9	7.9	7.9	17.102	0	12.531	62809000	10	0.272072	0.680596	0.0424334	0.0920989	O14684	O14684	Prostaglandin E synthase	PTGES
19.1346	19.2608	19.9245	NaN	17.4074	21.196			1	1	1	14.4	14.4	14.4	11.372	0.0029297	8.5955	4775000	4	0.2716	0.68024	0.138288	0.0955741	J3QQY2;J3KS45;J9JIE6;Q9UM00	J3QQY2;J3KS45;J9JIE6;Q9UM00	Transmembrane and coiled-coil domain-containing protein 1	TMCO1
23.4382	24.6918	23.4854	23.457	24.3135	23.7076			4	4	4	10.3	10.3	10.3	25.76	0	26.919	96275000	11	0.271218	0.679951	0.0458107	0.0949198	P23490	P23490	Loricrin	LOR
27.6697	25.8844	27.0213	26.3678	26.5757	27.4554			2	1	1	28.4	17.9	17.9	10.97	0	139.93	782320000	12	0.271207	0.679026	0.0587889	0.0949537	Q5RHS7	Q5RHS7		S100A2
20.7082	22.6353	22.9474	21.397	22.472	22.1984			5	5	5	13.3	13.3	13.3	52.743	0	37.409	29708000	11	0.270715	0.678848	0.0744591	0.0965827	O15269	O15269	Serine palmitoyltransferase 1	SPTLC1
21.7992	22.5364	22.314	21.8753	22.7477	21.9209			5	5	5	13.3	13.3	13.3	43.295	0	29.399	29807000	11	0.27017	0.678795	0.0352058	0.0983875	P08559;Q5JPU0;Q5JPT9;Q5JPU1;Q5JPU3;Q5JPU2;P29803	P08559	Pyruvate dehydrogenase E1 component subunit alpha, somatic form, mitochondrial	PDHA1
24.0766	25.1946	24.3743	24.8417	24.1857	24.4986			11	11	11	14.5	14.5	14.5	122.85	0	80.786	150690000	32	0.26857	0.679583	0.039849	0.103707	Q9BSJ8;F8VZB1	Q9BSJ8	Extended synaptotagmin-1	ESYT1
20.4291	17.9505	20.508	18.6262	19.6006	20.2982			2	2	2	5.2	5.2	5.2	36.43	0	11.334	5645200	3	0.262317	0.687329	0.120922	0.124715	Q5JRC6;A0A0D9SGE8;Q8IWS0	Q5JRC6;A0A0D9SGE8;Q8IWS0	PHD finger protein 6	PHF6
25.0024	25.6683	26.906	25.438	25.6988	26.2135			6	6	6	53.9	53.9	53.9	10.932	0	50.479	390430000	39	0.262175	0.686465	0.0754261	0.125196	P61604;B8ZZL8;B8ZZ54;S4R3N1	P61604;B8ZZL8;B8ZZ54	10 kDa heat shock protein, mitochondrial	HSPE1
22.9508	23.3535	23.6781	23.4104	22.6141	23.8006			4	4	4	19	19	19	29.172	0	32.576	64427000	21	0.261151	0.686704	0.0524483	0.128671	Q14331;E9PRR7;E9PLY7;Q9BZ01	Q14331;E9PRR7;E9PLY7;Q9BZ01	Protein FRG1;Protein FRG1B	FRG1;FRG1B
22.094	22.7843	23.6107	21.8667	23.1547	23.2238			3	3	3	23	23	23	18.491	0	20.001	47467000	11	0.260566	0.686555	0.081281	0.130664	O75947;F5H608	O75947;F5H608	ATP synthase subunit d, mitochondrial	ATP5H
NaN	21.5142	20.7462	20.6431	20.9037	21.6479			2	2	2	12.9	12.9	12.9	21.938	0	12.571	11639000	8	0.260031	0.68632	0.0652733	0.135225	A0A087WUQ6;P07203	A0A087WUQ6;P07203	Glutathione peroxidase;Glutathione peroxidase 1	GPX1
19.1672	21.6527	22.7976	20.8623	21.019	21.3062			2	2	2	10.3	10.3	10.3	46.938	0	11.483	17801000	3	0.259949	0.685398	0.143311	0.132766	E9PC52;Q16576;Q5JNZ6;Q5JP01	E9PC52;Q16576;Q5JNZ6;Q5JP01	Histone-binding protein RBBP7	RBBP7
21.3896	22.1439	22.4757	21.1875	22.1307	22.4736			2	2	2	19.2	19.2	19.2	15.125	0	12.935	26018000	3	0.256483	0.689208	0.0724818	0.144651	V9GYR2;P05026	V9GYR2;P05026	Sodium/potassium-transporting ATPase subunit beta-1	ATP1B1
22.5092	22.0247	22.3107	22.2616	21.4232	22.9526			5	5	5	5.3	5.3	5.3	148.09	0	32.464	31397000	12	0.255287	0.690268	0.0690371	0.148782	E9PF10;O75694	E9PF10;O75694	Nuclear pore complex protein Nup155	NUP155
18.0003	NaN	19.2357	17.7054	19.1947	NaN			1	1	1	3.8	3.8	3.8	34.431	0.0085985	6.2634	1693300	2	0.251115	0.696557	0.167904	0.173541	E9PH82;Q8NCA5	E9PH82;Q8NCA5	Protein FAM98A	FAM98A
NaN	25.7635	25.7749	25.686	25.5112	26.006			1	1	1	10	10	10	13.956	0.0029615	9.6423	283570000	20	0.245813	0.703289	0.0347659	0.185844	A0A087WZE9;P05204;Q15651	A0A087WZE9;P05204;Q15651	Non-histone chromosomal protein HMG-17;High mobility group nucleosome-binding domain-containing protein 3	HMGN3;HMGN2
23.2669	23.6193	23.7887	23.1954	23.4772	23.8607			11	11	11	26.5	26.5	26.5	66.921	0	98.044	73985000	29	0.243185	0.705912	0.0471961	0.191408	B4DJ81;P28331	B4DJ81;P28331	NADH-ubiquinone oxidoreductase 75 kDa subunit, mitochondrial	NDUFS1
22.3817	22.7502	23.5182	23.4488	22.1113	22.7849			4	4	4	13.6	13.6	13.6	50.559	0	26.765	47741000	11	0.241107	0.708261	0.10164	0.198889	Q7L4I2	Q7L4I2	Arginine/serine-rich coiled-coil protein 2	RSRC2
NaN	21.6238	22.8991	21.3693	22.5536	22.4256			2	2	2	5.5	5.5	5.5	59.075	0	11.789	25552000	5	0.238145	0.712559	0.145297	0.214101	H0YHG0;P82979;F8VZQ9	H0YHG0;P82979;F8VZQ9	SAP domain-containing ribonucleoprotein	SARNP
19.6118	21.5489	21.2917	21.0227	20.7228	20.2947			2	2	2	5.8	5.8	5.8	43.254	0	18.791	11583000	5	0.237049	0.712452	0.137386	0.213642	Q9UBB5;X6RBL6	Q9UBB5;X6RBL6	Methyl-CpG-binding domain protein 2	MBD2
21.1684	22.9504	21.514	20.585	21.7083	22.7964			2	2	2	7.6	7.6	7.6	37.106	0	13.985	25740000	8	0.236524	0.711857	0.181026	0.215565	O43852;H0Y875	O43852;H0Y875	Calumenin	CALU
28.3562	28.5351	28.247	28.7719	28.1983	28.0073			25	25	25	56.3	56.3	56.3	61.332	0	323.31	2087300000	249	0.2355	0.712886	0.0536499	0.219327	Q9HCC0;D6RD67;D6RDF7;D6R9R1;A0A0G2JM88	Q9HCC0;D6RD67	Methylcrotonoyl-CoA carboxylase beta chain, mitochondrial	MCCC2
22.3974	22.0941	23.3242	22.7466	21.925	22.8217			3	3	3	10.9	10.9	10.9	37.432	0	20.375	38936000	9	0.232751	0.715852	0.107484	0.229485	Q3B726	Q3B726	DNA-directed RNA polymerase I subunit RPA43	TWISTNB
21.6726	21.8083	21.447	21.1769	21.6298	21.9399			2	2	2	6.9	6.9	6.9	43.614	0	15.833	19513000	10	0.228248	0.72164	0.060428	0.24633	Q9NX58	Q9NX58	Cell growth-regulating nucleolar protein	LYAR
23.0908	26.2496	22.6913	22.5326	24.4715	24.0282			7	7	7	31.6	31.6	31.6	30.847	0	64.451	141930000	17	0.223997	0.726457	0.333112	0.262472	Q6ZVX7	Q6ZVX7	F-box only protein 50	NCCRP1
NaN	20.0107	20.0973	19.1546	20.5116	20.0773			1	1	1	10.7	10.7	10.7	15.12	0.0029557	9.5306	5362900	5	0.223672	0.725937	0.139466	0.269488	A0A140T9Z4;A0A140T9Z6;A0A140T8W8;A0A0G2JL56;A0A0G2JPD3;A0A140T912;A0A0G2JIF2;Q5SRN5;A0A140T8Y4;A0A140T913;A0A140T9X5;A0A140TA13;B0UXQ0;A0A140T9I0;A0A140T930;A0A140T937;Q9GJ45;P16189;A0A0G2JNY4;A0A140T955;A0A140T975;A0A140T933;A0A140T941;Q5SRN7;A0A0G2JI36;A0A140T9M5;A0A140T953;P30455;P16188;P16190;P30447;P30443;P30504;P18462;P30498;Q29960;P13746;P30510;P30508;Q95604;P30453;P30457;P30456;P30490;P30…	A0A140T9Z4;A0A140T9Z6;A0A140T8W8;A0A0G2JL56;A0A0G2JPD3;A0A140T912;A0A0G2JIF2;Q5SRN5;A0A140T8Y4;A0A140T913;A0A140T9X5;A0A140TA13;B0UXQ0;A0A140T9I0;A0A140T930;A0A140T937;Q9GJ45;P16189;A0A0G2JNY4;A0A140T955;A0A140T975;A0A140T933;A0A140T941;Q5SRN7;A0A0G2JI36;A0A140T9M5;A0A140T953;P30455;P16188;P16190;P30447;P30443;P30504;P18462;P30498;Q29960;P13746;P30510;P30508;Q95604;P30453;P30457;P30456;P30490;P30…	HLA class I histocompatibility antigen, A-31 alpha chain;HLA class I histocompatibility antigen, A-36 alpha chain;HLA class I histocompatibility antigen, A-30 alpha chain;HLA class I histocompatibility antigen, A-33 alpha chain;HLA class I histocompatibility antigen, A-23 alpha chain;HLA class I histocompatibility antigen, A-1 alpha chain;HLA class I histocompatibility antigen, Cw-4 alpha chain;H…	HLA-A;HLA-C;HLA-B
22.2582	NaN	23.1598	21.7502	22.9457	22.9267			2	2	2	39.1	39.1	39.1	7.5649	0	15.171	33967000	10	0.222263	0.726646	0.168077	0.275035	J3KT73;J3QL01;P63173;J3KSP2	J3KT73;J3QL01;P63173;J3KSP2	60S ribosomal protein L38	RPL38
21.6429	22.1261	22.4241	21.4454	22.1908	22.2727			1	1	1	8	8	8	20.161	0.0029821	10.222	26190000	11	0.221417	0.727168	0.0947774	0.272387	C9JA28;Q9UNL2	C9JA28;Q9UNL2	Translocon-associated protein subunit gamma	SSR3
21.6698	23.4485	21.2091	21.3729	23.405	20.6776			2	2	2	8.3	8.3	8.3	32.004	0	12.977	32707000	9	0.221336	0.726413	0.290608	0.2727	Q96HS1;F5GXG4	Q96HS1;F5GXG4	Serine/threonine-protein phosphatase PGAM5, mitochondrial	PGAM5
22.4521	21.5983	21.3114	20.1757	22.0111	22.5272			4	1	0	35.1	17.6	0	14.233	0	160.78	22971000	9	0.221303	0.725543	0.215946	0.272828	Q96QV6;P16104	Q96QV6;P16104	Histone H2A type 1-A;Histone H2AX	HIST1H2AA;H2AFX
20.603	26.9588	20.7535	21.0141	23.3836	22.0445			16	16	9	47.7	47.7	27.9	44.564	0	157.57	151190000	28	0.218594	0.727759	0.624338	0.283343	P29508;Q5K684	P29508;Q5K684	Serpin B3	SERPINB3
24.4033	25.626	26.6808	24.9065	25.2865	25.9041			12	12	12	27.4	27.4	27.4	67.877	0	94.773	316720000	36	0.218419	0.727037	0.204333	0.284026	P29401;A0A0B4J1R6;E9PFF2;F8W888	P29401;A0A0B4J1R6;E9PFF2	Transketolase	TKT
20.7223	20.5005	21.9758	22.0863	20.5323	19.8985			3	3	3	4.4	4.4	4.4	85.862	0	16.783	14284000	7	0.218064	0.72641	0.227137	0.285413	Q12797	Q12797	Aspartyl/asparaginyl beta-hydroxylase	ASPH
21.2927	22.077	22.1704	21.4038	21.8462	22.0061			2	2	2	2.7	2.7	2.7	102.75	0	12.227	22470000	5	0.218036	0.725509	0.0946515	0.285522	K4DI93;Q13620;A0A0A0MR50;Q13619	K4DI93;Q13620;A0A0A0MR50;Q13619	Cullin-4B;Cullin-4A	CUL4B;CUL4A
20.8605	22.3112	22.4483	21.3492	21.4858	22.278			2	2	2	8.4	8.4	8.4	38.287	0	13.894	23525000	6	0.217139	0.725966	0.169004	0.289036	O14828	O14828	Secretory carrier-associated membrane protein 3	SCAMP3
22.1155	22.5314	22.7557	22.3558	22.7896	21.9932			2	2	2	15.5	15.5	15.5	22.487	0	12.217	34480000	8	0.215265	0.727266	0.0880121	0.296408	Q92522	Q92522	Histone H1x	H1FX
29.0334	29.4296	29.3113	29.3384	29.0461	29.2578			12	12	10	22.8	22.8	22.8	53.425	0	305.89	3813700000	168	0.214244	0.727506	0.043939	0.30045	P35637;H3BPE7	P35637;H3BPE7	RNA-binding protein FUS	FUS
21.7655	22.085	22.7718	22.3978	20.1047	23.2201			3	3	3	33.7	33.7	33.7	11.333	0	18.449	31600000	12	0.212704	0.729527	0.299912	0.306571	C9JFR7;P99999;CON__P62894	C9JFR7;P99999	Cytochrome c	CYCS
19.9902	22.2107	21.4958	20.7792	20.7877	21.4657			2	2	2	11.4	11.4	11.4	26.599	0	12.459	15358000	5	0.20948	0.733442	0.221347	0.319507	P56537;F8WD20;B7ZBH1;A0A0B4J1Y7;A0A0U1RQV5;F8WDS6	P56537;F8WD20;B7ZBH1;A0A0B4J1Y7;A0A0U1RQV5;F8WDS6	Eukaryotic translation initiation factor 6	EIF6
NaN	19.9686	20.043	21.5844	19.0593	17.9532			2	2	2	12	12	12	24.086	0	13.131	6050900	4	0.20601	0.738389	0.473494	0.341237	G3V3R6;P17931	G3V3R6;P17931	Galectin;Galectin-3	LGALS3
21.6282	25.5603	23.1601	21.4503	24.2931	23.1652			6	6	6	14.9	14.9	14.9	39.817	0	36.382	94922000	13	0.204433	0.739529	0.480044	0.340086	J3KPS3;P04075;H3BPS8;H3BQN4;H3BUH7;H3BMQ8;H3BR04;H3BR68;A0A087WXX2;P09972;P05062	J3KPS3;P04075;H3BPS8;H3BQN4;H3BUH7;H3BMQ8;H3BR04	Fructose-bisphosphate aldolase;Fructose-bisphosphate aldolase A	ALDOA
27.1257	28.2058	28.1606	27.682	27.5757	27.8577			23	23	22	41.9	41.9	40.7	76.149	0	307.41	1414700000	147	0.202848	0.741364	0.125548	0.346636	P23246;H0Y9K7;H0Y9U2	P23246	Splicing factor, proline- and glutamine-rich	SFPQ
22.2426	22.6873	22.1119	22.0057	22.1862	22.5891			1	1	1	2.5	2.5	2.5	87.198	0.005231	6.4014	31542000	7	0.200923	0.743123	0.0869153	0.354642	Q4KMP7	Q4KMP7	TBC1 domain family member 10B	TBC1D10B
20.9445	22.0951	22.2468	21.01	21.8059	21.9332			2	2	2	11.9	11.9	11.9	17.948	0.0020346	11.098	21258000	2	0.20049	0.742742	0.179113	0.356454	A0A0D9SFR4;Q96HC4;H0Y929;H0YBI4	A0A0D9SFR4;Q96HC4;H0Y929;H0YBI4	PDZ and LIM domain protein 5	PDLIM5
25.9305	25.9257	26.4901	26.081	25.9047	26.1446			9	9	9	48.1	48.1	48.1	23.742	0	73.138	429940000	47	0.199877	0.742955	0.0720272	0.359023	P23284	P23284	Peptidyl-prolyl cis-trans isomerase B	PPIB
20.1328	20.5997	20.1513	20.6697	19.572	NaN			2	2	2	3.3	3.3	3.3	107.54	0	12.882	6350600	9	0.196361	0.749054	0.173761	0.382671	O95782;A0A0G2JQM1;A0A0G2JS82;O94973	O95782;A0A0G2JQM1;A0A0G2JS82;O94973	AP-2 complex subunit alpha-1;AP-2 complex subunit alpha-2	AP2A1;AP2A2
21.2786	27.4612	21.8953	21.1867	24.9593	21.6872			19	19	19	41.4	41.4	41.4	68.064	0	161.63	229610000	39	0.188702	0.761438	0.933969	0.407027	Q8WVV4	Q8WVV4	Protein POF1B	POF1B
24.8633	25.0642	24.64	24.2894	24.4868	25.3589			5	5	5	36.4	36.4	36.4	18.998	0	53.812	178790000	36	0.187795	0.762621	0.144146	0.411028	P51571;A6NLM8	P51571;A6NLM8	Translocon-associated protein subunit delta	SSR4
23.5827	26.6181	24.612	24.1606	25.5126	23.8725			4	4	4	61.8	61.8	61.8	9.8875	0	42.809	223190000	16	0.187537	0.76209	0.422333	0.41217	P22528;P35321	P22528;P35321	Cornifin-B;Cornifin-A	SPRR1B;SPRR1A
25.0543	26.025	25.7716	25.3544	25.6535	25.4562			14	13	4	30.7	28.7	11.5	70.108	0	127.2	302120000	82	0.184733	0.76535	0.128948	0.424653	A0A0G2JIW1;P0DMV9;P0DMV8;V9GZ37	A0A0G2JIW1;P0DMV9;P0DMV8;V9GZ37	Heat shock 70 kDa protein 1B;Heat shock 70 kDa protein 1A	HSPA1B;HSPA1A
21.4254	23.4017	22.9699	23.0317	21.8527	22.0152			4	4	4	4.9	4.9	4.9	98.063	0	25.314	38714000	11	0.184705	0.764373	0.299152	0.424778	P50570;K7EMQ3	P50570	Dynamin-2	DNM2
21.7524	22.2913	21.8996	21.6439	22.2747	21.6773			3	3	3	8.6	8.6	8.6	46.971	0	17.861	24283000	5	0.180352	0.769806	0.115789	0.44448	Q9BS26	Q9BS26	Endoplasmic reticulum resident protein 44	ERP44
20.6972	20.3451	NaN	NaN	20.994	19.1164			1	1	1	60	60	60	2.1494	0	15.708	5688800	4	0.17846	0.772713	0.465927	0.48781	J3QL22;J3QS85;J3KTQ1;J3QKR0;C9JLV5;Q9UNS2	J3QL22;J3QS85;J3KTQ1;J3QKR0;C9JLV5;Q9UNS2	COP9 signalosome complex subunit 3	COPS3
21.0937	22.9959	22.4421	21.4617	22.8143	21.2313			7	5	5	11.5	8.9	8.9	69.948	0	32.375	29026000	11	0.178029	0.772377	0.341483	0.455164	J9JID7;Q03252	J9JID7;Q03252	Lamin-B2	LMNB2
23.5885	24.1329	24.4264	23.863	23.3832	24.3829			6	6	6	20.3	20.3	20.3	34.012	0	39.591	101630000	19	0.177789	0.772158	0.172886	0.456275	P53007;B4DP62	P53007	Tricarboxylate transport protein, mitochondrial	SLC25A1
NaN	22.9695	23.3692	23.2708	22.7835	23.1108			3	3	3	9.3	9.3	9.3	63.836	0	19.234	45447000	5	0.175058	0.775904	0.114274	0.480887	Q86UE4;H0YBJ8;H0YB56;E5RJU9	Q86UE4	Protein LYRIC	MTDH
20.6577	21.6246	21.6874	21.3577	20.9504	21.1551			1	1	1	3.4	3.4	3.4	55.799	0.0026834	6.6757	15313000	4	0.173197	0.77815	0.168839	0.477767	Q9UJA5	Q9UJA5	tRNA (adenine(58)-N(1))-methyltransferase non-catalytic subunit TRM6	TRMT6
27.791	27.882	27.6	27.6001	27.2682	28.0521			22	22	5	47.9	47.9	13	59.379	0	323.31	1326400000	192	0.171508	0.779868	0.117516	0.485799	Q14498;A0A0U1RQH7;H0Y4X3;A0A0U1RQW2;Q5QP23;Q5QP22;F8WF24;A8MYG5;F2Z2Z5;Q86U06;F2Z3E6;F8WF73;H0YJJ3;G3XAP0;G3V5Z6;G3V546;A0A087X122	Q14498;A0A0U1RQH7;H0Y4X3	RNA-binding protein 39	RBM39
21.0092	22.1649	22.5453	21.0115	21.8575	22.0318			3	3	3	22.9	22.9	22.9	19.757	0	32.376	23135000	6	0.171053	0.779595	0.272827	0.487975	A0A087X271;B4DDF4;B4DUT8;Q99439;K7ES69;A0A087X1X5;H3BVI6	A0A087X271;B4DDF4;B4DUT8;Q99439;K7ES69	Calponin;Calponin-2	CNN2
26.5872	25.7374	25.9207	25.8663	25.6717	26.2513			11	11	11	21.7	21.7	21.7	58.22	0	166.57	414790000	72	0.170361	0.779692	0.15196	0.491293	J3KPP4;O95232;D6RDI2;H0YA81;D6RHH0;U3KQT3;C9JL41;H7C5U7;E7EN55	J3KPP4;O95232;D6RDI2	Luc7-like protein 3	LUC7L3
21.744	22.8683	23.0291	20.7651	23.0805	22.5912			2	2	2	6.1	6.1	6.1	52.764	0	15.447	36700000	12	0.169739	0.77996	0.401499	0.494284	Q96N66	Q96N66	Lysophospholipid acyltransferase 7	MBOAT7
24.352	24.7028	24.46	24.5475	24.5131	24.2356			8	8	8	27.9	27.9	27.9	41.796	0	55.108	140020000	34	0.166727	0.784786	0.0728741	0.508904	O00154;K7EKP8	O00154;K7EKP8	Cytosolic acyl coenzyme A thioester hydrolase	ACOT7
23.5564	26.4325	24.1564	23.6081	25.2466	23.6857			8	8	8	25.2	25.2	25.2	44.552	0	74.901	187690000	20	0.164166	0.789343	0.534969	0.521522	P07339;H7C469;H7C1V0;F8WD96;C9JH19;F8W787	P07339;H7C469;H7C1V0;F8WD96;C9JH19	Cathepsin D;Cathepsin D light chain;Cathepsin D heavy chain	CTSD
18.8587	20.1425	20.5	NaN	20.1438	18.5775			1	1	1	15.2	15.2	15.2	10.628	0	13.443	4665400	4	0.16239	0.791035	0.473053	0.544552	F8VXB1;F8VUC5;F8W156;F8W651;F8VYZ4;F8VVA7;P61923	F8VXB1;F8VUC5;F8W156;F8W651;F8VYZ4;F8VVA7;P61923	Coatomer subunit zeta-1	COPZ1
21.7648	21.427	20.9736	21.5714	21.2593	20.8202			6	1	1	12.1	2.3	2.3	102.64	0.0029211	8.485	15920000	6	0.160024	0.794926	0.171508	0.542293	Q15424;K7ES42	Q15424	Scaffold attachment factor B1	SAFB
21.3979	21.5079	22.0615	20.3021	21.8654	21.8595			3	3	3	15.3	15.3	15.3	32.085	0	17.648	19041000	8	0.156474	0.800426	0.313428	0.560482	A0A0J9YWF7;F8VS02;A0A140T9V3;P49419;F8VVF2;H0YHM6	A0A0J9YWF7;F8VS02;A0A140T9V3;P49419	Alpha-aminoadipic semialdehyde dehydrogenase	ALDH7A1
20.6762	22.9517	22.357	22.0147	21.0203	21.6732			5	5	5	17.2	17.2	17.2	58.743	0	33.991	24868000	11	0.153846	0.8037	0.425566	0.574181	Q8WXF1;X6RDA4	Q8WXF1;X6RDA4	Paraspeckle component 1	PSPC1
20.4546	20.4587	20.365	20.1565	20.6189	20.2523			2	2	2	17.9	17.9	17.9	17.114	0	14.47	8256500	9	0.152866	0.804335	0.0835361	0.579339	Q9UI09;F8VXI1;F8VRD8	Q9UI09;F8VXI1;F8VRD8	NADH dehydrogenase [ubiquinone] 1 alpha subcomplex subunit 12	NDUFA12
21.5685	22.0894	22.4747	22.3124	21.8935	21.1821			2	2	2	5.8	5.8	5.8	50.909	0	12.851	24884000	4	0.151121	0.806137	0.248182	0.588606	P48735;H0YL11	P48735;H0YL11	Isocitrate dehydrogenase [NADP], mitochondrial	IDH2
23.0076	23.4772	24.0313	23.9268	22.0167	23.4315			4	4	4	15.6	15.6	15.6	31.279	0	23.337	68758000	7	0.150785	0.805641	0.380361	0.590397	P09012;M0R0G9;M0QXK2;M0R221;M0R2B8;M0R268;M0QZG7;P08579	P09012;M0R0G9;M0QXK2;M0R221;M0R2B8;M0R268;M0QZG7;P08579	U1 small nuclear ribonucleoprotein A;U2 small nuclear ribonucleoprotein B	SNRPA;SNRPB2
19.7145	20.5312	22.3688	20.0474	20.0282	21.0292			3	3	3	9.6	9.6	9.6	33.281	0	18.15	12085000	9	0.150697	0.804762	0.503223	0.590871	E9PJH7;Q9H936;K4DIA8;E9PS95;A0A0D9SEI9;A0A0D9SFE1;A0A0D9SFA8;K4DIB0;K4DIA2;A0A0D9SG84;E9PI74;E9PQ36;K4DIB6;K4DIB3;K4DIB8;Q9H1K4	E9PJH7;Q9H936;K4DIA8;E9PS95;A0A0D9SEI9;A0A0D9SFE1	Mitochondrial glutamate carrier 1	SLC25A22
NaN	21.239	20.6544	19.7563	NaN	21.1563			2	2	2	10.8	10.8	10.8	26.922	0	11.553	7348200	3	0.150057	0.805184	0.490344	0.646396	O00299	O00299	Chloride intracellular channel protein 1	CLIC1
25.4748	24.9683	24.9656	23.9776	25.5421	24.9994			7	7	7	57.9	57.9	57.9	16.29	0	68.887	211140000	33	0.147803	0.808065	0.296496	0.606485	F8W1R7;G3V1V0;P60660;J3KND3;G8JLA2;B7Z6Z4;G3V1Y7;F8VPF3;F8VZU9;F8W180;F8W1I5;P14649;F8VXL3;H0YI43	F8W1R7;G3V1V0;P60660;J3KND3;G8JLA2;B7Z6Z4;G3V1Y7;F8VPF3	Myosin light polypeptide 6	MYL6
24.6065	27.1295	24.543	23.3846	25.7287	25.1527			15	15	15	59.9	59.9	59.9	27.679	0	184.72	300660000	45	0.147744	0.807429	0.671033	0.606808	P31944	P31944	Caspase-14;Caspase-14 subunit p17, mature form;Caspase-14 subunit p10, mature form;Caspase-14 subunit p20, intermediate form;Caspase-14 subunit p8, intermediate form	CASP14
24.0195	24.6112	24.2942	24.8241	24.079	23.0172			3	3	3	16	16	16	20.863	0	16.739	119120000	6	0.14766	0.806508	0.334857	0.607265	P07305	P07305	Histone H1.0;Histone H1.0, N-terminally processed	H1F0
24.6641	25.9675	26.1275	24.905	25.4102	25.5215			20	20	20	19.5	19.5	19.5	152.45	0	138.45	289680000	74	0.146429	0.807104	0.30746	0.613999	A0A0A0MRV0;Q9P2E9;A0A087WVV2;F8W7S5;A0A087WU26;V9GY78;A2A2S5;H0YDJ4;H9KV85;E9PN67;C9J066;Q8N4C6	A0A0A0MRV0;Q9P2E9;A0A087WVV2;F8W7S5	Ribosome-binding protein 1	RRBP1
NaN	20.8464	20.981	20.9421	20.6863	NaN			2	2	2	8	8	8	35.39	0	12.261	7657100	4	0.143362	0.811253	0.0995054	0.68845	P43897;C9JG32;C9JT21;F8VPA7;F8VS27	P43897;C9JG32;C9JT21;F8VPA7;F8VS27	Elongation factor Ts, mitochondrial;Elongation factor Ts	TSFM
NaN	22.2309	22.3404	22.0461	NaN	22.3186			1	1	1	8.3	8.3	8.3	20.383	0.0029268	8.5564	19794000	8	0.141042	0.814864	0.103295	0.703528	E9PH64;E7EWZ0;E9PF49;Q9Y6M9	E9PH64;E7EWZ0;E9PF49;Q9Y6M9	NADH dehydrogenase [ubiquinone] 1 beta subcomplex subunit 9	NDUFB9
22.5516	23.1755	22.1971	20.6639	22.3952	23.2718			6	6	6	16.5	16.5	16.5	59.209	0	53.599	37735000	14	0.140109	0.815783	0.531101	0.649389	Q16630;F8WJN3;F8W084	Q16630;F8WJN3	Cleavage and polyadenylation specificity factor subunit 6	CPSF6
22.4324	23.4896	22.0664	20.4454	23.3663	22.3104			5	5	5	10.9	10.9	10.9	83.549	0	43.48	39272000	12	0.139705	0.81564	0.622101	0.6517	Q02809;Q5JXB8;Q5JXB7	Q02809	Procollagen-lysine,2-oxoglutarate 5-dioxygenase 1	PLOD1
27.9098	26.2981	26.794	27.1908	26.9417	25.451			1	1	1	2.6	2.6	2.6	41.278	0.0027347	6.8265	779020000	16	0.139253	0.815803	0.472814	0.654293	E9PK05;O14523	E9PK05;O14523	C2 domain-containing protein 2-like	C2CD2L
NaN	21.6761	20.8855	20.3216	21.4531	21.0177			4	4	4	5.3	5.3	5.3	104.85	0	34.861	11592000	8	0.138867	0.816236	0.349959	0.676263	C9JZR2;O60716	C9JZR2;O60716	Catenin delta-1	CTNND1
24.2719	26.8675	25.8159	25.4744	25.2021	24.7281			8	6	6	39.5	32.3	32.3	27.774	0	51.067	314770000	33	0.138474	0.816211	0.516923	0.658782	P31947;Q04917;A2IDB2	P31947	14-3-3 protein sigma	SFN
NaN	21.4749	22.3012	21.7709	21.5322	21.7052			2	2	2	24.8	24.8	24.8	14.131	0	22.129	18113000	7	0.138208	0.815574	0.218605	0.680255	C9K0U8;A0A0G2JLD8;E7EUY5;Q04837	C9K0U8;A0A0G2JLD8;E7EUY5;Q04837	Single-stranded DNA-binding protein, mitochondrial	SSBP1
26.4891	26.5144	26.4248	26.8829	26.0656	25.8532			2	2	2	1.7	1.7	1.7	125.86	0	11.582	534740000	23	0.13772	0.815682	0.208884	0.663143	Q9UPR0;H7C276;H3BUD4;A0A0A0MT40;Q15111	Q9UPR0;H7C276;H3BUD4;A0A0A0MT40;Q15111	Inactive phospholipase C-like protein 2;Phosphoinositide phospholipase C;Inactive phospholipase C-like protein 1	PLCL2;PLCL1
NaN	22.3066	20.0697	20.856	20.9654	19.7302			4	4	4	12.7	12.7	12.7	44.76	0	23.298	11103000	11	0.137153	0.815315	0.670957	0.686684	P61160;F5H6T1	P61160;F5H6T1	Actin-related protein 2	ACTR2
26.319	27.1053	27.4702	25.9983	26.9466	27.0053			19	18	18	43.9	42.3	42.3	54.231	0	184.87	745110000	85	0.136833	0.815082	0.314781	0.668306	Q15233;H7C367;C9JYS8;C9IZL7;C9J4X2	Q15233;H7C367	Non-POU domain-containing octamer-binding protein	NONO
22.2757	22.98	23.0559	22.4895	23.3617	20.954			3	3	3	29.2	29.2	29.2	19.343	0	136.07	40770000	12	0.136067	0.814912	0.50212	0.67279	O75607	O75607	Nucleoplasmin-3	NPM3
23.314	23.2507	23.2842	23.2173	22.9244	23.41			1	1	1	1	1	1	104.88	0.0027003	6.721	59482000	7	0.132227	0.821574	0.0990289	0.695623	Q008S8	Q008S8	Epithelial cell-transforming sequence 2 oncogene-like	ECT2L
21.7694	26.2749	23.9362	21.6706	24.4171	22.7047			4	4	1	79.2	79.2	18.1	7.8553	0	31.901	133390000	28	0.132225	0.820628	1.06272	0.695639	P22531;P35326;Q96RM1;Q9BYE4	P22531;P35326;Q96RM1;Q9BYE4	Small proline-rich protein 2E;Small proline-rich protein 2A;Small proline-rich protein 2F;Small proline-rich protein 2G	SPRR2E;SPRR2A;SPRR2F;SPRR2G
22.7798	28.9822	21.2804	22.7118	24.5192	20.2432			8	8	8	77.9	77.9	77.9	15.075	0	173.09	572170000	23	0.132016	0.819878	1.85605	0.696895	P47929	P47929	Galectin-7	LGALS7
NaN	23.9082	21.7924	21.8501	22.7755	22.0531			5	5	5	30.9	30.9	30.9	21.007	0	33.732	34687000	5	0.131955	0.818951	0.624065	0.719086	O75223;M0QZK8;B8ZZK2;H7BZK5	O75223;M0QZK8	Gamma-glutamylcyclotransferase	GGCT
NaN	19.964	20.103	19.4788	20.512	18.4079			1	1	1	10.9	10.9	10.9	14.726	0	20.548	4722600	3	0.131529	0.818749	0.567256	0.7218	H0YJB9;G3V4C6;Q9Y224	H0YJB9;G3V4C6;Q9Y224	UPF0568 protein C14orf166	C14orf166
26.3821	26.0061	25.8505	24.7997	26.6402	25.6274			5	5	5	50.9	50.9	50.9	13.242	0	62.697	400980000	36	0.130933	0.818988	0.390484	0.703459	P06702	P06702	Protein S100-A9	S100A9
20.7063	22.0388	20.7014	20.419	21.0285	20.9727			3	3	3	9.3	9.3	9.3	50.057	0	19.88	13323000	5	0.130763	0.818443	0.342124	0.704491	A0A096LPK7;Q9NNW7;A0A096LPD9;E7EWK1;D3YTF8;E9PLT3;A0A087WSY9;A0A087WSW9;F8W809;E9PIR7;E2QRB9;E9PKI4;A0A096LNN4;E9PKD3;E9PIZ5;A0A0B4J225;Q16881	A0A096LPK7;Q9NNW7;A0A096LPD9;E7EWK1;D3YTF8	Thioredoxin reductase 2, mitochondrial	TXNRD2
NaN	19.4735	20.3132	NaN	18.8193	19.9006			2	2	2	3.6	3.6	3.6	66.115	0.002002	10.816	3472100	2	0.130009	0.818889	0.533393	0.779228	Q9NSD9	Q9NSD9	Phenylalanine--tRNA ligase beta subunit	FARSB
26.7187	27.1559	27.2191	26.8674	26.9906	26.8841			20	20	20	31	31	31	90.725	0	165.92	795840000	127	0.127714	0.822852	0.117161	0.723254	P11387;E5RIC7;Q969P6;E5RJ33;H0YBR3;H0YC03;E5RGE7;E5RGR4;E5RFE3;E5RGR2;E5RJ95;E5RFS0	P11387	DNA topoisomerase 1	TOP1
20.6299	25.0849	23.4073	21.6015	22.6582	21.9179			6	6	6	35.6	35.6	35.6	11.471	0	46.694	62100000	17	0.125919	0.825788	0.981481	0.734496	P31151;Q86SG5	P31151;Q86SG5	Protein S100-A7;Protein S100-A7A	S100A7;S100A7A
21.1432	21.2833	21.2673	21.1712	21.2818	21.0774			1	1	1	5	5	5	32.816	0.0027397	6.8344	14516000	5	0.125397	0.82644	0.0544529	0.737792	P42126	P42126	Enoyl-CoA delta isomerase 1, mitochondrial	ECI1
NaN	21.8506	21.3256	20.3625	21.5744	21.5486			3	3	3	9	9	9	45.604	0	19.71	13948000	3	0.123832	0.828957	0.426266	0.772354	B3KQV6;P30153;E9PH38;H0YDG7;P30154	B3KQV6;P30153;E9PH38	Serine/threonine-protein phosphatase 2A 65 kDa regulatory subunit A alpha isoform	PPP2R1A
22.8273	23.368	23.8717	23.1666	22.2217	23.5464			2	2	2	41.3	41.3	41.3	10.2	0	43.009	60175000	16	0.121786	0.832365	0.377457	0.760957	Q5VTU3;P63172	Q5VTU3;P63172	Dynein light chain Tctex-type 1	DYNLT1
20.7115	20.6618	21.1313	20.0473	20.9906	NaN			3	3	3	5.3	5.3	5.3	88.583	0	18.096	8839900	7	0.121464	0.832048	0.315941	0.788536	Q9Y4W6;K7EP56	Q9Y4W6	AFG3-like protein 2	AFG3L2
20.4755	21.1798	21.0089	19.8483	20.962	20.8958			1	1	1	11	11	11	16.721	0.0043745	6.4489	10881000	1	0.121453	0.831119	0.319326	0.763125	C9J719;C9JJ78;Q15125	C9J719;C9JJ78;Q15125	3-beta-hydroxysteroid-Delta(8),Delta(7)-isomerase	EBP
25.0871	23.3776	24.4629	23.7605	24.1275	23.86			7	7	7	27	27	27	46.44	0	99.516	117430000	21	0.120564	0.832325	0.393185	0.768945	P50454;E9PKH2;E9PNX1;E9PK86;E9PMI5;E9PR70;E9PPV6;H0YEP8;E9PJH8;E9PIG2;E9PRS3;E9PLA6;E9PQ34	P50454;E9PKH2	Serpin H1	SERPINH1
23.3101	25.7586	25.1988	23.9268	24.4264	24.1721			8	8	8	42	42	42	30.791	0	70.658	163080000	29	0.120467	0.831699	0.580749	0.769578	P60174;U3KPZ0;U3KQF3	P60174	Triosephosphate isomerase	TPI1
NaN	23.2757	23.0384	22.7197	21.4169	23.4672			6	4	4	25.5	18.4	18.4	29.174	0	28.987	40074000	12	0.119879	0.831484	0.622409	0.799552	P62258;B4DJF2;I3L3T1;K7EIT4;K7EM20;I3L0W5	P62258	14-3-3 protein epsilon	YWHAE
25.2131	24.9743	25.2163	24.6395	24.5328	25.4901			5	5	5	55.4	55.4	55.4	17.17	0	157.51	208380000	33	0.117597	0.835337	0.247095	0.788657	P98179	P98179	RNA-binding protein 3	RBM3
24.937	25.2931	24.9852	24.1178	25.7411	23.9835			5	5	5	45.2	45.2	45.2	10.834	0	35.298	197320000	20	0.116686	0.83601	0.457577	0.794803	P05109	P05109	Protein S100-A8;Protein S100-A8, N-terminally processed	S100A8
23.3585	23.2293	23.6775	23.6477	23.1139	22.8647			3	3	3	11.1	11.1	11.1	44.838	0	23.895	63861000	14	0.116076	0.836366	0.212997	0.798943	A0A0A0MSG2;J3KNW4;Q14192	A0A0A0MSG2;J3KNW4;Q14192	Four and a half LIM domains protein 2	FHL2
NaN	22.413	22.4959	20.6952	NaN	22.5465			2	2	2	10.6	10.6	10.6	38.89	0	14.184	19323000	6	0.114425	0.838176	0.833639	0.899676	Q15293	Q15293	Reticulocalbin-1	RCN1
NaN	22.062	21.9738	21.6553	21.7414	22.1407			2	2	2	16.8	16.8	16.8	13.057	0	14.113	19930000	7	0.109054	0.84856	0.172111	0.878994	F8WDD7;F8WCF6;A0A0A6YYG9;P59998;R4GN08;H7C0A3	F8WDD7;F8WCF6;A0A0A6YYG9;P59998;R4GN08;H7C0A3	Actin-related protein 2/3 complex subunit 4	ARPC4;ARPC4-TTLL3
24.6903	26.3452	24.2323	22.1983	25.5167	24.5348			1	1	1	3.2	3.2	3.2	38.034	0.0028626	7.755	209150000	9	0.107945	0.85018	1.00599	0.856211	A6NIE6	A6NIE6	Putative RRN3-like protein RRN3P2	RRN3P2
NaN	21.4711	21.2063	21.0011	21.3759	18.5138			3	3	3	4	4	4	120.84	0	24.921	10521000	9	0.106959	0.851101	1.04182	0.895303	P53396	P53396	ATP-citrate synthase	ACLY
23.3284	23.3592	23.7495	21.7529	23.0826	23.9078			4	4	4	19.4	19.4	19.4	26.227	0	24.914	63552000	16	0.104847	0.854619	0.564581	0.879126	O43809;H3BND3;H3BV41	O43809;H3BND3	Cleavage and polyadenylation specificity factor subunit 5	NUDT21
NaN	20.1652	19.7161	19.2528	19.6328	20.025			1	1	1	6.7	6.7	6.7	18.654	0.0026858	6.6811	4541600	4	0.104795	0.85361	0.303795	0.912502	H7C3F9;O15144	H7C3F9;O15144	Actin-related protein 2/3 complex subunit 2	ARPC2
21.3526	22.2467	22.642	21.27	21.984	21.8153			7	7	7	19.5	19.5	19.5	49.966	0	45.051	24567000	13	0.103168	0.855967	0.390667	0.891818	P18031;B4DSN5	P18031;B4DSN5	Tyrosine-protein phosphatase non-receptor type 1;Tyrosine-protein phosphatase non-receptor type	PTPN1
25.4645	26.4955	24.7265	25.3476	24.4318	25.3			7	5	5	18.6	16.2	16.2	61.829	0	84.075	275300000	50	0.101682	0.857602	0.535696	0.903224	Q92804;A0A075B7D9;A0A075B7F4;A0A075B7F2	Q92804;A0A075B7D9	TATA-binding protein-associated factor 2N	TAF15
20.8348	21.6629	NaN	21.0495	NaN	19.9202			6	2	1	17	6.5	3.8	49.857	0	14.895	8352900	2	0.0939715	0.872659	0.764012	1.09113	Q9BUF5;K7ESM5	Q9BUF5;K7ESM5	Tubulin beta-6 chain	TUBB6
26.822	26.841	26.9526	25.1004	26.9078	26.8215			3	3	3	12.2	12.2	12.2	10.905	0	22.964	649210000	28	0.0888668	0.883535	0.595282	1.00891	E9PR30;P62861	E9PR30;P62861	40S ribosomal protein S30	FAU
22.7905	23.3831	23.4827	22.625	22.5459	23.4149			5	5	5	6.9	6.9	6.9	111.82	0	30.124	53693000	10	0.088216	0.883582	0.356804	1.01467	E5KLK1;E5KLJ6;E5KLJ9;E5KLJ5;O60313	E5KLK1;E5KLJ6;E5KLJ9;E5KLJ5;O60313	Dynamin-like 120 kDa protein, mitochondrial;Dynamin-like 120 kDa protein, form S1	OPA1
NaN	21.1831	21.0899	21.1986	20.9077	20.7			1	1	1	3.9	3.9	3.9	37.19	0.0027248	6.7954	10690000	6	0.0881551	0.882668	0.201049	1.05874	Q52LJ0	Q52LJ0	Protein FAM98B	FAM98B
20.181	22.388	22.3263	21.2576	21.0135	20.1899			4	4	4	5	5	5	104.56	0	28.22	17756000	13	0.0874363	0.883447	0.811438	1.02163	J3KMZ9;H0YMD1;P01130;H0YM92	J3KMZ9;H0YMD1;P01130;H0YM92	Low-density lipoprotein receptor	LDLR
20.2642	23.092	22.8903	20.7609	21.6186	20.8324			3	3	3	14.4	14.4	14.4	47.036	0	18.818	24839000	4	0.0829195	0.891265	1.01151	1.0632	P12532;F8WCN3;C9JSQ1;P17540	P12532;F8WCN3	Creatine kinase U-type, mitochondrial	CKMT1A;CKMT1B
26.4926	28.2203	25.4322	23.6634	26.8997	25.5825			12	12	12	91.1	91.1	91.1	15.892	0	323.31	641150000	62	0.0818601	0.893117	1.33321	1.07328	Q9NZT1	Q9NZT1	Calmodulin-like protein 5	CALML5
20.7226	20.5179	20.9067	20.6272	20.4435	NaN			1	1	1	3.2	3.2	3.2	45.935	0.0027076	6.7532	8243100	3	0.0815755	0.892555	0.180343	1.12493	E9PF19;Q9Y4P3	E9PF19;Q9Y4P3	Transducin beta-like protein 2	TBL2
22.9279	24.1357	23.5453	22.8555	23.6535	22.5217			6	6	6	21.9	21.9	21.9	42.1	0	53.876	65459000	27	0.0804587	0.894107	0.526076	1.08681	P36952;C9JLM5	P36952;C9JLM5	Serpin B5	SERPINB5
25.3768	25.2431	25.3412	25.3108	24.6471	25.278			9	9	9	32.1	32.1	32.1	26.106	0	59.411	234370000	36	0.0790594	0.895991	0.241742	1.10056	Q8TA86;C9J6V2	Q8TA86	Retinitis pigmentosa 9 protein	RP9
22.8754	23.0535	23.9647	23.1075	22.5031	22.9986			5	5	5	41.9	41.9	41.9	13.711	0	31.806	56135000	11	0.0779835	0.897674	0.428113	1.11131	O75380;D6RBT3	O75380;D6RBT3	NADH dehydrogenase [ubiquinone] iron-sulfur protein 6, mitochondrial	NDUFS6
25.1146	25.2234	25.4823	25.0462	24.2315	25.3566			3	3	3	16.2	16.2	16.2	10.576	0	18.528	219680000	6	0.0770679	0.898309	0.395285	1.12057	Q9UNZ5;K7ESE5;A0A0A0MQS3	Q9UNZ5;K7ESE5;A0A0A0MQS3	Leydig cell tumor 10 kDa protein homolog	C19orf53
NaN	21.6303	21.3728	20.8036	20.2838	21.6075			3	3	3	9.7	9.7	9.7	51.901	0	16.246	12264000	3	0.0754978	0.900659	0.603221	1.19147	Q01518;Q5T0R7;Q5T0R6;Q5T0R5;Q5T0R4;Q5T0R3;Q5T0R2;Q5T0R1;Q5T0R9;Q5T0R8;Q5T0S3	Q01518;Q5T0R7;Q5T0R6;Q5T0R5;Q5T0R4;Q5T0R3;Q5T0R2;Q5T0R1;Q5T0R9	Adenylyl cyclase-associated protein 1;Adenylyl cyclase-associated protein	CAP1
25.0275	25.5804	25.6761	24.9437	25.1793	25.3576			17	17	17	37.1	37.1	37.1	61.397	0	115	251250000	58	0.0752418	0.899995	0.267796	1.13937	P00367;P49448	P00367;P49448	Glutamate dehydrogenase 1, mitochondrial;Glutamate dehydrogenase 2, mitochondrial	GLUD1;GLUD2
NaN	21.3489	20.6529	20.3632	NaN	20.6253			3	3	3	3.4	3.4	3.4	133.96	0	16.928	7286000	5	0.0721731	0.905222	0.506634	1.36236	Q9UDY2	Q9UDY2	Tight junction protein ZO-2	TJP2
NaN	20.679	20.4638	19.8226	20.0024	20.6385			2	2	2	10.9	10.9	10.9	34.95	0	12.144	6734900	3	0.0693063	0.910599	0.416935	1.26563	F8VYE8;F8W0W8;P36873;P62140;P62136;F8W1A0;E7ETD8;E9PMD7;F8VR82	F8VYE8;F8W0W8;P36873;P62140;P62136;F8W1A0;E7ETD8;E9PMD7;F8VR82	Serine/threonine-protein phosphatase;Serine/threonine-protein phosphatase PP1-gamma catalytic subunit;Serine/threonine-protein phosphatase PP1-beta catalytic subunit;Serine/threonine-protein phosphatase PP1-alpha catalytic subunit	PPP1CC;PPP1CB;PPP1CA
NaN	22.8123	21.8805	17.7795	21.4517	NaN			8	5	5	5.7	3.7	3.7	227.87	0	35.913	14319000	6	0.0670558	0.914665	2.73081	1.4416	Q7Z406;M0QY43;A0A0C4DFM8;A1L2Z2	Q7Z406;M0QY43	Myosin-14	MYH14
21.4065	22.2261	22.2984	21.4388	21.8418	21.4618			1	1	1	3.3	3.3	3.3	46.393	0.0027372	6.8288	22334000	7	0.064538	0.919446	0.396177	1.25997	A0A087WTX2;Q92504	A0A087WTX2;Q92504	Zinc transporter SLC39A7	SLC39A7
25.6688	27.9886	25.4595	24.9799	26.0915	24.4843			11	11	11	61	61	61	22.782	0	210.51	493870000	60	0.0642447	0.919138	1.18708	1.26356	P04792;F8WE04;C9J3N8	P04792	Heat shock protein beta-1	HSPB1
24.2694	24.4296	24.3099	24.3042	23.4524	24.2101			4	4	4	29.7	29.7	29.7	18.86	0	27.746	115220000	21	0.0638577	0.918716	0.34739	1.26832	Q8WVK2;B8ZZ98	Q8WVK2;B8ZZ98	U4/U6.U5 small nuclear ribonucleoprotein 27 kDa protein	SNRNP27
24.4131	24.8551	25.0989	24.8312	24.2715	24.1354			6	6	6	26.3	26.3	26.3	36.249	0	49.868	157150000	26	0.0624228	0.920772	0.376333	1.28623	P53597;H7C233	P53597	Succinyl-CoA ligase [ADP/GDP-forming] subunit alpha, mitochondrial	SUCLG1
NaN	22.5713	22.8222	19.6237	21.177	22.6489			2	2	2	4.9	4.9	4.9	48.755	0	13.521	23403000	4	0.0617292	0.921121	1.54687	1.36719	P36957;H0YJF9;G3V5M3;G3V3F0;Q86SW4	P36957;H0YJF9;G3V5M3;G3V3F0;Q86SW4	Dihydrolipoyllysine-residue succinyltransferase component of 2-oxoglutarate dehydrogenase complex, mitochondrial	DLST
NaN	23.5783	22.72	22.0088	22.7756	22.7642			5	5	5	24.2	24.2	24.2	47.371	0	46.922	37958000	8	0.0606713	0.921835	0.632931	1.38249	P61158;B4DXW1;F8WDR7	P61158;B4DXW1;F8WDR7	Actin-related protein 3	ACTR3
23.0389	24.2249	22.3342	23.06	19.9557	22.2831			7	7	2	11.9	11.9	2.4	107.47	0	41.974	48379000	12	0.0596174	0.923748	1.43307	1.32254	Q14151	Q14151	Scaffold attachment factor B2	SAFB2
24.5842	25.6011	25.6004	23.7655	25.2635	24.5658			10	10	8	38.8	38.8	32.8	27.175	0	70.686	206300000	25	0.0591579	0.923757	0.730309	1.32865	Q5HYB6;A0A087WWU8;Q5VU61;J3KN67;D6R904;P06753;D6RFM2	Q5HYB6;A0A087WWU8;Q5VU61;J3KN67;D6R904;P06753	Tropomyosin alpha-3 chain	DKFZp686J1372;TPM3
21.8441	23.2446	23.2127	22.9483	20.9176	21.3272			4	4	4	9.9	9.9	9.9	52.545	0	23.004	36129000	11	0.058287	0.924224	1.03609	1.34038	O75306	O75306	NADH dehydrogenase [ubiquinone] iron-sulfur protein 2, mitochondrial	NDUFS2
NaN	21.2063	19.7182	NaN	19.2404	19.0838			1	1	1	5.1	5.1	5.1	22.086	0.0027599	6.9433	4457100	3	0.0516809	0.936242	1.30011	1.73777	P30044	P30044	Peroxiredoxin-5, mitochondrial	PRDX5
22.0261	21.5126	21.5887	20.1666	20.5367	21.9445			1	1	1	25.5	25.5	25.5	10.897	0.0029528	9.2907	17150000	3	0.0499122	0.939042	0.82656	1.46362	Q9GZP8	Q9GZP8	Immortalization up-regulated protein	IMUP
21.025	20.3844	23.7038	20.6745	20.212	19.4009			1	1	1	5.7	5.7	5.7	35.894	0	21.496	20746000	6	0.0485486	0.941039	1.60857	1.48575	Q8NEJ9	Q8NEJ9	Neuroguidin	NGDN
24.2753	24.2826	23.6891	23.2621	23.6816	23.9857			5	5	5	19.3	19.3	19.3	29.751	0	30.127	94364000	15	0.0460824	0.94527	0.439177	1.52752	Q96SZ5	Q96SZ5	2-aminoethanethiol dioxygenase	ADO
22.9934	24.3668	23.5707	22.8277	22.7127	NaN			4	4	4	15.1	15.1	15.1	39.007	0	25.479	56762000	13	0.043104	0.950114	0.873401	1.69332	O95210	O95210	Starch-binding domain-containing protein 1	STBD1
21.2622	21.5074	21.5949	19.4233	21.1053	21.1041			2	2	2	26.8	26.8	26.8	8.5099	0	11.426	13877000	5	0.0421345	0.951006	0.910598	1.59967	R4GN43;A0A0C4DGS0;P56556	R4GN43;A0A0C4DGS0;P56556	NADH dehydrogenase [ubiquinone] 1 alpha subcomplex subunit 6	NDUFA6
23.7631	23.8218	23.843	23.7481	23.5321	23.7605			3	3	3	16.9	16.9	16.9	27.873	0	20.164	84542000	14	0.0392555	0.954921	0.129096	1.65706	O95571;M0QXB5;M0QY80	O95571;M0QXB5	Persulfide dioxygenase ETHE1, mitochondrial	ETHE1
26.8154	27.1035	26.8687	26.791	26.6678	26.8275			21	21	21	54	54	54	59.403	0	323.31	726660000	125	0.0392397	0.953894	0.167107	1.65738	E9PDR0;P05166;E7EUY3;C9JQS9;E7EX59;E7ETT1;E7ETT4;E9PEC3;F8WBI9;E7ENC1;H7C5C9;C9JVW9;C9JVY9;C9JAW3	E9PDR0;P05166;E7EUY3;C9JQS9;E7EX59;E7ETT1;E7ETT4;E9PEC3;F8WBI9	Propionyl-CoA carboxylase beta chain, mitochondrial	PCCB
21.7633	21.7441	22.1741	21.4499	21.4079	21.8342			1	1	1	3.2	3.2	3.2	34.488	0.0028355	7.4752	21190000	5	0.0376869	0.95667	0.329823	1.69028	K7EMZ9;A0A140TA76;Q8ND56	K7EMZ9;A0A140TA76;Q8ND56	Protein LSM14 homolog A	LSM14A
28.1381	28.2592	28.4021	27.8976	27.8466	28.2602			15	15	10	37.5	37.5	25.5	46.513	0	323.31	1784300000	149	0.0347727	0.960818	0.265008	1.75624	Q9Y383;A0A0A6YYC3;A0A0A6YYJ8;V9GZ75;F8WEU3	Q9Y383;A0A0A6YYC3;A0A0A6YYJ8	Putative RNA-binding protein Luc7-like 2	LUC7L2;C7orf55-LUC7L2
23.2942	23.967	23.9888	22.4503	22.6344	23.7315			7	7	7	34	34	34	34.324	0	54.003	69501000	26	0.0345182	0.960135	0.811284	1.76228	Q53GQ0;E9PI21	Q53GQ0	Very-long-chain 3-oxoacyl-CoA reductase	HSD17B12
22.7953	22.6724	23.4886	22.1751	21.5296	22.8186			5	5	5	17.8	17.8	17.8	42.41	0	44.248	40894000	13	0.032976	0.962043	0.811043	1.8	A0A087WZN1;O43837;A0A087X2E5;A0A0D9SG66	A0A087WZN1;O43837;A0A087X2E5	Isocitrate dehydrogenase [NAD] subunit, mitochondrial;Isocitrate dehydrogenase [NAD] subunit beta, mitochondrial	IDH3B
21.2673	22.0492	21.5197	21.0086	21.2875	21.1808			2	2	2	4.8	4.8	4.8	55.016	0	15.697	16917000	6	0.0308782	0.965216	0.453058	1.85456	O94919	O94919	Endonuclease domain-containing 1 protein	ENDOD1
NaN	20.4974	21.3619	19.2236	19.9187	NaN			1	1	1	4.9	4.9	4.9	35.816	0.0029155	8.3946	5778600	4	0.0301164	0.965507	1.35851	2.4493	Q13011	Q13011	Delta(3,5)-Delta(2,4)-dienoyl-CoA isomerase, mitochondrial	ECH1
NaN	21.4712	20.9151	20.1607	NaN	20.5141			2	2	2	12.1	12.1	12.1	20.7	0	12.011	7554300	6	0.0272758	0.971043	0.855781	2.59735	P55145;A8K878;H7C2D6	P55145;A8K878;H7C2D6	Mesencephalic astrocyte-derived neurotrophic factor	MANF
22.3668	22.7404	20.7774	NaN	20.5372	19.0604			1	1	1	0.5	0.5	0.5	231.1	0.0093777	6.2373	16281000	2	0.0240565	0.975515	2.16277	2.27154	A0A0D9SFK2;Q92614	A0A0D9SFK2;Q92614	Unconventional myosin-XVIIIa	MYO18A
21.09	20.7432	21.3452	NaN	19.7418	20.572			2	2	2	8.5	8.5	8.5	51.417	0.0010256	11.192	9086900	2	0.0221699	0.978453	0.902524	2.35851	O95674	O95674	Phosphatidate cytidylyltransferase 2	CDS2
28.6496	28.8094	28.7002	28.6349	28.1793	28.4039			19	19	19	39.9	39.9	39.9	64.467	0	323.31	2403700000	209	0.019567	0.983682	0.313718	2.24523	Q5VTL8;A0A0A0MRN0	Q5VTL8;A0A0A0MRN0	Pre-mRNA-splicing factor 38B	PRPF38B
28.8579	28.7211	28.5507	28.5051	28.4026	28.5411			37	37	37	57.6	57.6	57.6	80.058	0	323.31	2448600000	275	0.0181048	0.985217	0.226934	2.31412	P05165;H0Y5U0;Q5JTW6;Q5JVH2;H0Y4B9;H0Y798	P05165	Propionyl-CoA carboxylase alpha chain, mitochondrial	PCCA
NaN	23.0056	24.0694	22.2515	22.5363	22.5508			5	2	2	19.5	8.5	8.5	28.082	0	12.915	43245000	7	0.0174446	0.98497	1.09132	2.62381	P31946;P27348;Q4VY20;A0A0J9YWZ2;Q4VY19;E9PG15;A0A0J9YWE8	P31946;P27348	14-3-3 protein beta/alpha;14-3-3 protein beta/alpha, N-terminally processed;14-3-3 protein theta	YWHAB;YWHAQ
31.0914	31.2111	31.16	31.0217	30.3564	30.6645			57	57	57	65.2	65.2	65.2	129.63	0	323.31	12430000000	749	0.0160373	0.98579	0.473347	2.42325	P11498;E9PRE7;E9PS68	P11498	Pyruvate carboxylase, mitochondrial	PC
23.7978	24.2839	24.2661	23.6476	21.7547	21.0221			9	9	9	26.2	26.2	26.2	47.142	0	72.603	73995000	24	0.0151757	0.98627	1.9745	2.47361	J3QLD9;E7EMK3;Q14254;K7EKW9	J3QLD9;E7EMK3;Q14254;K7EKW9	Flotillin-2	FLOT2
19.6831	21.6867	21.7505	18.9153	19.5602	19.1637			5	5	5	6.8	6.8	6.8	96.695	0	29.371	9600200	6	0.0133212	0.988824	1.82701	2.59421	P11216;H0Y4Z6;E9PK47;P11217;P06737	P11216	Glycogen phosphorylase, brain form	PYGB
NaN	23.6849	23.1263	22.6781	22.3723	22.7957			3	3	3	49.4	49.4	49.4	10.366	0	37.601	42062000	14	0.012812	0.988476	0.790237	2.98981	P63167;Q96FJ2;F8VXI7;F8VXL2;F8VRV5	P63167;Q96FJ2	Dynein light chain 1, cytoplasmic;Dynein light chain 2, cytoplasmic	DYNLL1;DYNLL2
23.2438	23.9902	24.199	22.8626	22.8044	23.0235			7	7	7	8.4	8.4	8.4	129.29	0	44.928	69334000	12	0.00813185	0.995027	0.914164	3.07532	P17301;E7EMF1;E7ESP4;E9PB77;D6RG08	P17301;E7EMF1;E7ESP4	Integrin alpha-2	ITGA2
23.6454	24.5264	24.9164	22.5833	21.2706	22.7546			9	9	9	27.2	27.2	27.2	47.355	0	98.299	84841000	24	0.00499395	0.998504	2.15988	3.59468	O75955;A0A140T9R1;A2AB09;A0A140T9X0;A0A140T9W4;A2AB10;A0A140T974;A2AB12;A0A140T959;A2AB11;A0A0G2JJQ6;A0A140T907;A0A140T9C3;A2AB13;A0A140T905;A0A140T910;A2ABJ5;A0A140T957;A0A140T9B1	O75955;A0A140T9R1;A2AB09;A0A140T9X0;A0A140T9W4	Flotillin-1	FLOT1
25.1568	25.034	25.4747	24.7236	24.3747	24.4811			5	5	5	37.5	37.5	37.5	7.0662	0	32.889	191270000	24	0.00307568	0.999703	0.695347	4.16273	Q9Y2S6	Q9Y2S6	Translation machinery-associated protein 7	TMA7
20.5394	20.2174	20.7138	18.9381	19.0623	19.7422			1	1	1	40	40	40	3.3148	0.0028902	8.0955	6389600	7	0.00275892	0.998884	1.2427	4.29806	H0YC70;Q9Y5V0	H0YC70;Q9Y5V0	Zinc finger protein 706	ZNF706
NaN	22.4284	22.3654	22.078	22.1094	22.1824			4	2	2	17.4	10.1	10.1	28.302	0	16.282	24759000	9	0.0021066	0.99869	0.273669	5.90946	P61981	P61981	14-3-3 protein gamma;14-3-3 protein gamma, N-terminally processed	YWHAG
26.3281	26.4464	26.3886	25.4836	25.1439	25.3581			14	14	14	33.6	33.6	33.6	57.278	0	95.667	390550000	49	0.000117516	1	1.05913	10.0983	A0A0C4DFL7;Q16850;H7C0D0;C9IYR8	A0A0C4DFL7;Q16850	Lanosterol 14-alpha demethylase	CYP51A1
18.2313	19.2647	19.2654	20.5415	NaN	NaN			2	2	2	29.9	29.9	29.9	10.688	0	14.012	3094000	5	0	0.946881	-1.62104	0	A0A075B746;P82921	A0A075B746;P82921	28S ribosomal protein S21, mitochondrial	MRPS21
NaN	NaN	NaN	19.8619	21.3312	21.3308			1	1	1	2.7	2.7	2.7	52.599	0.0028736	7.9377	6228900	3	0	0.945907	NaN	0	A0A087WTS8;A0A087WYC1;P34932	A0A087WTS8;A0A087WYC1;P34932	Heat shock 70 kDa protein 4	HSPA4
NaN	NaN	21.5043	20.802	22.1743	20.7019			2	2	2	15.9	15.9	15.9	19.876	0	16.028	11241000	5	0	0.944925	0.27825	0	A0A087WTV2;B3KQ25;K7ESG5;K9J957;P61289;K7ENH2	A0A087WTV2;B3KQ25;K7ESG5;K9J957;P61289;K7ENH2	Proteasome activator complex subunit 3	PSME3
NaN	NaN	NaN	19.9147	20.3952	20.1727			3	3	3	5	5	5	93.533	0	24.753	3549200	3	0	0.943959	NaN	0	A0A087WV29;Q9H0A0	A0A087WV29;Q9H0A0	N-acetyltransferase 10	NAT10
NaN	20.6127	24.7331	NaN	NaN	19.0734			2	2	2	22.9	22.9	22.9	14.001	0	22.621	30042000	5	0	0.942994	3.5995	0	A0A087WYF5;A0A0A0MT31;A0A087WYT0;A0A087WV42;A0A087WZY1;P02810	A0A087WYF5;A0A0A0MT31;A0A087WYT0;A0A087WV42;A0A087WZY1;P02810	Salivary acidic proline-rich phosphoprotein 1/2;Salivary acidic proline-rich phosphoprotein 1/2;Salivary acidic proline-rich phosphoprotein 3/4;Peptide P-C	PRH1
NaN	NaN	NaN	NaN	22.0428	21.0942			2	2	2	1.3	1.3	1.3	358.62	0.0010225	11.176	6559100	2	0	0.949769	NaN	0	A0A087WV66;P46013	A0A087WV66;P46013	Antigen KI-67	MKI67
NaN	NaN	NaN	20.6228	20.6742	20.9521			3	3	3	3.6	3.6	3.6	99.31	0	18.627	5316500	6	0	0.948808	NaN	0	A0A087WVM4;B7ZM99;Q6UB35;H0Y327;Q5JYA8;Q5JYA3	A0A087WVM4;B7ZM99;Q6UB35;H0Y327	Monofunctional C1-tetrahydrofolate synthase, mitochondrial	MTHFD1L
NaN	NaN	20.8143	21.8081	NaN	21.8218			3	3	3	3.3	3.3	3.3	121.12	0	16.62	9222900	4	0	0.94785	-1.00063	0	A0A087WWJ1;P52701;C9JH55;C9J8Y8;C9J7Y7	A0A087WWJ1;P52701	DNA mismatch repair protein Msh6	MSH6
NaN	19.8926	NaN	20.2017	20.5451	20.5083			1	1	1	3.9	3.9	3.9	41.851	0.002947	8.9388	5200700	5	0	0.942048	-0.525787	0	F8WBF5;B7ZL31;A0A087WX74;Q9HAZ1;P49759	F8WBF5;B7ZL31;A0A087WX74;Q9HAZ1;P49759	Dual specificity protein kinase CLK4;Dual specificity protein kinase CLK1	CLK1;CLK4
NaN	21.1053	NaN	21.4284	21.6719	22.7289			7	7	7	20.3	20.3	20.3	49.526	0	41.458	15371000	13	0	0.940211	-0.837786	0	A0A087WY71;Q96CW1;E9PFW3;C9JJD3;C9JGT8;C9JJ47;H7C4C3;C9JPV8;C9JTK4	A0A087WY71;Q96CW1;E9PFW3	AP-2 complex subunit mu	AP2M1
NaN	20.2492	NaN	20.0687	20.7508	21.3127			2	2	2	21.6	21.6	21.6	22.05	0	13.629	6715100	3	0	0.939249	-0.46151	0	H0YJS8;H0YJC0;A0A087X2I1;P62333	H0YJS8;H0YJC0;A0A087X2I1;P62333	26S protease regulatory subunit 10B	PSMC6
NaN	NaN	20.29	20.8314	21.1113	NaN			1	1	1	2.3	2.3	2.3	71.611	0.0028143	7.3466	5413200	4	0	0.941103	-0.681384	0	M0R3F1;A0A0A0MRA5;B7Z4B8;Q9BUJ2	M0R3F1;A0A0A0MRA5;B7Z4B8;Q9BUJ2	Heterogeneous nuclear ribonucleoprotein U-like protein 1	HNRNPUL1
NaN	18.9293	NaN	NaN	21.5365	20.9228			2	2	2	4.6	4.6	4.6	88.841	0.0010235	11.187	5529000	3	0	0.960574	-2.30036	0	A0A0A0MSM0;Q92598;D6RJ96;E9PDE8;O95757	A0A0A0MSM0;Q92598;D6RJ96;E9PDE8;O95757	Heat shock protein 105 kDa;Heat shock 70 kDa protein 4L	HSPH1;HSPA4L
NaN	19.7678	19.6516	NaN	NaN	20.3487			1	1	1	2.2	2.2	2.2	69.323	0.0028195	7.3782	3051600	2	0	0.962558	-0.639055	0	F8WC54;A0AVL1;Q13443	F8WC54;A0AVL1;Q13443	Disintegrin and metalloproteinase domain-containing protein 9	ADAM9
NaN	NaN	NaN	NaN	21.2629	19.055			1	1	1	12.7	12.7	12.7	13.669	0.0028382	7.4884	3060900	1	0	0.961567	NaN	0	H7C2P7;A6NJD9;A8MVT4;A8MYK1;Q16540	H7C2P7;A6NJD9;A8MVT4;A8MYK1;Q16540	39S ribosomal protein L23, mitochondrial	MRPL23
NaN	NaN	NaN	NaN	21.0022	20.7844			2	2	2	8.7	8.7	8.7	31.077	0	12.964	3906500	3	0	0.959633	NaN	0	B0QZ43;E5RHW4;O94905;O75477	B0QZ43;E5RHW4;O94905;O75477	Erlin-2;Erlin-1	ERLIN1;ERLIN2
NaN	NaN	19.6845	19.8065	20.7202	21.6887			1	1	1	18.7	18.7	18.7	8.5979	0.0077586	6.297	6867100	3	0	0.954692	-1.05396	0	U3KQP3;B4DEZ3;K7EJE1;E7ENQ6;Q9P0J0	U3KQP3;B4DEZ3;K7EJE1;E7ENQ6;Q9P0J0	NADH dehydrogenase [ubiquinone] 1 alpha subcomplex subunit 13	NDUFA13
NaN	21.0251	19.1336	NaN	NaN	NaN			2	2	2	12.8	12.8	12.8	24.086	0	13.873	2709000	3	0	0.953713	NaN	0	B8ZZL6;E7ENU9;P40121	B8ZZL6;E7ENU9;P40121	Macrophage-capping protein	CAPG
NaN	NaN	23.7684	NaN	22.4938	23.715			1	1	1	13.1	13.1	13.1	11.758	0.0028037	7.2194	33965000	3	0	0.95272	0.663978	0	B8ZZQ6;P06454	B8ZZQ6;P06454	Prothymosin alpha;Prothymosin alpha, N-terminally processed;Thymosin alpha-1	PTMA
NaN	NaN	NaN	NaN	20.2047	20.4499			1	1	1	62.2	62.2	62.2	4.8174	0.0028874	8.0953	2640700	2	0	0.951732	NaN	0	F8WE26;C9JAZ1;O75431	F8WE26;C9JAZ1;O75431	Metaxin-2	MTX2
NaN	NaN	19.155	NaN	19.6089	21.5098			1	1	1	2.8	2.8	2.8	58.44	0.0035273	6.5105	4369300	1	0	0.950739	-1.40436	0	C9JIZ6;P07602	C9JIZ6;P07602	Prosaposin;Saposin-A;Saposin-B-Val;Saposin-B;Saposin-C;Saposin-D	PSAP
NaN	NaN	NaN	19.3517	20.3906	20.8998			1	1	1	32.7	32.7	32.7	5.7044	0.0029126	8.383	4000100	4	0	0.95864	NaN	0	C9JL85;P58546	C9JL85;P58546	Myotrophin	MTPN
NaN	NaN	19.7908	19.9985	20.2583	NaN			3	3	3	8.8	8.8	8.8	47.037	0	17.999	3208700	6	0	0.957653	-0.337636	0	D6R9I9;P61221;D6RGF4;H0Y990	D6R9I9;P61221;D6RGF4	ATP-binding cassette sub-family E member 1	ABCE1
19.6956	20.4535	19.7246	20.3983	NaN	NaN			2	2	2	6.2	6.2	6.2	38.247	0	34.775	4533300	4	0	0.956647	-0.440425	0	D6RIZ4;D6RA47;D6RE79;Q14728	D6RIZ4;D6RA47;D6RE79;Q14728	Major facilitator superfamily domain-containing protein 10	MFSD10
NaN	20.6693	NaN	NaN	21.6185	21.0024			1	1	1	6.1	6.1	6.1	18.121	0.0069324	6.3474	6987900	3	0	0.955656	-0.641103	0	E2QRG8;Q00765	E2QRG8;Q00765	Receptor expression-enhancing protein;Receptor expression-enhancing protein 5	REEP5
21.4274	NaN	NaN	18.7847	23.1407	NaN			7	7	7	13.8	13.8	13.8	76.625	0	46.163	12520000	8	0	0.938319	0.46472	0	E7EQB2;E7ER44;P02788;C9JCF5	E7EQB2;E7ER44;P02788	Lactotransferrin;Lactoferricin-H;Kaliocin-1;Lactoferroxin-A;Lactoferroxin-B;Lactoferroxin-C	LTF
NaN	21.701	20.2892	NaN	19.6497	NaN			5	5	5	9.5	9.5	9.5	99.015	0	29.705	5513100	6	0	0.922603	1.34535	0	E9PFG7;E9PDF2;E9PCR7;Q02218;A0A0D9SFS3	E9PFG7;E9PDF2;E9PCR7;Q02218;A0A0D9SFS3	2-oxoglutarate dehydrogenase, mitochondrial	OGDH
NaN	NaN	19.7695	19.2932	19.9433	21.0125			3	3	3	9.8	9.8	9.8	51.201	0	25.311	4659800	4	0	0.924353	-0.313482	0	H0YDD4;E9PEJ4;P10515	H0YDD4;E9PEJ4;P10515	Acetyltransferase component of pyruvate dehydrogenase complex;Dihydrolipoyllysine-residue acetyltransferase component of pyruvate dehydrogenase complex, mitochondrial	DLAT
NaN	NaN	20.2247	20.7164	19.0402	20.9486			2	2	2	5	5	5	79.256	0	12.208	5511000	3	0	0.923441	-0.0103938	0	E9PII3;E9PK52;E9PHY5;O43491;E9PPC9;Q6ZSX4;Q6R5J7;I6L9B1	E9PII3;E9PK52;E9PHY5;O43491;E9PPC9;Q6ZSX4;Q6R5J7;I6L9B1	Band 4.1-like protein 2	EPB41L2
NaN	NaN	21.6049	21.3345	NaN	21.679			1	1	1	12.5	12.5	12.5	11.082	0.0028763	7.9999	9191500	1	0	0.918062	0.0981503	0	I3L3B4;F8W9H0;E9PLN8;Q9BQB6	I3L3B4;F8W9H0;E9PLN8;Q9BQB6	Vitamin K epoxide reductase complex subunit 1	VKORC1
NaN	21.4424	22.8301	NaN	NaN	NaN			3	3	3	9.8	9.8	9.8	47.285	0	19.366	10306000	4	0	0.917171	NaN	0	E9PNM1;P37268;E9PS69;E9PJG4	E9PNM1;P37268	Squalene synthase	FDFT1
NaN	NaN	20.5141	22.0129	22.3199	21.8997			2	2	2	7.7	7.7	7.7	44.812	0	13.95	14878000	6	0	0.916253	-1.5634	0	F8VQ14;F5GWF6;P78371	F8VQ14;F5GWF6;P78371	T-complex protein 1 subunit beta	CCT2
NaN	20.9702	19.6637	NaN	NaN	19.3569			1	1	1	8.3	8.3	8.3	20.662	0.0027778	6.9963	3556300	1	0	0.918964	0.9601	0	F8VQX6;H0YI09;Q9H8H3	F8VQX6;H0YI09;Q9H8H3	Methyltransferase-like protein 7A	METTL7A
NaN	NaN	24.2756	24.8159	NaN	23.4553			10	1	1	34.9	8.3	8.3	36.161	0	27.113	61344000	3	0	0.921691	0.140051	0	F8VVM2;F8VWQ0	F8VVM2		SLC25A3
NaN	NaN	NaN	20.4561	20.8876	20.6097			1	1	1	25	25	25	7.7752	0.0027523	6.9031	4978600	3	0	0.920796	NaN	0	K7ENK9;K7EKX0;J3QRU4;F8WCA0;L7N2F9;Q15836;P63027	K7ENK9;K7EKX0;J3QRU4;F8WCA0;L7N2F9;Q15836;P63027	Vesicle-associated membrane protein 3;Vesicle-associated membrane protein 2	VAMP2;VAMP3
19.7965	NaN	NaN	21.4188	20.7812	22.2982			3	3	3	7.1	7.1	7.1	59.004	0	17.689	10674000	5	0	0.919883	-1.70292	0	Q9BZZ5;G3V1C3;E9PQK6	Q9BZZ5;G3V1C3;E9PQK6	Apoptosis inhibitor 5	API5
NaN	19.2138	20.182	19.9124	NaN	NaN			1	1	1	8.3	8.3	8.3	19.325	0.0027149	6.7616	2784400	3	0	0.932663	-0.214467	0	J3KQ48;Q9Y3E5	J3KQ48;Q9Y3E5	Peptidyl-tRNA hydrolase 2, mitochondrial	PTRH2
NaN	22.7537	21.5329	NaN	NaN	NaN			3	3	3	35.2	35.2	35.2	17.892	0	18.794	10106000	3	0	0.931718	NaN	0	J3KRG2;Q96QA5	J3KRG2;Q96QA5	Gasdermin-A	GSDMA
19.9249	20.1378	NaN	NaN	19.7905	NaN			2	2	2	13.2	13.2	13.2	26.276	0	14.019	3055900	5	0	0.930778	0.240891	0	X6R3T8;J3QLH3;J3QQJ0;Q9UHR5;J3QLM2;J3KS14;J3KRR6;F5H478;J3KRU5	X6R3T8;J3QLH3;J3QQJ0;Q9UHR5;J3QLM2;J3KS14;J3KRR6;F5H478;J3KRU5	SAP30-binding protein	SAP30BP
NaN	22.3512	18.5063	NaN	NaN	NaN			2	2	2	15.4	15.4	15.4	15.736	0	12.074	5722500	3	0	0.937383	NaN	0	M0R132;O43240	M0R132;O43240	Kallikrein-10	KLK10
NaN	19.1488	19.1586	NaN	NaN	NaN			1	1	1	6.2	6.2	6.2	27.527	0.0027273	6.8212	1166500	3	0	0.936419	NaN	0	M0R2K9;Q14318	M0R2K9;Q14318	Peptidyl-prolyl cis-trans isomerase;Peptidyl-prolyl cis-trans isomerase FKBP8	FKBP8
NaN	NaN	19.4042	19.1948	19.3652	19.6072			2	2	2	5.9	5.9	5.9	47.463	0	15.401	2767900	5	0	0.935458	0.0151335	0	O00231;J3QRY4	O00231;J3QRY4	26S proteasome non-ATPase regulatory subunit 11	PSMD11
NaN	NaN	20.0952	20.5115	19.9837	NaN			1	1	1	5.7	5.7	5.7	29.815	0.0035305	6.5176	3651800	3	0	0.934511	-0.152417	0	O15400	O15400	Syntaxin-7	STX7
NaN	NaN	18.5593	19.5893	20.125	20.5235			3	3	3	7.9	7.9	7.9	55.023	0	18.386	3825900	5	0	0.933553	-1.52001	0	O60701;E7ER95;E7ER83;E7ETF4;E7EV97	O60701	UDP-glucose 6-dehydrogenase	UGDH
NaN	NaN	20.4942	NaN	23.0242	20.4084			2	2	2	9.5	9.5	9.5	38.169	0	11.493	11399000	2	0	0.929837	-1.22205	0	O75436;S4R3Q6	O75436;S4R3Q6	Vacuolar protein sorting-associated protein 26A	VPS26A
21.2051	21.4586	21.484	NaN	21.3546	NaN			2	2	2	34.5	34.5	34.5	6.9611	0	12.283	10914000	3	0	0.927093	0.028038	0	O75438	O75438	NADH dehydrogenase [ubiquinone] 1 beta subcomplex subunit 1	NDUFB1
NaN	NaN	NaN	21.2426	21.301	NaN			2	2	2	2.8	2.8	2.8	89.594	0	12.081	5064800	3	0	0.926171	NaN	0	O94874	O94874	E3 UFM1-protein ligase 1	UFL1
NaN	NaN	NaN	19.2651	NaN	19.9603			2	2	2	9.2	9.2	9.2	30.065	0.0010183	11.122	1650200	3	0	0.925251	NaN	0	O95478;A0A0A0MQZ6	O95478;A0A0A0MQZ6	Ribosome biogenesis protein NSA2 homolog	NSA2
NaN	NaN	24.6025	NaN	20.0794	17.7534			5	5	3	45.4	45.4	31.9	16.387	0	32.397	26803000	8	0	0.928909	5.68614	0	P01037;P01036	P01037;P01036	Cystatin-SN;Cystatin-S	CST1;CST4
NaN	NaN	22.1031	22.238	24.1427	24.1544			3	3	3	20.6	20.6	20.6	21.298	0	26.41	46646000	10	0	0.927971	-1.4086	0	P01112;P01116;P01111	P01112	GTPase HRas;GTPase HRas, N-terminally processed	HRAS
NaN	NaN	19.1819	18.7942	19.8203	20.3313			2	2	2	2.5	2.5	2.5	116.04	0	11.916	3294400	3	0	0.963539	-0.46673	0	P06756;H7BZG1	P06756;H7BZG1	Integrin alpha-V;Integrin alpha-V heavy chain;Integrin alpha-V light chain	ITGAV
NaN	NaN	NaN	20.1001	18.9938	21.2893			3	3	3	5.2	5.2	5.2	75.872	0	16.692	4208800	3	0	0.975254	NaN	0	P08133;E5RK69;E7EMC6	P08133;E5RK69	Annexin A6;Annexin	ANXA6
NaN	19.9421	19.7861	NaN	NaN	NaN			1	1	1	16.3	16.3	16.3	15.55	0	12.958	1911400	2	0	0.982397	NaN	0	P08708	P08708	40S ribosomal protein S17	RPS17
17.6862	21.2652	21.7993	NaN	NaN	21.9321			2	2	2	13.3	13.3	13.3	8.7813	0	11.409	10382000	4	0	0.981376	-1.68188	0	P09669	P09669	Cytochrome c oxidase subunit 6C	COX6C
NaN	NaN	NaN	22.0882	22.85	22.7004			2	2	2	11.5	11.5	11.5	33.067	0	13.367	18834000	2	0	0.987661	NaN	0	P13726	P13726	Tissue factor	F3
17.9712	24.4616	NaN	NaN	NaN	NaN			9	9	9	10.8	10.8	10.8	117.97	0	59.085	23360000	11	0	0.986594	NaN	0	P14735;Q5T5N3	P14735	Insulin-degrading enzyme	IDE
NaN	NaN	21.0166	NaN	20.1751	20.4335			1	1	1	11.7	11.7	11.7	13.53	0.0029791	10.186	4721300	4	0	0.98553	0.71228	0	P14927	P14927	Cytochrome b-c1 complex subunit 7	UQCRB
NaN	23.1066	19.0014	NaN	NaN	NaN			2	2	2	7.2	7.2	7.2	42.064	0	14.388	9556800	3	0	0.984481	NaN	0	P15104;A0A087WYJ1	P15104;A0A087WYJ1	Glutamine synthetase	GLUL
NaN	21.1486	NaN	18.6311	21.3305	22.5559			2	2	2	10.3	10.3	10.3	25.035	0	12.557	11533000	6	0	0.983425	0.309404	0	P30041	P30041	Peroxiredoxin-6	PRDX6
NaN	21.2833	20.0795	NaN	NaN	NaN			1	1	1	2.4	2.4	2.4	68.303	0.002907	8.3166	3660200	4	0	0.976266	NaN	0	P38606	P38606	V-type proton ATPase catalytic subunit A	ATP6V1A
NaN	NaN	21.5654	NaN	21.2532	21.5247			2	2	2	12.6	12.6	12.6	21.348	0	12.458	8619900	4	0	0.980362	0.176473	0	P52815;B4DLN1	P52815;B4DLN1	39S ribosomal protein L12, mitochondrial	MRPL12
NaN	23.6964	NaN	21.9066	22.7364	22.1059			5	5	5	25.9	25.9	25.9	32.922	0	31.993	29026000	9	0	0.979307	1.44671	0	P52907;C9JUG7;F8W9N7;A0A0D9SET8;P47755	P52907	F-actin-capping protein subunit alpha-1	CAPZA1
NaN	21.0993	NaN	NaN	21.9942	20.4696			1	1	1	24.3	24.3	24.3	11.186	0	25.828	7876100	3	0	0.978288	-0.132598	0	P55000	P55000	Secreted Ly-6/uPAR-related protein 1	SLURP1
NaN	22.3875	NaN	21.3707	NaN	22.8289			7	2	2	23.8	8.9	8.9	49.263	0	20.885	15649000	6	0	0.97725	0.287673	0	P55795	P55795	Heterogeneous nuclear ribonucleoprotein H2	HNRNPH2
NaN	17.3433	NaN	NaN	19.9208	19.2342			1	1	1	17.6	17.6	17.6	7.7412	0.0027624	6.9436	1775500	1	0	1	-2.23414	0	P60059	P60059	Protein transport protein Sec61 subunit gamma	SEC61G
NaN	NaN	22.1551	NaN	21.2466	21.0533			1	1	1	31.8	31.8	31.8	5.0256	0.002924	8.491	9334600	4	0	1	1.00521	0	P63313	P63313	Thymosin beta-10	TMSB10
18.6177	22.0426	NaN	NaN	NaN	NaN			13	1	1	40.4	3.3	3.3	49.924	0.0069384	6.3635	4722200	1	0	0.999433	NaN	0	P68366;C9JEV8;C9JQ00;C9JJQ8;C9JDL2	P68366	Tubulin alpha-4A chain	TUBA4A
NaN	NaN	NaN	20.3578	19.9096	21.165			2	1	1	12.6	6.8	6.8	21.308	0.0052402	6.4128	4679800	6	0	1	NaN	0	P84095	P84095	Rho-related GTP-binding protein RhoG	RHOG
NaN	NaN	24.0928	23.6398	NaN	23.3983			1	1	1	8.6	8.6	8.6	16.691	0	16.515	42018000	2	0	1	0.573771	0	Q04941	Q04941	Proteolipid protein 2	PLP2
NaN	NaN	20.7837	20.3076	20.6661	NaN			3	2	2	12.9	9.6	9.6	31.263	0	13.126	4766900	5	0	0.998358	0.296841	0	Q13243;B4DJK0;B4DUA4;G3V5K8	Q13243;B4DJK0;B4DUA4	Serine/arginine-rich splicing factor 5	SRSF5
19.5724	21.2538	NaN	19.3265	NaN	NaN			2	2	2	4.9	4.9	4.9	65.834	0	12.565	3937600	2	0	0.995168	1.08656	0	Q14134	Q14134	Tripartite motif-containing protein 29	TRIM29
NaN	21.256	21.8431	NaN	NaN	21.6324			1	1	1	9	9	9	16.298	0.0028599	7.7434	9517300	4	0	0.994098	-0.0828667	0	Q15388	Q15388	Mitochondrial import receptor subunit TOM20 homolog	TOMM20
NaN	NaN	22.01	21.1379	NaN	21.5637			1	1	1	4.8	4.8	4.8	35.215	0	13.232	9630700	5	0	0.993017	0.659186	0	Q15800	Q15800	Methylsterol monooxygenase 1	MSMO1
NaN	22.4902	18.8843	NaN	20.7089	NaN			3	3	3	7.2	7.2	7.2	60.673	0	18.353	8089200	4	0	0.991935	-0.0217276	0	Q16610	Q16610	Extracellular matrix protein 1	ECM1
NaN	NaN	20.4361	20.2199	21.5752	22.1599			3	3	3	6.2	6.2	6.2	88.255	0	21.711	10451000	3	0	0.990858	-0.882191	0	Q16666;H3BM18;X6RHM1;A0A0A0MRB1	Q16666	Gamma-interferon-inducible protein 16	IFI16
19.6333	NaN	20.3065	NaN	NaN	NaN			4	4	4	8.3	8.3	8.3	70.729	0	25.702	2110000	5	0	0.989793	NaN	0	Q16822;A0A0A0MS74;H0YML5;B4DW73;H0YM31	Q16822;A0A0A0MS74;H0YML5;B4DW73;H0YM31	Phosphoenolpyruvate carboxykinase [GTP], mitochondrial	PCK2
NaN	NaN	17.92	NaN	18.2443	20.2588			3	3	3	3.6	3.6	3.6	101.74	0	15.793	1813100	3	0	0.988722	-1.33158	0	Q3SY69	Q3SY69	Mitochondrial 10-formyltetrahydrofolate dehydrogenase	ALDH1L2
21.4115	NaN	NaN	NaN	20.4749	20.311			4	4	4	3.2	3.2	3.2	143.7	0	22.298	5547500	6	0	0.997311	1.01861	0	Q5JTH9;A0A087X0G0	Q5JTH9	RRP12-like protein	RRP12
NaN	20.1277	20.408	NaN	20.3218	NaN			1	1	1	11.9	11.9	11.9	13.291	0.0029042	8.3021	3847500	2	0	0.996219	-0.0539589	0	Q5RI15	Q5RI15	Cytochrome c oxidase protein 20 homolog	COX20
18.0612	NaN	20.569	NaN	NaN	NaN			1	1	1	15.5	15.5	15.5	13.196	0	17.519	1829100	2	0	0.971466	NaN	0	Q96HQ2	Q96HQ2	CDKN2AIP N-terminal-like protein	CDKN2AIPNL
NaN	NaN	21.2967	NaN	20.3522	21.4457			1	1	1	12.2	12.2	12.2	11.471	0.0027498	6.8988	6770800	1	0	0.970456	0.39775	0	Q99584	Q99584	Protein S100-A13	S100A13
18.8028	19.8563	19.1603	NaN	NaN	19.2457			2	2	2	3.7	3.7	3.7	59.366	0.002008	10.874	2614000	2	0	0.967566	0.0274378	0	Q99832	Q99832	T-complex protein 1 subunit eta	CCT7
NaN	NaN	NaN	NaN	19.5925	19.8556			1	1	1	3	3	3	47.739	0.0085543	6.248	1739200	4	0	0.966561	NaN	0	Q9C0E8	Q9C0E8	Protein lunapark	LNP
NaN	24.7493	20.4812	NaN	20.7441	NaN			6	6	6	46.2	46.2	46.2	17.419	0	37.663	31423000	6	0	0.965552	1.87116	0	Q9H1E1	Q9H1E1	Ribonuclease 7	RNASE7
NaN	NaN	NaN	20.7033	19.0612	18.9519			3	3	3	8.6	8.6	8.6	45.348	0	20.5	2761400	6	0	0.964534	NaN	0	Q9H5Q4	Q9H5Q4	Dimethyladenosine transferase 2, mitochondrial	TFB2M
20.9899	22.3586	NaN	NaN	NaN	20.9148			2	2	2	7.5	7.5	7.5	38.695	0	11.352	9437300	2	0	0.969563	0.75944	0	U3KQ56;Q9UBQ7	U3KQ56;Q9UBQ7	Glyoxylate reductase/hydroxypyruvate reductase	GRHPR
NaN	NaN	20.9263	20.5802	NaN	21.0613			1	1	1	6.6	6.6	6.6	25.565	0.0027701	6.9846	5748600	3	0	0.968562	0.105527	0	Q9UIJ7	Q9UIJ7	GTP:AMP phosphotransferase AK3, mitochondrial	AK3
NaN	NaN	NaN	NaN	21.0839	21.1979			2	2	2	2.6	2.6	2.6	94.659	0	11.506	4628200	2	0	0.974321	NaN	0	Q9Y2D5;C9JVY5	Q9Y2D5;C9JVY5	A-kinase anchor protein 2	AKAP2
NaN	NaN	NaN	18.6899	18.2733	NaN			2	2	2	5.1	5.1	5.1	59.578	0.0020263	11.046	739710	3	0	0.973305	NaN	0	Q9Y2X3;H7BZ72	Q9Y2X3;H7BZ72	Nucleolar protein 58	NOP58
NaN	NaN	NaN	NaN	18.7179	19.6553			2	2	2	2.5	2.5	2.5	84.918	0	11.949	1256900	4	0	0.972274	NaN	0	Q9Y3T9	Q9Y3T9	Nucleolar complex protein 2 homolog	NOC2L
